# Supplementary material for: Identification of modified peptides using localization-aware open search
Source: Nat Commun. 2020 Aug 13;11:4065. doi: 10.1038/s41467-020-17921-y (PMC7426425; doi:10.1038/s41467-020-17921-y)
Supplement: Supplementary file 3 — Supplementary Data 1 [file 41467_2020_17921_MOESM3_ESM.xlsx]

## Sheet: Legend
Supplementary Data 1: List of all mass spectrometry runs (file names) used in this study.
Column descriptions
Run name:	the run name of the used file
PRIDE ID:	the PRIDE ID of the dataset
Reference:	the publication reference of the dataset
Mass calibration comparisons :	whether the run is used in the mass calibration comparisions (Y=yes, N=no)
Parameter optimization analysis:	whether the run is used in the parameter optimization analysis (Y=yes, N=no)
Analysis using simulated data:	whether the run is used in the simulated data ayalysis (Y=yes, N=no)
Analysis using phosphopeptide-enriched data:	whether the run is used in the phosphopeptide-enriched data analysis (Y=yes, N=no)
Large-scale PTM analysis coupled with PTM-Shepherd:	whether the run is used in the large-scale PTM analysis (Y=yes, N=no)

## Sheet: Data
Run name	PRIDE ID	Reference	Mass calibration comparisons	Parameter optimization analysis	Analysis using simulated data	Analysis using phosphopeptide-enriched data	Large-scale PTM analysis coupled with PTM-Shepherd	Speed comparisons
b1906_293T_proteinID_01A_QE3_122212	PXD001468	Chick, J. M., Kolippakkam, D., Nusinow, D. P., Zhai, B., Rad, R., Huttlin, E. L., & Gygi, S. P. (2015). A mass-tolerant database search identifies a large proportion of unassigned spectra in shotgun proteomics as modified peptides. Nature biotechnology, 33(7), 743-749.	N	Y	Y	N	Y	N
b1937_293T_proteinID_01B_QE3_122212			N	Y	Y	N	Y	N
b1922_293T_proteinID_02A_QE3_122212			N	Y	Y	N	Y	N
b1938_293T_proteinID_02B_QE3_122212			N	Y	Y	N	Y	N
b1923_293T_proteinID_03A_QE3_122212			N	Y	Y	N	Y	N
b1939_293T_proteinID_03B_QE3_122212			N	Y	Y	N	Y	N
b1924_293T_proteinID_04A_QE3_122212			N	Y	Y	N	Y	N
b1940_293T_proteinID_04B_QE3_122212			N	Y	Y	N	Y	N
b1925_293T_proteinID_05A_QE3_122212			N	Y	Y	N	Y	N
b1941_293T_proteinID_05B_QE3_122212			N	Y	Y	N	Y	N
b1926_293T_proteinID_06A_QE3_122212			N	Y	Y	N	Y	N
b1942_293T_proteinID_06B_QE3_122212			N	Y	Y	N	Y	N
b1927_293T_proteinID_07A_QE3_122212			N	Y	Y	N	Y	N
b1943_293T_proteinID_07B_QE3_122212			N	Y	Y	N	Y	N
b1928_293T_proteinID_08A_QE3_122212			N	Y	Y	N	Y	N
b1944_293T_proteinID_08B_QE3_122212			N	Y	Y	N	Y	N
b1929_293T_proteinID_09A_QE3_122212			N	Y	Y	N	Y	N
b1945_293T_proteinID_09B_QE3_122212			N	Y	Y	N	Y	N
b1930_293T_proteinID_10A_QE3_122212			N	Y	Y	N	Y	N
b1946_293T_proteinID_10B_QE3_122212			N	Y	Y	N	Y	N
b1931_293T_proteinID_11A_QE3_122212			N	Y	Y	N	Y	N
b1947_293T_proteinID_11B_QE3_122212			N	Y	Y	N	Y	N
b1932_293T_proteinID_12A_QE3_122212			N	Y	Y	N	Y	N
b1948_293T_proteinID_12B_QE3_122212			N	Y	Y	N	Y	N
20160901_QEp2_SoDo_SA_LC12-13_PV8-frac1	PXD006675	Doll, S., Dressen, M., Geyer, P. E., Itzhak, D. N., Braun, C., Doppler, S. A., ... & Krane, M. (2017). Region and cell-type resolved quantitative proteomic map of the human heart. Nature communications, 8(1), 1-13.	Y	Y	N	N	N	Y
20160901_QEp2_SoDo_SA_LC12-13_PV8-frac2			Y	Y	N	N	N	Y
20160901_QEp2_SoDo_SA_LC12-13_PV8-frac3			Y	Y	N	N	N	Y
20160901_QEp2_SoDo_SA_LC12-13_PV8-frac4			Y	Y	N	N	N	Y
20160901_QEp2_SoDo_SA_LC12-13_PV8-frac5			Y	Y	N	N	N	Y
20160901_QEp2_SoDo_SA_LC12-13_PV8-frac6			Y	Y	N	N	N	Y
20160901_QEp2_SoDo_SA_LC12-13_PV8-frac7			Y	Y	N	N	N	Y
20160901_QEp2_SoDo_SA_LC12-13_PV8-frac8_160906090046			Y	Y	N	N	N	Y
151019_Q_Hela_02_01_1ug_50cm_CID_FT_EasySpray_90min	PXD004940	Espadas, G., Borràs, E., Chiva, C., & Sabidó, E. (2017). Evaluation of different peptide fragmentation types and mass analyzers in data‐dependent methods using an Orbitrap Fusion Lumos Tribrid mass spectrometer. Proteomics, 17(9), 1600416.	N	Y	N	N	N	N
151019_Q_Hela_02_02_1ug_50cm_CID_FT_EasySpray_90min			N	Y	N	N	N	N
151019_Q_Hela_02_03_1ug_50cm_CID_FT_EasySpray_90min			N	Y	N	N	N	N
151019_Q_Hela_03_01_1ug_50cm_HCD_FT_EasySpray_90min			N	Y	N	N	N	N
151019_Q_Hela_03_02_1ug_50cm_HCD_FT_EasySpray_90min			N	Y	N	N	N	N
151019_Q_Hela_03_03_1ug_50cm_HCD_FT_EasySpray_90min			N	Y	N	N	N	N
151125_Q_Hela_03_01_50cm_EasySpray_90min_PhosphoEnriched_HCD_OT			N	N	N	Y	N	N
151125_Q_Hela_03_04_50cm_EasySpray_90min_PhosphoEnriched_HCD_OT			N	N	N	Y	N	N
151125_Q_Hela_04_01_50cm_EasySpray_90min_PhosphoEnriched_CIDMSA_OT			N	N	N	Y	N	N
151125_Q_Hela_04_02_50cm_EasySpray_90min_PhosphoEnriched_CIDMSA_OT			N	N	N	Y	N	N
151125_Q_Hela_04_03_50cm_EasySpray_90min_PhosphoEnriched_CIDMSA_OT			N	N	N	Y	N	N
151209_Q_Hela_03_01_50cm_EasySpray_90min_PhosphoEnriched_HCD_OT			N	N	N	Y	N	N
20180819_TIMS2_12-2_AnBr_SA_200ng_HeLa_50cm_120min_100ms_11CT_1_A1_01_2767	PXD010012	Meier, F., Brunner, A. D., Koch, S., Koch, H., Lubeck, M., Krause, M., ... & Bache, N. (2018). Online parallel accumulation–serial fragmentation (PASEF) with a novel trapped ion mobility mass spectrometer. Molecular & Cellular Proteomics, 17(12), 2534-2545.	N	Y	N	N	N	N
20180819_TIMS2_12-2_AnBr_SA_200ng_HeLa_50cm_120min_100ms_11CT_2_A1_01_2768			N	Y	N	N	N	N
20180819_TIMS2_12-2_AnBr_SA_200ng_HeLa_50cm_120min_100ms_11CT_3_A1_01_2769			N	Y	N	N	N	N
20180819_TIMS2_12-2_AnBr_SA_200ng_HeLa_50cm_120min_100ms_11CT_4_A1_01_2770			N	Y	N	N	N	N
