# Supplementary material for: Identification of modified peptides using localization-aware open search
Source: Nat Commun. 2020 Aug 13;11:4065. doi: 10.1038/s41467-020-17921-y (PMC7426425; doi:10.1038/s41467-020-17921-y)
Supplement: Supplementary file 4 — Supplementary Data 2 [file 41467_2020_17921_MOESM4_ESM.xlsx]

## Sheet: legend
Supplementary Data 2: List of similar sequences (by substring) resulting in the same score. Six phosphorylation-enriched runs from Espadas et al. (2017) were used to generate this table.
Column descriptions
Scan:	the scan name
Peptide:	the peptide identified by MSFragger
GroundTruth:	the ground truth peptide identification
PeptideMassDiff:	delta mass reported by MSFragger (in Da)
GroundTruthMassDiff:	delta mass of the ground truth (in Da)
PeptideScore:	hyperscore of the identified peptide
GroundTruthScore:	hyperscore of the ground truth identification
Score difference:	the difference between these two scores

## Sheet: Data
Scan	Peptide	GroundTruth	PeptideMassDiff	GroundTruthMassDiff	PeptideScore	GroundTruthScore	Score difference
151125_Q_Hela_03_01_50cm_EasySpray_90min_PhosphoEnriched_HCD_OT.31849	nMASGVQVADEVCRc	n(42.011)AS(79.966)GVQVADEVCRc	-9.06349	-1.32e-05	29.556	29.556	0
151125_Q_Hela_04_02_50cm_EasySpray_90min_PhosphoEnriched_CIDMSA_OT.6821	nRSQSIEQESQEKc	nS(79.966)QSIEQESQEKc	-76.137	-0.00190474	17.127	17.127	0
151125_Q_Hela_04_02_50cm_EasySpray_90min_PhosphoEnriched_CIDMSA_OT.32905	nMSGDEMIFDPTMSKKc	n(42.011)S(79.966)GDEMIFDPTMSKKc	-9.06489	-0.00141187	15.595	15.595	0
151125_Q_Hela_04_02_50cm_EasySpray_90min_PhosphoEnriched_CIDMSA_OT.17223	nMSDTSESGAGITRc	n(42.011)S(79.966)DTSESGAGITRc	-9.06534	-0.00186158	26.284	26.284	0
151125_Q_Hela_04_02_50cm_EasySpray_90min_PhosphoEnriched_CIDMSA_OT.32885	nRIISDVTHSAVFGVPASKc	nIIS(79.966)DVTHSAVFGVPASKc	-76.138	-0.00287427	27.421	27.421	0
151125_Q_Hela_04_01_50cm_EasySpray_90min_PhosphoEnriched_CIDMSA_OT.33527	nKIIATPPQEDAPSVDIANIRc	nIIAT(79.966)PPQEDAPSVDIANIRc	-48.1292	-0.000275	33.44	33.44	0
151125_Q_Hela_03_04_50cm_EasySpray_90min_PhosphoEnriched_HCD_OT.20711	nRSPTVEPSTIPRc	nS(79.966)PTVEPSTIPRc	-76.1354	-0.000306	16.631	16.631	0
151125_Q_Hela_04_02_50cm_EasySpray_90min_PhosphoEnriched_CIDMSA_OT.30253	nKSPTMEQAVQTASAHIPAPAAVGRc	nS(79.966)PTMEQAVQTASAHIPAPAAVGRc	-48.1288	0.000176	36.647	36.647	0
151125_Q_Hela_04_01_50cm_EasySpray_90min_PhosphoEnriched_CIDMSA_OT.33591	nDFQEYVEPGEDFPASPQRRc	nDFQEYVEPGEDFPAS(79.966)PQRc	-76.1371	-0.0020258	33.28	33.28	0
151209_Q_Hela_03_01_50cm_EasySpray_90min_PhosphoEnriched_HCD_OT.38526	nRSVVGTPAYIAPEVIRc	nS(79.966)VVGTPAYIAPEVIRc	-76.137	-0.001879	21.061	21.061	0
151125_Q_Hela_04_03_50cm_EasySpray_90min_PhosphoEnriched_CIDMSA_OT.16832	nKSIVAVEPRc	nS(79.966)IVAVEPRc	-48.1295	-0.000498	21.151	21.151	0
151125_Q_Hela_04_02_50cm_EasySpray_90min_PhosphoEnriched_CIDMSA_OT.32807	nRAEDGSVIDYEIIDQDARc	nAEDGS(79.966)VIDYEIIDQDARc	-76.1349	0.000165	24.024	24.024	0
151125_Q_Hela_04_01_50cm_EasySpray_90min_PhosphoEnriched_CIDMSA_OT.2686	nKSASPEVSEGHENQHGQESEAKc	nSAS(79.966)PEVSEGHENQHGQESEAKc	-48.1319	-0.00296165	36.747	36.729	0.018
151209_Q_Hela_03_01_50cm_EasySpray_90min_PhosphoEnriched_HCD_OT.24035	nMSETAPAAPAAAPPAEKc	n(42.011)S(79.966)ETAPAAPAAAPPAEKc	-9.06488	-0.00140562	26.531	26.531	0
151125_Q_Hela_04_02_50cm_EasySpray_90min_PhosphoEnriched_CIDMSA_OT.30123	n(42.011)MASGVAVSDGVIKc	n(42.011)AS(79.966)GVAVSDGVIKc	-51.0745	2.3e-05	31.995	29.776	2.219
151125_Q_Hela_04_03_50cm_EasySpray_90min_PhosphoEnriched_CIDMSA_OT.28952	nKSPRPAGPQIFIPDPDPQRc	nS(79.966)PRPAGPQIFIPDPDPQRc	-48.128	0.00092	30.936	28.973	1.963
151125_Q_Hela_03_01_50cm_EasySpray_90min_PhosphoEnriched_HCD_OT.28003	nRSIGASPNPFSVHTATAVPSGKc	nS(79.966)IGASPNPFSVHTATAVPSGKc	-76.1308	0.00432219	35.074	35.074	0
151125_Q_Hela_03_01_50cm_EasySpray_90min_PhosphoEnriched_HCD_OT.31663	nKSIYESFVSSSDRc	nS(79.966)IYESFVSSSDRc	-48.1273	0.00162795	22.712	22.712	0
151125_Q_Hela_04_03_50cm_EasySpray_90min_PhosphoEnriched_CIDMSA_OT.16992	nMSDTSESGAGITRc	n(42.011)S(79.966)DTSESGAGITRc	-9.06143	0.00204467	25.794	25.794	0
151125_Q_Hela_03_04_50cm_EasySpray_90min_PhosphoEnriched_HCD_OT.29370	nRSFEVEEVETPNSTPPRc	nS(79.966)FEVEEVETPNSTPPRc	-76.1363	-0.00121693	30.755	30.755	0
151125_Q_Hela_04_01_50cm_EasySpray_90min_PhosphoEnriched_CIDMSA_OT.23937	nRHAPSPEPAVQGTGVAGVPEESGDAAAIPAKc	nHAPS(79.966)PEPAVQGTGVAGVPEESGDAAAIPAKc	-76.1367	-0.00157924	55.316	55.316	0
151125_Q_Hela_04_01_50cm_EasySpray_90min_PhosphoEnriched_CIDMSA_OT.11978	nKSIESINSRc	nS(79.966)IESINSRc	-48.1287	0.000248	16.445	16.445	0
151209_Q_Hela_03_01_50cm_EasySpray_90min_PhosphoEnriched_HCD_OT.14714	n(42.011)MASPSIERPEKc	n(42.011)AS(79.966)PSIERPEKc	-51.0747	-0.000206	11.207	9.186	2.021
151125_Q_Hela_03_01_50cm_EasySpray_90min_PhosphoEnriched_HCD_OT.41044	nMSGEDEQQEQTIAEDIVVTKc	n(42.011)S(79.966)GEDEQQEQTIAEDIVVTKc	-9.06636	-0.00287822	40.935	40.935	0
151125_Q_Hela_03_01_50cm_EasySpray_90min_PhosphoEnriched_HCD_OT.41070	n(42.011)MSGEDEQQEQTIAEDIVVTKc	nS(79.966)GEDEQQEQT(79.966)IAEDIVVTKc	-13.1284	-0.00890361	9.114	9.114	0
151125_Q_Hela_04_01_50cm_EasySpray_90min_PhosphoEnriched_CIDMSA_OT.33332	nRIISDVTHSAVFGVPASKc	nIIS(79.966)DVTHSAVFGVPASKc	-76.1355	-0.000433	32.29	32.29	0
151209_Q_Hela_03_01_50cm_EasySpray_90min_PhosphoEnriched_HCD_OT.24110	nEADDDEEVDDNIPEMPSPKKc	nEADDDEEVDDNIPEM(15.995)PS(79.966)PKc	-32.1336	0.000362	30.585	32.965	-2.38
151209_Q_Hela_03_01_50cm_EasySpray_90min_PhosphoEnriched_HCD_OT.26771	nKSPGVAAAVAEDGGIKc	nS(79.966)PGVAAAVAEDGGIKc	-48.1283	0.000627	27.438	27.438	0
151125_Q_Hela_04_01_50cm_EasySpray_90min_PhosphoEnriched_CIDMSA_OT.2410	nVAGGAAPSKPASAKKc	nVAGGAAPSKPAS(79.966)AKc	-48.1291	-0.000112	23.443	21.318	2.125
151125_Q_Hela_04_02_50cm_EasySpray_90min_PhosphoEnriched_CIDMSA_OT.17432	nRSIVVIHPDTGRc	nS(79.966)IVVIHPDTGRc	-76.1342	0.000929	19.737	19.737	0
151125_Q_Hela_04_01_50cm_EasySpray_90min_PhosphoEnriched_CIDMSA_OT.23812	nMSDVEENNFEGRc	n(42.011)S(79.966)DVEENNFEGRc	-9.06432	-0.000838	28.091	28.091	0
151125_Q_Hela_04_03_50cm_EasySpray_90min_PhosphoEnriched_CIDMSA_OT.26460	nDVPPDIIIDSPERc	nDVPPDIIIDS(79.966)PERKc	208.061	-0.000269	20.063	20.083	-0.02
151125_Q_Hela_04_03_50cm_EasySpray_90min_PhosphoEnriched_CIDMSA_OT.14481	nMAADSDDGAVSAPAASDGGVSKc	nAADS(79.966)DDGAVSAPAASDGGVSKc	-51.0776	-0.00310881	44.406	44.406	0
151125_Q_Hela_03_04_50cm_EasySpray_90min_PhosphoEnriched_HCD_OT.17408	nRSGEQITSSPVSPKc	nS(79.966)GEQITSSPVSPKc	-76.1338	0.00125439	27.008	27.008	0
151125_Q_Hela_04_02_50cm_EasySpray_90min_PhosphoEnriched_CIDMSA_OT.29368	nKSPRPAGPQIFIPDPDPQRc	nS(79.966)PRPAGPQIFIPDPDPQRc	-48.13	-0.00103296	22.731	22.731	0
151209_Q_Hela_03_01_50cm_EasySpray_90min_PhosphoEnriched_HCD_OT.26822	nMSDAAVDTSSEITTKc	n(42.011)S(79.966)DAAVDTSSEITTKc	-9.06432	-0.000844	23.577	23.577	0
151125_Q_Hela_04_01_50cm_EasySpray_90min_PhosphoEnriched_CIDMSA_OT.23873	nMADHSFSDGVPSDSVEAAKc	n(42.011)ADHS(79.966)FSDGVPSDSVEAAKc	-9.06337	0.00011	37.564	42.297	-4.733
151125_Q_Hela_04_01_50cm_EasySpray_90min_PhosphoEnriched_CIDMSA_OT.33230	nIDIIGNIPGSKRc	nIDIIGNIPGS(79.966)Kc	-76.1347	0.000395	34.033	34.033	0
151125_Q_Hela_04_01_50cm_EasySpray_90min_PhosphoEnriched_CIDMSA_OT.21248	nGRSFAGNINTYKc	nS(79.966)FAGNINTYKc	-133.157	-0.000924	30.216	28.119	2.097
151125_Q_Hela_04_01_50cm_EasySpray_90min_PhosphoEnriched_CIDMSA_OT.33250	nRAEDGSVIDYEIIDQDARc	nAEDGS(79.966)VIDYEIIDQDARc	-76.1332	0.00187387	27.019	27.019	0
151125_Q_Hela_04_02_50cm_EasySpray_90min_PhosphoEnriched_CIDMSA_OT.4681	nRSPTSSPTPQRc	nS(79.966)PTSSPTPQRc	-76.1339	0.00124692	24.481	24.481	0
151125_Q_Hela_04_01_50cm_EasySpray_90min_PhosphoEnriched_CIDMSA_OT.21097	nKSFDHIISDTKc	nS(79.966)FDHIISDTKc	-48.129	-7.81e-05	18.72	18.72	0
151125_Q_Hela_03_04_50cm_EasySpray_90min_PhosphoEnriched_HCD_OT.29583	nMSQGDSNPAAIPHAAEDIQGDDRc	n(42.011)S(79.966)QGDSNPAAIPHAAEDIQGDDRc	-9.06564	-0.00216172	41.803	41.803	0
151125_Q_Hela_03_04_50cm_EasySpray_90min_PhosphoEnriched_HCD_OT.29590	nIDITENITGSKRc	nIDITENITGS(79.966)Kc	-76.1355	-0.000379	28.031	28.031	0
151125_Q_Hela_04_03_50cm_EasySpray_90min_PhosphoEnriched_CIDMSA_OT.18923	n(42.011)MASGVAVSDGVIKc	nAS(79.966)GVAVSDGVIKc	-93.085	0.000525	28.413	26.193	2.22
151125_Q_Hela_04_02_50cm_EasySpray_90min_PhosphoEnriched_CIDMSA_OT.32405	nMASGVAVSDGVIKc	n(42.011)AS(79.966)GVAVSDGVIKc	-9.06431	-0.000832	21.98	21.98	0
151125_Q_Hela_04_03_50cm_EasySpray_90min_PhosphoEnriched_CIDMSA_OT.28354	nEADDDEEVDDNIPEMPSPKKc	nEADDDEEVDDNIPEMPS(79.966)PKc	-48.1312	-0.00219652	26.503	26.503	0
151125_Q_Hela_04_02_50cm_EasySpray_90min_PhosphoEnriched_CIDMSA_OT.19498	nRSIGEQDQMTIRPPEKc	nS(79.966)IGEQDQMTIRPPEKc	-76.1365	-0.0013545	23.102	24.114	-1.012
151125_Q_Hela_04_01_50cm_EasySpray_90min_PhosphoEnriched_CIDMSA_OT.21161	nMASPPESDGFSDVRKc	n(42.011)AS(79.966)PPESDGFSDVRKc	-9.0655	-0.00201797	13.238	13.238	0
151209_Q_Hela_03_01_50cm_EasySpray_90min_PhosphoEnriched_HCD_OT.36364	nMASGVAVSDGVIKc	n(42.011)AS(79.966)GVAVSDGVIKc	-9.06407	-0.000587	13.735	13.735	0
151125_Q_Hela_04_02_50cm_EasySpray_90min_PhosphoEnriched_CIDMSA_OT.4790	nKSHEAEVIKc	nS(79.966)HEAEVIKc	-48.129	-6.78e-05	17.33	17.33	0
151125_Q_Hela_03_04_50cm_EasySpray_90min_PhosphoEnriched_HCD_OT.30664	nRQVSASEIHTSGIIGPETIRc	nQVS(79.966)ASEIHTSGIIGPETIRc	-76.1335	0.00157139	26.394	26.394	0
151125_Q_Hela_04_01_50cm_EasySpray_90min_PhosphoEnriched_CIDMSA_OT.4896	nRSPTSSPTPQRc	nS(79.966)PTSSPTPQRc	-76.1364	-0.00131656	24.543	24.543	0
151209_Q_Hela_03_01_50cm_EasySpray_90min_PhosphoEnriched_HCD_OT.12416	nASSASVPAVGASAEGTRc	nRAS(79.966)SASVPAVGASAEGTRc	236.068	0.000741	36.223	34.068	2.155
151125_Q_Hela_04_02_50cm_EasySpray_90min_PhosphoEnriched_CIDMSA_OT.19332	nMSDKPDMAEIEKc	n(42.011)S(79.966)DKPDMAEIEKc	-9.06406	-0.00058	13.335	13.335	0
151125_Q_Hela_04_03_50cm_EasySpray_90min_PhosphoEnriched_CIDMSA_OT.16569	nKGSITEYTAAEEKc	nGS(79.966)ITEYTAAEEKc	-48.1302	-0.00123466	32.311	32.311	0
151125_Q_Hela_03_01_50cm_EasySpray_90min_PhosphoEnriched_HCD_OT.43233	nMAGSPEIVVIDPPWDKc	n(42.011)AGS(79.966)PEIVVIDPPWDKc	-9.06332	0.000158	29.491	29.491	0
151209_Q_Hela_03_01_50cm_EasySpray_90min_PhosphoEnriched_HCD_OT.24537	nMSETAPAAPAAPAPAEKc	n(42.011)S(79.966)ETAPAAPAAPAPAEKc	-9.06488	-0.00140562	22.711	22.711	0
151125_Q_Hela_04_02_50cm_EasySpray_90min_PhosphoEnriched_CIDMSA_OT.20699	nKSFDHIISDTKc	nS(79.966)FDHIISDTKc	-48.1292	-0.0002	18.758	18.758	0
151125_Q_Hela_04_01_50cm_EasySpray_90min_PhosphoEnriched_CIDMSA_OT.35558	nMSETAPIAPTIPAPAEKc	n(42.011)SET(79.966)APIAPTIPAPAEKc	-9.06412	-0.00064	21.029	21.029	0
151125_Q_Hela_03_04_50cm_EasySpray_90min_PhosphoEnriched_HCD_OT.42879	nMSVEIEEAIPVTTAEGMAKc	n(42.011)S(79.966)VEIEEAIPVTTAEGMAKc	-9.06367	-0.000194	19.385	19.385	0
151125_Q_Hela_03_04_50cm_EasySpray_90min_PhosphoEnriched_HCD_OT.30898	nTVSQQSFDGVSIDSSGPEDRc	nRTVS(79.966)QQS(79.966)FDGVSIDSSGPEDRc	316.034	0.00117325	28.505	28.503	0.002
151125_Q_Hela_03_01_50cm_EasySpray_90min_PhosphoEnriched_HCD_OT.33968	nRSYDVPPPPMEPDHPFYSNISKc	nSY(79.966)DVPPPPMEPDHPFYSNISKc	-76.1365	-0.0013498	18.931	18.931	0
151209_Q_Hela_03_01_50cm_EasySpray_90min_PhosphoEnriched_HCD_OT.36667	nMSGDEMIFDPTMSKKc	n(42.011)S(79.966)GDEMIFDPTMSKKc	-9.06538	-0.00190015	14.597	14.597	0
151125_Q_Hela_04_03_50cm_EasySpray_90min_PhosphoEnriched_CIDMSA_OT.28640	nDFQDYMEPEEGCQGSPQRRc	nDFQDYMEPEEGCQGS(79.966)PQRc	-76.137	-0.00192955	31.055	33.471	-2.416
151125_Q_Hela_04_02_50cm_EasySpray_90min_PhosphoEnriched_CIDMSA_OT.20502	nRPDDVPISISPSKRc	nRPDDVPISIS(79.966)PSKc	-76.1345	0.000643	29.782	29.782	0
151125_Q_Hela_03_04_50cm_EasySpray_90min_PhosphoEnriched_HCD_OT.27214	nKSPGVAAAVAEDGGIKc	nS(79.966)PGVAAAVAEDGGIKc	-48.1288	0.000139	27.581	27.581	0
151125_Q_Hela_04_02_50cm_EasySpray_90min_PhosphoEnriched_CIDMSA_OT.19558	nDPNSATATAPPSPIKRc	nDPNSATATAPPS(79.966)PIKc	-76.1353	-0.000171	27.23	27.23	0
151209_Q_Hela_03_01_50cm_EasySpray_90min_PhosphoEnriched_HCD_OT.36692	nKGFNGCDSPEPDGEDSIEQSPIIEDKc	nGFNGCDS(79.966)PEPDGEDSIEQSPIIEDKc	-48.127	0.00197177	31.019	31.019	0
151125_Q_Hela_04_02_50cm_EasySpray_90min_PhosphoEnriched_CIDMSA_OT.20045	nSESPPAEIPSIRc	nRS(79.966)ESPPAEIPSIRc	236.066	-0.00110859	30.847	26.6	4.247
151125_Q_Hela_04_02_50cm_EasySpray_90min_PhosphoEnriched_CIDMSA_OT.20079	nRSPPAPGIQPMRc	nS(79.966)PPAPGIQPMRc	-76.1366	-0.00149411	20.224	20.224	0
151125_Q_Hela_04_01_50cm_EasySpray_90min_PhosphoEnriched_CIDMSA_OT.28136	nMAEPPSPVHCVAAAAPTATVSEKc	n(42.011)AEPPS(79.966)PVHCVAAAAPTATVSEKc	-9.07095	-0.0074668	28.448	28.448	0
151125_Q_Hela_04_01_50cm_EasySpray_90min_PhosphoEnriched_CIDMSA_OT.16177	n(42.011)MAASDTERDGIAPEKc	n(42.011)AAS(79.966)DTERDGIAPEKc	-51.0753	-0.000838	26.441	24.022	2.419
151125_Q_Hela_04_02_50cm_EasySpray_90min_PhosphoEnriched_CIDMSA_OT.10648	nKSPIINESRc	nS(79.966)PIINESRc	-48.1291	-0.000101	15.881	15.881	0
151125_Q_Hela_03_04_50cm_EasySpray_90min_PhosphoEnriched_HCD_OT.22656	nRSGASEANIIVAKc	nS(79.966)GASEANIIVAKc	-76.133	0.0021351	23.707	23.707	0
151125_Q_Hela_03_04_50cm_EasySpray_90min_PhosphoEnriched_HCD_OT.22687	nKTIDEISQGTTTVKc	nT(79.966)IDEISQGTTTVKc	-48.13	-0.001	26.355	26.355	0
151125_Q_Hela_03_04_50cm_EasySpray_90min_PhosphoEnriched_HCD_OT.20036	nRSPSKPIPEVTDEYKc	nSPS(79.966)KPIPEVTDEYKc	-76.1352	-9.67e-05	18.21	18.21	0
151125_Q_Hela_04_03_50cm_EasySpray_90min_PhosphoEnriched_CIDMSA_OT.24458	nRSIGASPNPFSVHTATAVPSGKc	nS(79.966)IGASPNPFSVHTATAVPSGKc	-76.1342	0.000904	26.461	26.461	0
151125_Q_Hela_04_01_50cm_EasySpray_90min_PhosphoEnriched_CIDMSA_OT.18652	nMADGDSGSERGGGGGPCGFQPASRc	n(42.011)ADGDSGS(79.966)ERGGGGGPCGFQPASRc	-9.06348	3.22e-06	50.835	67.279	-16.444
151125_Q_Hela_03_01_50cm_EasySpray_90min_PhosphoEnriched_HCD_OT.14689	n(42.011)MASPSIERPEKc	n(42.011)AS(79.966)PSIERPEKc	-51.0752	-0.000695	11.191	9.145	2.046
151125_Q_Hela_03_01_50cm_EasySpray_90min_PhosphoEnriched_HCD_OT.26286	nMADHSFSDGVPSDSVEAAKc	n(42.011)ADHS(79.966)FSDGVPSDSVEAAKc	-9.06544	-0.00196502	46.644	51.789	-5.145
151125_Q_Hela_04_03_50cm_EasySpray_90min_PhosphoEnriched_CIDMSA_OT.12563	nRDASEETSTSVMQKc	nDAS(79.966)EETSTSVMQKc	-76.1335	0.00155436	20.372	20.372	0
151125_Q_Hela_03_04_50cm_EasySpray_90min_PhosphoEnriched_HCD_OT.19157	nRSIVVIHPDTGRc	nS(79.966)IVVIHPDTGRc	-76.1348	0.000319	22.623	22.623	0
151125_Q_Hela_04_03_50cm_EasySpray_90min_PhosphoEnriched_CIDMSA_OT.12543	nKSGGNEVSIEERc	nS(79.966)GGNEVSIEERc	-48.1303	-0.00131857	27.053	27.053	0
151125_Q_Hela_04_02_50cm_EasySpray_90min_PhosphoEnriched_CIDMSA_OT.10919	nVAAAAGSGPSPPGSPGHDRERc	nVAAAAGSGPS(79.966)PPGS(79.966)PGHDRc	-125.209	0.00275013	27.491	25.244	2.247
151125_Q_Hela_04_02_50cm_EasySpray_90min_PhosphoEnriched_CIDMSA_OT.10918	nMSQKQEEENPAEETGEEKc	n(42.011)S(79.966)QKQEEENPAEETGEEKc	-9.06765	-0.00417273	25.715	26.323	-0.608
151125_Q_Hela_04_01_50cm_EasySpray_90min_PhosphoEnriched_CIDMSA_OT.18575	nRSPSKPIPEVTDEYKc	nS(79.966)PSKPIPEVTDEYKc	-76.1341	0.00100196	23.041	23.041	0
151125_Q_Hela_04_01_50cm_EasySpray_90min_PhosphoEnriched_CIDMSA_OT.31572	nMASGVAVSDGVIKc	n(42.011)AS(79.966)GVAVSDGVIKc	-9.06407	-0.000587	33.834	33.834	0
151125_Q_Hela_04_02_50cm_EasySpray_90min_PhosphoEnriched_CIDMSA_OT.19231	n(42.011)MASGVAVSDGVIKc	nAS(79.966)GVAVSDGVIKc	-93.0853	0.000159	30.727	28.4	2.327
151125_Q_Hela_04_02_50cm_EasySpray_90min_PhosphoEnriched_CIDMSA_OT.19238	nTIAPAIVSKKc	nTIAPAIVS(79.966)Kc	-48.1294	-0.000439	15.553	15.553	0
151125_Q_Hela_04_02_50cm_EasySpray_90min_PhosphoEnriched_CIDMSA_OT.19247	nKSFTPDHVVYARc	nS(79.966)FTPDHVVYARc	-48.129	-6.4e-05	17.683	17.683	0
151125_Q_Hela_04_02_50cm_EasySpray_90min_PhosphoEnriched_CIDMSA_OT.34890	nMASESDTEEFYDAPEDVHIGGGYPVGSPGKc	n(42.011)ASES(79.966)DTEEFYDAPEDVHIGGGYPVGSPGKc	-9.06869	-0.00520697	58.364	61.203	-2.839
151125_Q_Hela_04_02_50cm_EasySpray_90min_PhosphoEnriched_CIDMSA_OT.20163	nHAPSPEPAVQGTGVAGVPEESGDAAAIPAKc	nRHAPS(79.966)PEPAVQGTGVAGVPEESGDAAAIPAKc	236.062	-0.00551337	41.981	41.981	0
151125_Q_Hela_04_02_50cm_EasySpray_90min_PhosphoEnriched_CIDMSA_OT.32161	nMAAVDSDVESIPRc	n(42.011)AAVDS(79.966)DVESIPRc	-9.06371	-0.000233	16.538	16.538	0
151125_Q_Hela_03_01_50cm_EasySpray_90min_PhosphoEnriched_HCD_OT.26334	nMSDVEENNFEGRc	n(42.011)S(79.966)DVEENNFEGRc	-9.06432	-0.000838	19.616	19.616	0
151125_Q_Hela_04_03_50cm_EasySpray_90min_PhosphoEnriched_CIDMSA_OT.12656	nKGSPTPGFSTRc	nGS(79.966)PTPGFSTRc	-48.1291	-0.000176	15.95	15.95	0
151125_Q_Hela_03_04_50cm_EasySpray_90min_PhosphoEnriched_HCD_OT.34841	nMASGVAVSDGVIKc	n(42.011)AS(79.966)GVAVSDGVIKc	-9.06382	-0.000343	24.568	24.568	0
151125_Q_Hela_04_02_50cm_EasySpray_90min_PhosphoEnriched_CIDMSA_OT.10715	nRVTQHESDNENEIQIQNKc	nVTQHES(79.966)DNENEIQIQNKc	-76.1364	-0.00128878	37.162	37.162	0
151125_Q_Hela_04_02_50cm_EasySpray_90min_PhosphoEnriched_CIDMSA_OT.34701	nMSDFDEFERc	n(42.011)S(79.966)DFDEFERc	-9.06392	-0.000441	17.028	17.028	0
151125_Q_Hela_04_02_50cm_EasySpray_90min_PhosphoEnriched_CIDMSA_OT.22782	nTVAQQHDEDGIEEEDDDDDEIDDDDTISDWNIRKc	nTVAQQHDEDGIEEEDDDDDEIDDDDT(79.966)IS(79.966)DWNIRc	31.9582	0.121117	48.461	48.461	0
151125_Q_Hela_03_04_50cm_EasySpray_90min_PhosphoEnriched_HCD_OT.32320	nMASGVQVADEVCRc	n(42.011)AS(79.966)GVQVADEVCRc	-9.06398	-0.000502	29.524	29.524	0
151125_Q_Hela_03_01_50cm_EasySpray_90min_PhosphoEnriched_HCD_OT.41628	nKSIVGTPYWMAPEIISRc	nS(79.966)IVGTPYWMAPEIISRc	-48.1309	-0.00192915	30.667	30.667	0
151125_Q_Hela_04_03_50cm_EasySpray_90min_PhosphoEnriched_CIDMSA_OT.14534	nMAADSDDGAVSAPAASDGGVSKc	nAADS(79.966)DDGAVSAPAASDGGVSKc	-51.0736	0.00092	42.122	42.122	0
151125_Q_Hela_03_04_50cm_EasySpray_90min_PhosphoEnriched_HCD_OT.34948	n(42.011)MASGVTVNDEVIKc	n(42.011)AS(79.966)GVTVNDEVIKc	-51.0754	-0.000939	24.545	24.545	0
151125_Q_Hela_04_02_50cm_EasySpray_90min_PhosphoEnriched_CIDMSA_OT.6447	nVAEEEETSVKKc	nVAEEEETS(79.966)VKc	-48.1285	0.000476	22.93	22.93	0
151125_Q_Hela_03_01_50cm_EasySpray_90min_PhosphoEnriched_HCD_OT.38047	nMSIHFSSPVFTSRc	n(42.011)S(79.966)IHFSSPVFTSRc	-9.06407	-0.000591	10.912	10.912	0
151125_Q_Hela_04_01_50cm_EasySpray_90min_PhosphoEnriched_CIDMSA_OT.31341	nRAASINYINQPSAAPIQVSRc	nAAS(79.966)INYINQPSAAPIQVSRc	-76.1372	-0.00214003	44.498	44.498	0
151125_Q_Hela_04_02_50cm_EasySpray_90min_PhosphoEnriched_CIDMSA_OT.12874	nKGSPTPGFSTRc	nGS(79.966)PTPGFSTRc	-48.1291	-0.000176	14.093	14.093	0
151125_Q_Hela_04_02_50cm_EasySpray_90min_PhosphoEnriched_CIDMSA_OT.22154	nMSDNGEIEDKPPAPPVRc	n(42.011)S(79.966)DNGEIEDKPPAPPVRc	-9.06286	0.000616	33.192	33.192	0
151125_Q_Hela_04_02_50cm_EasySpray_90min_PhosphoEnriched_CIDMSA_OT.10165	nRSVQEGENPDDGVRc	nS(79.966)VQEGENPDDGVRc	-76.1357	-0.000582	29.11	29.11	0
151125_Q_Hela_04_02_50cm_EasySpray_90min_PhosphoEnriched_CIDMSA_OT.22146	nMSDNGEIEDKPPAPPVRc	n(42.011)S(79.966)DNGEIEDKPPAPPVRc	-9.06677	-0.00328985	17.199	17.199	0
151125_Q_Hela_04_02_50cm_EasySpray_90min_PhosphoEnriched_CIDMSA_OT.34123	nMSDFDEFERc	n(42.011)S(79.966)DFDEFERc	-9.06416	-0.000686	17.2	17.2	0
151125_Q_Hela_03_04_50cm_EasySpray_90min_PhosphoEnriched_HCD_OT.20424	nKSPSSDSWTCADTSTERc	nS(79.966)PSSDSWTCADTSTERc	-48.1301	-0.00118618	32.1	32.1	0
151125_Q_Hela_04_03_50cm_EasySpray_90min_PhosphoEnriched_CIDMSA_OT.12060	nMSDSGEQNYGERc	n(42.011)S(79.966)DSGEQNYGERc	-9.06363	-0.000155	23.336	23.336	0
151125_Q_Hela_04_02_50cm_EasySpray_90min_PhosphoEnriched_CIDMSA_OT.12756	nKSGGNEVSIEERc	nS(79.966)GGNEVSIEERc	-48.1297	-0.000708	24.981	24.981	0
151209_Q_Hela_03_01_50cm_EasySpray_90min_PhosphoEnriched_HCD_OT.16871	nRATSPSSSVSGDFDDGHHSVSTPGPSRc	nATS(79.966)PSSSVSGDFDDGHHSVSTPGPSRc	-76.1308	0.00433467	40.387	39.452	0.935
151209_Q_Hela_03_01_50cm_EasySpray_90min_PhosphoEnriched_HCD_OT.26296	nKSPTMEQAVQTASAHIPAPAAVGRc	nS(79.966)PTM(15.995)EQAVQTASAHIPAPAAVGRc	-32.1346	-0.000684	24.864	31.068	-6.204
151125_Q_Hela_04_02_50cm_EasySpray_90min_PhosphoEnriched_CIDMSA_OT.22467	nMAADSDDGAVSAPAASDGGVSKc	n(42.011)AADS(79.966)DDGAVSAPAASDGGVSKc	-9.06465	-0.00116936	33.854	33.854	0
151125_Q_Hela_04_02_50cm_EasySpray_90min_PhosphoEnriched_CIDMSA_OT.10493	nKSPGVEIKc	nS(79.966)PGVEIKc	-48.1288	0.000168	22.281	20.28	2.001
151125_Q_Hela_03_04_50cm_EasySpray_90min_PhosphoEnriched_HCD_OT.7529	nRSIEGGGCPARc	nS(79.966)IEGGGCPARc	-76.1331	0.00198897	17.012	17.012	0
151125_Q_Hela_04_03_50cm_EasySpray_90min_PhosphoEnriched_CIDMSA_OT.24136	nMSDAAVDTSSEITTKc	n(42.011)S(79.966)DAAVDTSSEITTKc	-9.06371	-0.000234	33.344	33.344	0
151125_Q_Hela_04_03_50cm_EasySpray_90min_PhosphoEnriched_CIDMSA_OT.36108	nMSGEDEQQEQTIAEDIVVTKc	n(42.011)S(79.966)GEDEQQEQTIAEDIVVTKc	-9.06587	-0.00238993	44.358	44.358	0
151125_Q_Hela_04_01_50cm_EasySpray_90min_PhosphoEnriched_CIDMSA_OT.21750	nKSQEAIHEQSSYIISSAETPARPRc	nS(79.966)QEAIHEQSSYIISSAETPARPRc	-48.1317	-0.0027506	17.864	17.864	0
151209_Q_Hela_03_01_50cm_EasySpray_90min_PhosphoEnriched_HCD_OT.28922	nRSFEVEEVETPNSTPPRc	nS(79.966)FEVEEVETPNSTPPRc	-76.1373	-0.00219349	30.546	30.546	0
151125_Q_Hela_04_02_50cm_EasySpray_90min_PhosphoEnriched_CIDMSA_OT.34424	nRSVVGTPAYIAPEVIRc	nS(79.966)VVGTPAYIAPEVIRc	-76.1355	-0.000414	20.382	20.382	0
151209_Q_Hela_03_01_50cm_EasySpray_90min_PhosphoEnriched_HCD_OT.28943	nRSFEVEEVETPNSTPPRc	nS(79.966)FEVEEVETPNSTPPRc	-76.1397	-0.0046349	35.035	35.035	0
151209_Q_Hela_03_01_50cm_EasySpray_90min_PhosphoEnriched_HCD_OT.26311	nMSDVEENNFEGRc	n(42.011)S(79.966)DVEENNFEGRc	-9.06419	-0.000715	19.606	19.606	0
151209_Q_Hela_03_01_50cm_EasySpray_90min_PhosphoEnriched_HCD_OT.26310	nMAAPEEHDSPTEASQPIVEEEETKc	n(42.011)AAPEEHDS(79.966)PTEASQPIVEEEETKc	-9.06136	0.00212188	33.828	38.646	-4.818
151209_Q_Hela_03_01_50cm_EasySpray_90min_PhosphoEnriched_HCD_OT.4484	nKSHEAEVIKc	nS(79.966)HEAEVIKc	-48.1296	-0.000617	7.161	7.161	0
151125_Q_Hela_03_04_50cm_EasySpray_90min_PhosphoEnriched_HCD_OT.30001	nMSADAAAGAPIPRc	n(42.011)S(79.966)ADAAAGAPIPRc	-9.06375	-0.000272	23.251	23.251	0
151125_Q_Hela_04_01_50cm_EasySpray_90min_PhosphoEnriched_CIDMSA_OT.21669	nGNIETTSEDGQVFSPKKc	nGNIETTSEDGQVFS(79.966)PKc	-48.1297	-0.000704	42.206	42.206	0
151125_Q_Hela_04_02_50cm_EasySpray_90min_PhosphoEnriched_CIDMSA_OT.6398	nESENSGDSGYPSEKRc	nESENSGDSGYPS(79.966)EKc	-76.1342	0.000884	23.028	23.028	0
151125_Q_Hela_04_02_50cm_EasySpray_90min_PhosphoEnriched_CIDMSA_OT.24908	nRSIGASPNPFSVHTATAVPSGKc	nS(79.966)IGASPNPFSVHTATAVPSGKc	-76.1352	-7.23e-05	27.469	27.469	0
151125_Q_Hela_04_01_50cm_EasySpray_90min_PhosphoEnriched_CIDMSA_OT.31032	nKSPTMEQAVQTASAHIPAPAAVGRc	nS(79.966)PTMEQAVQTASAHIPAPAAVGRc	-48.1293	-0.000313	44.071	44.071	0
151125_Q_Hela_04_01_50cm_EasySpray_90min_PhosphoEnriched_CIDMSA_OT.31034	n(42.011)MASGVTVNDEVIKc	n(42.011)AS(79.966)GVTVNDEVIKc	-51.0763	-0.00179326	32.767	30.552	2.215
151125_Q_Hela_04_01_50cm_EasySpray_90min_PhosphoEnriched_CIDMSA_OT.18075	nRSAEDEIAMRc	nS(79.966)AEDEIAMRc	-76.1359	-0.000761	24.341	24.341	0
151125_Q_Hela_04_01_50cm_EasySpray_90min_PhosphoEnriched_CIDMSA_OT.16954	nRSMSIDDTPRc	nS(79.966)MSIDDTPRc	-76.1348	0.000338	22.427	22.427	0
151125_Q_Hela_04_01_50cm_EasySpray_90min_PhosphoEnriched_CIDMSA_OT.14335	nKSNFSNSADDIKc	nS(79.966)NFSNSADDIKc	-48.1309	-0.00189538	26.777	26.777	0
151125_Q_Hela_04_02_50cm_EasySpray_90min_PhosphoEnriched_CIDMSA_OT.23116	nMSETAPAETATPAPVEKc	n(42.011)S(79.966)ETAPAETATPAPVEKc	-9.06319	0.000286	26.105	26.105	0
151125_Q_Hela_04_02_50cm_EasySpray_90min_PhosphoEnriched_CIDMSA_OT.35132	nMSETAPIAPTIPAPAEKc	n(42.011)SET(79.966)APIAPTIPAPAEKc	-9.06509	-0.00161608	22.912	22.912	0
151125_Q_Hela_04_02_50cm_EasySpray_90min_PhosphoEnriched_CIDMSA_OT.37793	nMSVEIEEAIPVTTAEGMAKc	n(42.011)S(79.966)VEIEEAIPVTTAEGMAKc	-9.06367	-0.000194	23.088	23.088	0
151125_Q_Hela_04_01_50cm_EasySpray_90min_PhosphoEnriched_CIDMSA_OT.6076	nRSITNSHIEKc	nS(79.966)ITNSHIEKc	-76.1354	-0.00029	20.649	20.649	0
151125_Q_Hela_04_03_50cm_EasySpray_90min_PhosphoEnriched_CIDMSA_OT.35997	nMSGEDEQQEQTIAEDIVVTKc	n(42.011)S(79.966)GEDEQQEQTIAEDIVVTKc	-9.06392	-0.000437	24.864	24.864	0
151125_Q_Hela_04_02_50cm_EasySpray_90min_PhosphoEnriched_CIDMSA_OT.37657	nMSGDEMIFDPTMSKc	n(42.011)S(79.966)GDEMIFDPTMSKc	-9.06698	-0.00350207	27.279	27.279	0
151125_Q_Hela_04_03_50cm_EasySpray_90min_PhosphoEnriched_CIDMSA_OT.21373	nEADDDEEVDDNIPEMPSPKKc	nEADDDEEVDDNIPEM(15.995)PS(79.966)PKc	-32.1331	0.00085	30.432	34.91	-4.478
151125_Q_Hela_04_01_50cm_EasySpray_90min_PhosphoEnriched_CIDMSA_OT.14285	nKEQESDEEEEEEEEDEPSGATTRc	nEQES(79.966)DEEEEEEEEDEPSGATTRc	-48.13	-0.00108274	22.521	22.521	0
151125_Q_Hela_04_03_50cm_EasySpray_90min_PhosphoEnriched_CIDMSA_OT.33393	nMSIHFSSPVFTSRc	n(42.011)S(79.966)IHFSSPVFTSRc	-9.06492	-0.00144557	15.98	15.98	0
151125_Q_Hela_03_04_50cm_EasySpray_90min_PhosphoEnriched_HCD_OT.8966	nIAAAEETAVSPRc	nIAAAEETAVS(79.966)PRKc	208.059	-0.00183074	25.621	23.289	2.332
151209_Q_Hela_03_01_50cm_EasySpray_90min_PhosphoEnriched_HCD_OT.32431	nISGDQITIPTTVDYSSVPKc	nKIS(79.966)GDQITIPTTVDYSSVPKc	208.061	-0.000143	32.561	32.561	0
151125_Q_Hela_03_04_50cm_EasySpray_90min_PhosphoEnriched_HCD_OT.35047	nKETSPESSIIQDEIAVKc	nET(79.966)SPESSIIQDEIAVKc	-48.1299	-0.000978	34.175	34.175	0
151125_Q_Hela_03_01_50cm_EasySpray_90min_PhosphoEnriched_HCD_OT.11572	nKSPIINESRc	nS(79.966)PIINESRc	-48.1287	0.000265	14.717	14.717	0
151125_Q_Hela_04_02_50cm_EasySpray_90min_PhosphoEnriched_CIDMSA_OT.13998	nKSNFSNSADDIKc	nS(79.966)NFSNSADDIKc	-48.1271	0.0018888	28.95	28.95	0
151125_Q_Hela_04_02_50cm_EasySpray_90min_PhosphoEnriched_CIDMSA_OT.23371	nMADHSFSDGVPSDSVEAAKc	n(42.011)ADHS(79.966)FSDGVPSDSVEAAKc	-9.06508	-0.00159881	42.286	47.201	-4.915
151125_Q_Hela_04_02_50cm_EasySpray_90min_PhosphoEnriched_CIDMSA_OT.23381	nMSDVEENNFEGRc	n(42.011)S(79.966)DVEENNFEGRc	-9.06493	-0.00144789	30.126	30.126	0
151125_Q_Hela_03_04_50cm_EasySpray_90min_PhosphoEnriched_HCD_OT.4022	nSSPSTGSIDSGNESKc	nKSSPS(79.966)TGSIDSGNESKc	208.061	0.00037	20.925	20.911	0.014
151125_Q_Hela_03_04_50cm_EasySpray_90min_PhosphoEnriched_HCD_OT.25777	nMSTGGDFGNPIRKc	n(42.011)ST(79.966)GGDFGNPIRKc	-9.06422	-0.000738	7.513	7.513	0
151125_Q_Hela_04_01_50cm_EasySpray_90min_PhosphoEnriched_CIDMSA_OT.8447	nMSSPASTPSRc	n(42.011)SS(79.966)PASTPSRc	-9.06417	-0.000694	12.161	12.161	0
151125_Q_Hela_03_01_50cm_EasySpray_90min_PhosphoEnriched_HCD_OT.4811	nKSHEAEVIKc	nS(79.966)HEAEVIKc	-48.1288	0.000115	8.525	8.525	0
151125_Q_Hela_03_01_50cm_EasySpray_90min_PhosphoEnriched_HCD_OT.35239	nKSFDASDTIAIPRc	nS(79.966)FDASDTIAIPRc	-48.1289	4.21e-05	23.879	23.879	0
151125_Q_Hela_03_01_50cm_EasySpray_90min_PhosphoEnriched_HCD_OT.2308	nRSHHAASTTTAPTPAARc	nS(79.966)HHAASTTTAPTPAARc	-76.1352	-8e-05	19.249	19.249	0
151125_Q_Hela_04_02_50cm_EasySpray_90min_PhosphoEnriched_CIDMSA_OT.35211	nIANDFPIDISPVKKc	nIANDFPIDIS(79.966)PVKc	-48.1311	-0.0021046	20.486	20.486	0
151125_Q_Hela_04_01_50cm_EasySpray_90min_PhosphoEnriched_CIDMSA_OT.16664	nNSTDIDSAPEDPTSPKRc	nNSTDIDSAPEDPTS(79.966)PKc	-76.1342	0.000883	28.305	28.305	0
151125_Q_Hela_04_02_50cm_EasySpray_90min_PhosphoEnriched_CIDMSA_OT.23257	nRSISTPNVHNVSSSRPDISGFDEDDKc	nSIS(79.966)TPNVHNVSSSRPDISGFDEDDKc	-76.134	0.00112927	30.31	30.31	0
151209_Q_Hela_03_01_50cm_EasySpray_90min_PhosphoEnriched_HCD_OT.17066	nSPSPAPAPAPAAAAGPPTRc	nQRS(79.966)PS(79.966)PAPAPAPAAAAGPPTRc	444.091	-0.00101139	24.377	22.028	2.349
151125_Q_Hela_04_01_50cm_EasySpray_90min_PhosphoEnriched_CIDMSA_OT.28699	nMASGVQVADEVCRc	n(42.011)AS(79.966)GVQVADEVCRc	-9.06191	0.00157368	36.696	36.696	0
151209_Q_Hela_03_01_50cm_EasySpray_90min_PhosphoEnriched_HCD_OT.29000	nMSQGDSNPAAIPHAAEDIQGDDRc	n(42.011)S(79.966)QGDSNPAAIPHAAEDIQGDDRc	-9.06369	-0.000209	45.303	44.729	0.574
151209_Q_Hela_03_01_50cm_EasySpray_90min_PhosphoEnriched_HCD_OT.19689	nRSWGQQAQEYQEQKc	nS(79.966)WGQQAQEYQEQKc	-76.1361	-0.00101381	23.462	23.462	0
151125_Q_Hela_04_03_50cm_EasySpray_90min_PhosphoEnriched_CIDMSA_OT.3705	nRHRPSPPATPPPKc	nHRPS(79.966)PPATPPPKc	-76.1343	0.000757	21.375	21.375	0
151125_Q_Hela_03_01_50cm_EasySpray_90min_PhosphoEnriched_HCD_OT.25946	nMSETAPAETATPAPVEKc	n(42.011)S(79.966)ETAPAETATPAPVEKc	-9.0649	-0.0014225	25.407	25.407	0
151125_Q_Hela_03_04_50cm_EasySpray_90min_PhosphoEnriched_HCD_OT.11265	nRSVQEGENPDDGVRc	nS(79.966)VQEGENPDDGVRc	-76.136	-0.000948	23.719	23.719	0
151125_Q_Hela_04_01_50cm_EasySpray_90min_PhosphoEnriched_CIDMSA_OT.8520	nSPETGTAGGSSTASYSAGRc	nEDKS(79.966)PETGTAGGSSTASYSAGRc	452.131	0.000476	23.493	21.96	1.533
151125_Q_Hela_04_03_50cm_EasySpray_90min_PhosphoEnriched_CIDMSA_OT.23415	nMSEGESQTVISSGSDPKc	n(42.011)S(79.966)EGESQTVISSGSDPKc	-9.06425	-0.000774	33.61	33.61	0
151209_Q_Hela_03_01_50cm_EasySpray_90min_PhosphoEnriched_HCD_OT.19790	nRSPSKPIPEVTDEYKc	nS(79.966)PSKPIPEVTDEYKc	-76.1368	-0.00168359	21.722	21.722	0
151125_Q_Hela_03_04_50cm_EasySpray_90min_PhosphoEnriched_HCD_OT.11429	nDSYVGDEAQSKRc	nDSYVGDEAQS(79.966)Kc	-76.1351	5.02e-05	15.331	15.331	0
151209_Q_Hela_03_01_50cm_EasySpray_90min_PhosphoEnriched_HCD_OT.29190	nMSADAAAGAPIPRc	n(42.011)S(79.966)ADAAAGAPIPRc	-9.064	-0.000517	22.797	22.797	0
151125_Q_Hela_04_03_50cm_EasySpray_90min_PhosphoEnriched_CIDMSA_OT.11494	nYSEEGISPSKRc	nYSEEGIS(79.966)PSKc	-76.1362	-0.0011023	24.8	22.678	2.122
151125_Q_Hela_04_01_50cm_EasySpray_90min_PhosphoEnriched_CIDMSA_OT.28592	nKSIYESFVSSSDRc	nS(79.966)IYESFVSSSDRc	-48.1285	0.000407	28.714	28.714	0
151125_Q_Hela_04_01_50cm_EasySpray_90min_PhosphoEnriched_CIDMSA_OT.8238	nGADNDGSGSESGYTTPKKc	nGADNDGSGSESGYTT(79.966)PKc	-48.1316	-0.00269142	29.263	29.263	0
151125_Q_Hela_03_01_50cm_EasySpray_90min_PhosphoEnriched_HCD_OT.13634	nKSQVNGEAGSYEMTNQHVKc	nS(79.966)QVNGEAGSYEMTNQHVKc	-48.1313	-0.00232849	23.12	23.12	0
151125_Q_Hela_03_04_50cm_EasySpray_90min_PhosphoEnriched_HCD_OT.35304	n(42.011)MASGVAVSDGVIKc	n(42.011)AS(79.966)GVAVSDGVIKc	-51.0737	0.000755	24.195	24.195	0
151125_Q_Hela_03_01_50cm_EasySpray_90min_PhosphoEnriched_HCD_OT.23047	nKSFDHIISDTKc	nS(79.966)FDHIISDTKc	-48.1295	-0.000566	16.971	16.971	0
151125_Q_Hela_04_03_50cm_EasySpray_90min_PhosphoEnriched_CIDMSA_OT.5771	nAEQGSEEEGEGEEEEEEGGESKc	nKAEQGS(79.966)EEEGEGEEEEEEGGESKc	208.059	-0.00193615	67.902	65.179	2.723
151209_Q_Hela_03_01_50cm_EasySpray_90min_PhosphoEnriched_HCD_OT.17221	nRSGEQITSSPVSPKc	nS(79.966)GEQITSSPVSPKc	-76.136	-0.000943	23.61	23.61	0
151209_Q_Hela_03_01_50cm_EasySpray_90min_PhosphoEnriched_HCD_OT.32829	nRSPVPAQIAITVPKc	nS(79.966)PVPAQIAITVPKc	-76.1355	-0.000395	24.95	24.95	0
151125_Q_Hela_03_01_50cm_EasySpray_90min_PhosphoEnriched_HCD_OT.35055	nMASGVAVSDGVIKc	n(42.011)AS(79.966)GVAVSDGVIKc	-9.06443	-0.000954	22.592	22.592	0
151125_Q_Hela_04_02_50cm_EasySpray_90min_PhosphoEnriched_CIDMSA_OT.27832	nVYEDSGIPIPAESPKKc	nVYEDSGIPIPAES(79.966)PKc	-48.1305	-0.00156152	20.404	20.404	0
151125_Q_Hela_04_03_50cm_EasySpray_90min_PhosphoEnriched_CIDMSA_OT.35590	nREPESPPASAPIPIFGADTIGQRc	nEPES(79.966)PPASAPIPIFGADTIGQRc	-76.132	0.00310054	50.74	50.74	0
151125_Q_Hela_04_03_50cm_EasySpray_90min_PhosphoEnriched_CIDMSA_OT.23599	nKSPTMEQAVQTASAHIPAPAAVGRc	nS(79.966)PTM(15.995)EQAVQTASAHIPAPAAVGRc	-32.1346	-0.000684	28.975	34.411	-5.436
151209_Q_Hela_03_01_50cm_EasySpray_90min_PhosphoEnriched_HCD_OT.42224	nMSGDEMIFDPTMSKc	n(42.011)S(79.966)GDEMIFDPTMSKc	-9.06503	-0.00154894	20.068	20.068	0
151125_Q_Hela_03_04_50cm_EasySpray_90min_PhosphoEnriched_HCD_OT.6702	nRSPERPTGDIRc	nS(79.966)PERPTGDIRc	-76.1342	0.000887	18.432	18.432	0
151125_Q_Hela_04_01_50cm_EasySpray_90min_PhosphoEnriched_CIDMSA_OT.8384	nENQQATSGPNQPSVRRc	nENQQATSGPNQPS(79.966)VRc	-76.1342	0.000896	22.847	22.847	0
151209_Q_Hela_03_01_50cm_EasySpray_90min_PhosphoEnriched_HCD_OT.32931	nRNSSEASSGDFIDIKc	nNS(79.966)SEASSGDFIDIKc	-76.1363	-0.00116483	28.829	28.829	0
151209_Q_Hela_03_01_50cm_EasySpray_90min_PhosphoEnriched_HCD_OT.30396	nMAEPPSPVHCVAAAAPTATVSEKc	n(42.011)AEPPS(79.966)PVHCVAAAAPTATVSEKc	-9.06362	-0.000143	20.379	20.379	0
151209_Q_Hela_03_01_50cm_EasySpray_90min_PhosphoEnriched_HCD_OT.42350	nMSVEIEEAIPVTTAEGMAKc	n(42.011)S(79.966)VEIEEAIPVTTAEGMAKc	-9.06477	-0.00129269	26.287	26.287	0
151125_Q_Hela_04_01_50cm_EasySpray_90min_PhosphoEnriched_CIDMSA_OT.8061	nRSIPAEEGSSGKc	nS(79.966)IPAEEGSSGKc	-76.1354	-0.000257	14.338	14.338	0
151125_Q_Hela_03_01_50cm_EasySpray_90min_PhosphoEnriched_HCD_OT.13493	nMSDSGEQNYGERc	n(42.011)S(79.966)DSGEQNYGERc	-9.06315	0.000334	18.959	18.959	0
151125_Q_Hela_04_03_50cm_EasySpray_90min_PhosphoEnriched_CIDMSA_OT.21102	nNDSGEENVPIDITRc	nGRNDS(79.966)GEENVPIDITRc	293.087	-0.00111538	20.727	20.727	0
151125_Q_Hela_04_03_50cm_EasySpray_90min_PhosphoEnriched_CIDMSA_OT.35743	nMAHSPVAVQVPGMQNNIADPEEIFTKc	n(42.011)AHS(79.966)PVAVQVPGMQNNIADPEEIFTKc	-9.07369	-0.0102074	60.779	60.779	0
151125_Q_Hela_04_03_50cm_EasySpray_90min_PhosphoEnriched_CIDMSA_OT.35738	nMSGDEMIFDPTMSKc	n(42.011)S(79.966)GDEM(15.995)IFDPTMSKc	6.92948	-0.00204211	23.348	27.435	-4.087
151125_Q_Hela_04_03_50cm_EasySpray_90min_PhosphoEnriched_CIDMSA_OT.33196	nAGQTQPNPGIIPIQPAITPRKc	nAGQTQPNPGIIPIQPAIT(79.966)PRc	-48.1335	-0.00457285	22.813	22.813	0
151125_Q_Hela_04_02_50cm_EasySpray_90min_PhosphoEnriched_CIDMSA_OT.8152	nMSSPASTPSRc	n(42.011)SS(79.966)PASTPSRc	-9.06442	-0.000938	12.104	12.104	0
151125_Q_Hela_03_01_50cm_EasySpray_90min_PhosphoEnriched_HCD_OT.33624	nRNSSEASSGDFIDIKc	nNS(79.966)SEASSGDFIDIKc	-76.1363	-0.00116483	31.838	31.838	0
151125_Q_Hela_03_04_50cm_EasySpray_90min_PhosphoEnriched_HCD_OT.42928	nMSGDEMIFDPTMSKc	n(42.011)S(79.966)GDEMIFDPTMSKc	-9.06576	-0.00228136	28.56	28.56	0
151209_Q_Hela_03_01_50cm_EasySpray_90min_PhosphoEnriched_HCD_OT.34133	nMASGVTVNDEVIKc	n(42.011)AS(79.966)GVTVNDEVIKc	-9.06527	-0.00179326	22.364	22.364	0
151125_Q_Hela_03_01_50cm_EasySpray_90min_PhosphoEnriched_HCD_OT.31068	nRQVSASEIHTSGIIGPETIRc	nQVS(79.966)ASEIHTSGIIGPETIRc	-76.1357	-0.000626	29.237	29.237	0
151125_Q_Hela_04_01_50cm_EasySpray_90min_PhosphoEnriched_CIDMSA_OT.12654	nMSDSGEQNYGERc	n(42.011)S(79.966)DSGEQNYGERc	-9.06498	-0.00149736	23.212	23.212	0
151125_Q_Hela_04_01_50cm_EasySpray_90min_PhosphoEnriched_CIDMSA_OT.24657	nKSPTMEQAVQTASAHIPAPAAVGRc	nS(79.966)PTM(15.995)EQAVQTASAHIPAPAAVGRc	-32.1346	-0.000684	27.23	29.872	-2.642
151125_Q_Hela_03_04_50cm_EasySpray_90min_PhosphoEnriched_HCD_OT.40473	nRSIPAGDAIYISFNPPQPSRc	nS(79.966)IPAGDAIYISFNPPQPSRc	-76.1308	0.00427471	23.463	23.463	0
151209_Q_Hela_03_01_50cm_EasySpray_90min_PhosphoEnriched_HCD_OT.34207	nMASGVAVSDGVIKc	n(42.011)AS(79.966)GVAVSDGVIKc	-9.06394	-0.000465	24.538	24.538	0
151125_Q_Hela_03_04_50cm_EasySpray_90min_PhosphoEnriched_HCD_OT.15487	nKSNFSNSADDIKc	nS(79.966)NFSNSADDIKc	-48.1294	-0.000431	24.036	24.036	0
151125_Q_Hela_04_03_50cm_EasySpray_90min_PhosphoEnriched_CIDMSA_OT.16054	nNSTDIDSAPEDPTSPKRc	nNSTDIDSAPEDPTS(79.966)PKc	-76.1375	-0.00241267	28.218	28.218	0
151125_Q_Hela_04_03_50cm_EasySpray_90min_PhosphoEnriched_CIDMSA_OT.31673	n(42.011)MASGVAVSDGVIKc	n(42.011)AS(79.966)GVAVSDGVIKc	-51.0765	-0.00205224	22.513	20.526	1.987
151125_Q_Hela_04_02_50cm_EasySpray_90min_PhosphoEnriched_CIDMSA_OT.3990	nRHRPSPPATPPPKc	nHRPS(79.966)PPATPPPKc	-76.1358	-0.000708	28.918	28.918	0
151125_Q_Hela_04_01_50cm_EasySpray_90min_PhosphoEnriched_CIDMSA_OT.24529	nMSDAAVDTSSEITTKc	n(42.011)S(79.966)DAAVDTSSEITTKc	-9.0609	0.00257397	35.393	37.796	-2.403
151125_Q_Hela_04_03_50cm_EasySpray_90min_PhosphoEnriched_CIDMSA_OT.7912	nMSSPASTPSRc	n(42.011)SS(79.966)PASTPSRc	-9.06411	-0.000633	11.953	11.953	0
151125_Q_Hela_04_01_50cm_EasySpray_90min_PhosphoEnriched_CIDMSA_OT.36521	nMSGDEMIFDPTMSKc	n(42.011)S(79.966)GDEM(15.995)IFDPTMSKc	6.93119	-0.000333	21.646	25.74	-4.094
151125_Q_Hela_04_01_50cm_EasySpray_90min_PhosphoEnriched_CIDMSA_OT.36322	nREPESPPASAPIPIFGADTIGQRc	nEPESPPAS(79.966)APIPIFGADTIGQRc	-76.1342	0.000903	18.287	18.287	0
151125_Q_Hela_04_01_50cm_EasySpray_90min_PhosphoEnriched_CIDMSA_OT.36351	nKSPNEIVDDIFKc	nS(79.966)PNEIVDDIFKc	-48.129	-3.71e-05	29.748	29.748	0
151125_Q_Hela_04_01_50cm_EasySpray_90min_PhosphoEnriched_CIDMSA_OT.36371	nMSDFVESEAEESEEEYNDEGEVVPRc	n(42.011)SDFVESEAEES(79.966)EEEYNDEGEVVPRc	-9.06551	-0.00203162	31.08	61.157	-30.077
151125_Q_Hela_03_04_50cm_EasySpray_90min_PhosphoEnriched_HCD_OT.40586	nKSPNEIVDDIFKc	nS(79.966)PNEIVDDIFKc	-48.1297	-0.000769	23.042	23.042	0
151125_Q_Hela_04_02_50cm_EasySpray_90min_PhosphoEnriched_CIDMSA_OT.15789	n(42.011)MAASDTERDGIAPEKc	n(42.011)AAS(79.966)DTERDGIAPEKc	-51.076	-0.00157074	28.402	25.979	2.423
151125_Q_Hela_03_01_50cm_EasySpray_90min_PhosphoEnriched_HCD_OT.21411	n(42.011)MASGVAVSDGVIKc	nAS(79.966)GVAVSDGVIKc	-93.0848	0.000647	21.37	19.155	2.215
151125_Q_Hela_04_02_50cm_EasySpray_90min_PhosphoEnriched_CIDMSA_OT.27778	nRAISSDSIISPAPDARc	nAIS(79.966)SDSIISPAPDARc	-76.1357	-0.000636	35.299	35.299	0
151125_Q_Hela_03_04_50cm_EasySpray_90min_PhosphoEnriched_HCD_OT.40529	nREEGSDIEDEDMEEIINDTRc	nEEGS(79.966)DIEDEDMEEIINDTRc	-76.1368	-0.00170274	29.049	29.049	0
151209_Q_Hela_03_01_50cm_EasySpray_90min_PhosphoEnriched_HCD_OT.10356	nRSPVSTRPIPSASQKc	nS(79.966)PVSTRPIPSASQKc	-76.1314	0.00372582	16.59	16.59	0
151209_Q_Hela_03_01_50cm_EasySpray_90min_PhosphoEnriched_HCD_OT.10354	nRSPVSTRPIPSASQKc	nS(79.966)PVSTRPIPSASQKc	-76.1366	-0.0015232	6.582	6.582	0
151209_Q_Hela_03_01_50cm_EasySpray_90min_PhosphoEnriched_HCD_OT.7064	nRSQSIEQESQEKc	nS(79.966)QSIEQESQEKc	-76.1375	-0.00239303	17.346	17.346	0
151125_Q_Hela_03_04_50cm_EasySpray_90min_PhosphoEnriched_HCD_OT.27505	nRSIGASPNPFSVHTATAVPSGKc	nS(79.966)IGASPNPFSVHTATAVPSGKc	-76.1349	0.000172	27.582	27.582	0
151125_Q_Hela_04_03_50cm_EasySpray_90min_PhosphoEnriched_CIDMSA_OT.5539	nRSITNSHIEKc	nS(79.966)ITNSHIEKc	-76.1353	-0.000168	20.548	20.548	0
151125_Q_Hela_04_01_50cm_EasySpray_90min_PhosphoEnriched_CIDMSA_OT.4203	nRHRPSPPATPPPKc	nHRPS(79.966)PPATPPPKc	-76.1359	-0.00083	31.094	31.094	0
151209_Q_Hela_03_01_50cm_EasySpray_90min_PhosphoEnriched_HCD_OT.22418	nRSGASEANIIVAKc	nS(79.966)GASEANIIVAKc	-76.1358	-0.000673	18.497	18.497	0
151125_Q_Hela_03_01_50cm_EasySpray_90min_PhosphoEnriched_HCD_OT.21503	nMSDKPDMAEIEKc	n(42.011)S(79.966)DKPDMAEIEKc	-9.06467	-0.00119032	8.572	8.572	0
151125_Q_Hela_03_01_50cm_EasySpray_90min_PhosphoEnriched_HCD_OT.33551	nRSPVPAQIAITVPKc	nS(79.966)PVPAQIAITVPKc	-76.1351	-2.83e-05	25.971	25.971	0
151125_Q_Hela_03_04_50cm_EasySpray_90min_PhosphoEnriched_HCD_OT.27689	nMSDAAVDTSSEITTKc	n(42.011)S(79.966)DAAVDTSSEITTKc	-9.06408	-0.0006	28.191	28.191	0
151125_Q_Hela_03_04_50cm_EasySpray_90min_PhosphoEnriched_HCD_OT.4732	nKSHEAEVIKc	nS(79.966)HEAEVIKc	-48.1295	-0.000495	8.633	8.633	0
151125_Q_Hela_04_01_50cm_EasySpray_90min_PhosphoEnriched_CIDMSA_OT.24159	nMSEGESQTVISSGSDPKc	n(42.011)S(79.966)EGESQTVISSGSDPKc	-9.06572	-0.00223902	40.574	40.574	0
151125_Q_Hela_04_01_50cm_EasySpray_90min_PhosphoEnriched_CIDMSA_OT.36173	nREEGSDIEDEDMEEIINDTRc	nEEGS(79.966)DIEDEDMEEIINDTRc	-76.1366	-0.0014586	34.506	34.506	0
151125_Q_Hela_03_01_50cm_EasySpray_90min_PhosphoEnriched_HCD_OT.11822	nMSQKQEEENPAEETGEEKc	n(42.011)S(79.966)QKQEEENPAEETGEEKc	-9.06326	0.000222	18.5	18.5	0
151125_Q_Hela_04_02_50cm_EasySpray_90min_PhosphoEnriched_CIDMSA_OT.29720	nRSPVPAQIAITVPKc	nS(79.966)PVPAQIAITVPKc	-76.1354	-0.000272	29.85	29.85	0
151125_Q_Hela_04_02_50cm_EasySpray_90min_PhosphoEnriched_CIDMSA_OT.17694	nRSAEDEIAMRc	nS(79.966)AEDEIAMRc	-76.1354	-0.000273	17.725	17.725	0
151125_Q_Hela_04_02_50cm_EasySpray_90min_PhosphoEnriched_CIDMSA_OT.30680	nKSPTMEQAVQTASAHIPAPAAVGRc	nS(79.966)PTMEQAVQTASAHIPAPAAVGRc	-48.1293	-0.000313	40.001	40.001	0
151125_Q_Hela_03_04_50cm_EasySpray_90min_PhosphoEnriched_HCD_OT.25175	nMSETAPAAPAAPAPAEKc	n(42.011)S(79.966)ETAPAAPAAPAPAEKc	-9.06488	-0.00140562	24.13	24.13	0
151125_Q_Hela_04_01_50cm_EasySpray_90min_PhosphoEnriched_CIDMSA_OT.26807	nIDITENITGSKRc	nIDITENITGS(79.966)Kc	-76.1362	-0.0011115	30.818	30.818	0
151125_Q_Hela_04_01_50cm_EasySpray_90min_PhosphoEnriched_CIDMSA_OT.38826	nMAGSPEIVVIDPPWDKc	n(42.011)AGS(79.966)PEIVVIDPPWDKc	-9.06491	-0.00142876	21.42	21.42	0
151125_Q_Hela_04_03_50cm_EasySpray_90min_PhosphoEnriched_CIDMSA_OT.33754	nMSDFDEFERc	n(42.011)S(79.966)DFDEFERc	-9.06355	-7.52e-05	17.549	17.549	0
151125_Q_Hela_03_04_50cm_EasySpray_90min_PhosphoEnriched_HCD_OT.27755	nMASPPACPSEEDESIKc	n(42.011)AS(79.966)PPACPSEEDESIKc	-9.06404	-0.000559	16.177	16.177	0
151125_Q_Hela_04_01_50cm_EasySpray_90min_PhosphoEnriched_CIDMSA_OT.26651	nMSQGDSNPAAIPHAAEDIQGDDRc	n(42.011)S(79.966)QGDSNPAAIPHAAEDIQGDDRc	-9.06784	-0.00435898	47.328	47.328	0
151125_Q_Hela_04_03_50cm_EasySpray_90min_PhosphoEnriched_CIDMSA_OT.31120	n(42.011)MASGVAVSDGVIKc	n(42.011)AS(79.966)GVAVSDGVIKc	-51.0746	-9.91e-05	31.892	29.678	2.214
151125_Q_Hela_04_01_50cm_EasySpray_90min_PhosphoEnriched_CIDMSA_OT.26687	nRSFEVEEVETPNSTPPRc	nS(79.966)FEVEEVETPNSTPPRc	-76.1369	-0.00182728	38.698	38.698	0
151125_Q_Hela_04_01_50cm_EasySpray_90min_PhosphoEnriched_CIDMSA_OT.24048	nKASSPSPITIGTPESQRc	nASS(79.966)PSPITIGTPESQRc	-48.1335	-0.00452016	17.611	17.611	0
151125_Q_Hela_04_01_50cm_EasySpray_90min_PhosphoEnriched_CIDMSA_OT.12097	nYSEEGISPSKRc	nYSEEGIS(79.966)PSKc	-76.1358	-0.000736	23.791	21.68	2.111
151125_Q_Hela_04_01_50cm_EasySpray_90min_PhosphoEnriched_CIDMSA_OT.36071	nMSGDEMIFDPTMSKc	n(42.011)S(79.966)GDEM(15.995)IFDPTMSKc	6.92997	-0.00155382	25.231	29.569	-4.338
151209_Q_Hela_03_01_50cm_EasySpray_90min_PhosphoEnriched_HCD_OT.32049	nMASGVQVADEVCRc	n(42.011)AS(79.966)GVQVADEVCRc	-9.05605	0.00743306	16.725	16.725	0
151125_Q_Hela_04_02_50cm_EasySpray_90min_PhosphoEnriched_CIDMSA_OT.30527	n(42.011)MASGVTVNDEVIKc	n(42.011)AS(79.966)GVTVNDEVIKc	-51.0748	-0.000328	30.537	28.316	2.221
151125_Q_Hela_03_04_50cm_EasySpray_90min_PhosphoEnriched_HCD_OT.37249	nRAEDGSVIDYEIIDQDARc	nAEDGS(79.966)VIDYEIIDQDARc	-76.139	-0.00386344	24.383	24.383	0
151125_Q_Hela_04_02_50cm_EasySpray_90min_PhosphoEnriched_CIDMSA_OT.30565	nMASGVAVSDGVIKc	n(42.011)AS(79.966)GVAVSDGVIKc	-9.06309	0.000389	32.121	32.121	0
151209_Q_Hela_03_01_50cm_EasySpray_90min_PhosphoEnriched_HCD_OT.34664	nMASGVAVSDGVIKc	n(42.011)AS(79.966)GVAVSDGVIKc	-9.06455	-0.00107568	22.652	22.652	0
151125_Q_Hela_03_04_50cm_EasySpray_90min_PhosphoEnriched_HCD_OT.2377	nRSVASSQPAKPTKc	nS(79.966)VASSQPAKPTKc	-76.1351	2.16e-06	17.553	17.553	0
151125_Q_Hela_03_04_50cm_EasySpray_90min_PhosphoEnriched_HCD_OT.15827	nKEQESDEEEEEEEEDEPSGATTRc	nEQES(79.966)DEEEEEEEEDEPSGATTRc	-48.1203	0.00868288	36.407	36.407	0
151125_Q_Hela_04_03_50cm_EasySpray_90min_PhosphoEnriched_CIDMSA_OT.21876	nMSDNGEIEDKPPAPPVRc	n(42.011)S(79.966)DNGEIEDKPPAPPVRc	-9.06286	0.000616	19.415	19.415	0
151125_Q_Hela_04_03_50cm_EasySpray_90min_PhosphoEnriched_CIDMSA_OT.31223	nMASGVAVSDGVIKc	n(42.011)AS(79.966)GVAVSDGVIKc	-9.06431	-0.000832	25.836	25.836	0
151125_Q_Hela_04_03_50cm_EasySpray_90min_PhosphoEnriched_CIDMSA_OT.31281	nRSNSAPIIHGISDTSPVFQAEAPSARc	nSNS(79.966)APIIHGISDTSPVFQAEAPSARc	-76.1367	-0.00160157	54.707	54.707	0
151209_Q_Hela_03_01_50cm_EasySpray_90min_PhosphoEnriched_HCD_OT.20131	nKSPSSDSWTCADTSTERc	nS(79.966)PSSDSWTCADTSTERc	-48.1255	0.00345249	26.833	26.833	0
151125_Q_Hela_04_03_50cm_EasySpray_90min_PhosphoEnriched_CIDMSA_OT.18307	nKVISPTAAKPSPFEGKc	nVIS(79.966)PTAAKPSPFEGKc	-48.1297	-0.000698	19.361	19.361	0
151125_Q_Hela_04_03_50cm_EasySpray_90min_PhosphoEnriched_CIDMSA_OT.21933	nMSDNGEIEDKPPAPPVRc	n(42.011)S(79.966)DNGEIEDKPPAPPVRc	-9.06323	0.00025	31.058	31.058	0
151125_Q_Hela_03_01_50cm_EasySpray_90min_PhosphoEnriched_HCD_OT.35636	nMASGVAVSDGVIKc	n(42.011)AS(79.966)GVAVSDGVIKc	-9.06504	-0.00156396	20.606	20.606	0
151209_Q_Hela_03_01_50cm_EasySpray_90min_PhosphoEnriched_HCD_OT.32140	nGSIVGIVDYPDDEEEDEEEESSPRc	nGSIVGIVDYPDDEEEDEEEESS(79.966)PRKc	208.061	0.000391	38.017	38.011	0.006
151125_Q_Hela_04_03_50cm_EasySpray_90min_PhosphoEnriched_CIDMSA_OT.31304	nQSMAFSIINTPKKc	nQSMAFSIINT(79.966)PKc	-48.1316	-0.00268222	20.129	20.129	0
151125_Q_Hela_04_01_50cm_EasySpray_90min_PhosphoEnriched_CIDMSA_OT.6221	nAEQGSEEEGEGEEEEEEGGESKc	nKAEQGS(79.966)EEEGEGEEEEEEGGESKc	208.062	0.000994	62.721	62.721	0
151125_Q_Hela_04_01_50cm_EasySpray_90min_PhosphoEnriched_CIDMSA_OT.26436	nIIASQGSQGAPIISTPKRc	nIIASQGSQGAPIIST(79.966)PKc	-76.1349	0.000177	35.48	33.359	2.121
151125_Q_Hela_04_02_50cm_EasySpray_90min_PhosphoEnriched_CIDMSA_OT.30874	nRAASINYINQPSAAPIQVSRc	nAAS(79.966)INYINQPSAAPIQVSRc	-76.1358	-0.000675	35.82	35.82	0
151125_Q_Hela_04_02_50cm_EasySpray_90min_PhosphoEnriched_CIDMSA_OT.29789	nRNSSEASSGDFIDIKc	nNS(79.966)SEASSGDFIDIKc	-76.1347	0.000422	40.757	40.757	0
151125_Q_Hela_03_01_50cm_EasySpray_90min_PhosphoEnriched_HCD_OT.33192	nISGDQITIPTTVDYSSVPKc	nKIS(79.966)GDQITIPTTVDYSSVPKc	208.065	0.0042514	38.785	36.818	1.967
151125_Q_Hela_03_01_50cm_EasySpray_90min_PhosphoEnriched_HCD_OT.29557	nRSFEVEEVETPNSTPPRc	nS(79.966)FEVEEVETPNSTPPRc	-76.1378	-0.00268177	39.099	39.099	0
151125_Q_Hela_04_03_50cm_EasySpray_90min_PhosphoEnriched_CIDMSA_OT.9815	nEQESDEEEEEEEEDEPSGATTRc	nKEQES(79.966)DEEEEEEEEDEPSGATTRc	208.06	-0.00131188	38.531	36.272	2.259
151125_Q_Hela_04_03_50cm_EasySpray_90min_PhosphoEnriched_CIDMSA_OT.9866	nDSYVGDEAQSKRc	nDSYVGDEAQS(79.966)Kc	-76.1352	-7.18e-05	24.541	24.541	0
151125_Q_Hela_04_01_50cm_EasySpray_90min_PhosphoEnriched_CIDMSA_OT.22811	nTASESISNISEAGSIKKc	nTASESISNISEAGS(79.966)IKc	-48.1284	0.000592	25.372	25.372	0
151209_Q_Hela_03_01_50cm_EasySpray_90min_PhosphoEnriched_HCD_OT.40807	nMSGEDEQQEQTIAEDIVVTKc	n(42.011)S(79.966)GEDEQQEQTIAEDIVVTKc	-9.0644	-0.000925	23.126	23.126	0
151125_Q_Hela_04_02_50cm_EasySpray_90min_PhosphoEnriched_CIDMSA_OT.18587	nKVISPTAAKPSPFEGKc	nVIS(79.966)PTAAKPSPFEGKc	-48.1288	0.000156	19.381	19.381	0
151209_Q_Hela_03_01_50cm_EasySpray_90min_PhosphoEnriched_HCD_OT.40834	nMSGEDEQQEQTIAEDIVVTKc	n(42.011)S(79.966)GEDEQQEQTIAEDIVVTKc	-9.0688	-0.00531962	22.94	22.94	0
151125_Q_Hela_03_01_50cm_EasySpray_90min_PhosphoEnriched_HCD_OT.29643	nIDITENITGSKRc	nIDITENITGS(79.966)Kc	-76.1357	-0.000623	28.295	28.295	0
151125_Q_Hela_04_03_50cm_EasySpray_90min_PhosphoEnriched_CIDMSA_OT.9777	nSTQIENQHQGAQDTSDIMSPSKRc	nSTQIENQHQGAQDTSDIM(15.995)SPS(79.966)Kc	-60.1416	-0.00145198	30.003	30.003	0
151125_Q_Hela_03_04_50cm_EasySpray_90min_PhosphoEnriched_HCD_OT.43527	nMAGSPEIVVIDPPWDKc	n(42.011)AGS(79.966)PEIVVIDPPWDKc	-9.06955	-0.00606743	29.595	29.595	0
151125_Q_Hela_03_04_50cm_EasySpray_90min_PhosphoEnriched_HCD_OT.31564	nKSIYESFVSSSDRc	nS(79.966)IYESFVSSSDRc	-48.1295	-0.000569	18.72	18.72	0
151125_Q_Hela_04_03_50cm_EasySpray_90min_PhosphoEnriched_CIDMSA_OT.15534	n(42.011)MAASDTERDGIAPEKc	n(42.011)AAS(79.966)DTERDGIAPEKc	-51.0764	-0.00193695	23.563	21.365	2.198
151125_Q_Hela_04_03_50cm_EasySpray_90min_PhosphoEnriched_CIDMSA_OT.27517	nVYEDSGIPIPAESPKKc	nVYEDSGIPIPAES(79.966)PKc	-48.1315	-0.00253808	20.062	20.062	0
151125_Q_Hela_04_01_50cm_EasySpray_90min_PhosphoEnriched_CIDMSA_OT.19113	nKMIGEDSDEEEEMDTSERc	nM(15.995)IGEDS(79.966)DEEEEMDTSERc	-32.1317	0.00226676	32.484	37.253	-4.769
151125_Q_Hela_04_02_50cm_EasySpray_90min_PhosphoEnriched_CIDMSA_OT.31494	n(42.011)MASGVAVSDGVIKc	n(42.011)AS(79.966)GVAVSDGVIKc	-51.0745	2.3e-05	29.944	27.735	2.209
151209_Q_Hela_03_01_50cm_EasySpray_90min_PhosphoEnriched_HCD_OT.25340	nMSTGGDFGNPIRKc	n(42.011)ST(79.966)GGDFGNPIRKc	-9.063	0.000482	9.499	9.499	0
151209_Q_Hela_03_01_50cm_EasySpray_90min_PhosphoEnriched_HCD_OT.40953	nMSGEDEQQEQTIAEDIVVTKc	n(42.011)S(79.966)GEDEQQEQTIAEDIVVTKc	-9.06733	-0.00385478	41.038	41.038	0
151125_Q_Hela_04_02_50cm_EasySpray_90min_PhosphoEnriched_CIDMSA_OT.7938	nGADNDGSGSESGYTTPKKc	nGADNDGSGSESGYTT(79.966)PKc	-48.1341	-0.00513283	32.238	32.238	0
151125_Q_Hela_04_03_50cm_EasySpray_90min_PhosphoEnriched_CIDMSA_OT.7451	nRSIPAEEGSSGKc	nS(79.966)IPAEEGSSGKc	-76.1357	-0.000623	18.074	18.074	0
151209_Q_Hela_03_01_50cm_EasySpray_90min_PhosphoEnriched_HCD_OT.5201	nQSSGSATNVASTPDNRc	nRQSSGS(79.966)ATNVASTPDNRc	236.065	-0.00172021	28.378	28.367	0.011
151125_Q_Hela_04_02_50cm_EasySpray_90min_PhosphoEnriched_CIDMSA_OT.16204	nYPDVASPTIRc	nYPDVAS(79.966)PTIRRc	236.067	-2.39e-05	17.353	15.715	1.638
151125_Q_Hela_04_01_50cm_EasySpray_90min_PhosphoEnriched_CIDMSA_OT.22635	nMSDNGEIEDKPPAPPVRc	n(42.011)S(79.966)DNGEIEDKPPAPPVRc	-9.06189	0.00159296	32.877	32.877	0
151125_Q_Hela_04_01_50cm_EasySpray_90min_PhosphoEnriched_CIDMSA_OT.19005	nKVISPTAAKPSPFEGKc	nVIS(79.966)PTAAKPSPFEGKc	-48.1273	0.00162091	23.192	23.192	0
151125_Q_Hela_04_01_50cm_EasySpray_90min_PhosphoEnriched_CIDMSA_OT.32007	nMASGVAVSDGVIKc	n(42.011)AS(79.966)GVAVSDGVIKc	-9.06272	0.000755	29.75	29.75	0
151125_Q_Hela_04_02_50cm_EasySpray_90min_PhosphoEnriched_CIDMSA_OT.28187	nMASGVQVADEVCRc	n(42.011)AS(79.966)GVQVADEVCRc	-9.06471	-0.00123394	34.362	34.362	0
151125_Q_Hela_04_01_50cm_EasySpray_90min_PhosphoEnriched_CIDMSA_OT.34688	nMSDFDEFERc	n(42.011)S(79.966)DFDEFERc	-9.06477	-0.00129593	20.351	20.351	0
151125_Q_Hela_04_01_50cm_EasySpray_90min_PhosphoEnriched_CIDMSA_OT.20056	nISNPDIFSSTGKc	nKIS(79.966)NPDIFSSTGKc	208.06	-0.00052	19.614	17.984	1.63
151125_Q_Hela_04_03_50cm_EasySpray_90min_PhosphoEnriched_CIDMSA_OT.9920	nRSVQEGENPDDGVRc	nS(79.966)VQEGENPDDGVRc	-76.1358	-0.000704	31.262	31.262	0
151125_Q_Hela_04_03_50cm_EasySpray_90min_PhosphoEnriched_CIDMSA_OT.27714	nDFQEYVEPGEDFPASPQRc	nDFQEYVEPGEDFPAS(79.966)PQRRc	236.064	-0.00351852	27.976	27.976	0
151125_Q_Hela_03_01_50cm_EasySpray_90min_PhosphoEnriched_HCD_OT.42484	nMSGDEMIFDPTMSKc	n(42.011)S(79.966)GDEMIFDPTMSKc	-9.06576	-0.00228136	20.571	20.571	0
151125_Q_Hela_04_02_50cm_EasySpray_90min_PhosphoEnriched_CIDMSA_OT.28047	nKSIYESFVSSSDRc	nS(79.966)IYESFVSSSDRc	-48.1295	-0.000569	27.858	27.858	0
151125_Q_Hela_04_01_50cm_EasySpray_90min_PhosphoEnriched_CIDMSA_OT.22592	nMSDNGEIEDKPPAPPVRc	n(42.011)S(79.966)DNGEIEDKPPAPPVRc	-9.06298	0.000494	17.491	17.491	0
151209_Q_Hela_03_01_50cm_EasySpray_90min_PhosphoEnriched_HCD_OT.11031	nDSYVGDEAQSKRc	nDSYVGDEAQS(79.966)Kc	-76.1372	-0.00214703	18.239	18.239	0
151125_Q_Hela_04_02_50cm_EasySpray_90min_PhosphoEnriched_CIDMSA_OT.21710	nVYEDSGIPIPAESPKc	nVYEDSGIPIPAES(79.966)PKKc	208.061	0.000529	38.289	38.286	0.003
151125_Q_Hela_04_01_50cm_EasySpray_90min_PhosphoEnriched_CIDMSA_OT.10413	nDSYVGDEAQSKRc	nDSYVGDEAQS(79.966)Kc	-76.1366	-0.00153668	24.486	24.486	0
151125_Q_Hela_04_03_50cm_EasySpray_90min_PhosphoEnriched_CIDMSA_OT.30669	n(42.011)MASGVAVSDGVIKc	n(42.011)AS(79.966)GVAVSDGVIKc	-51.0754	-0.000954	36.231	33.915	2.316
151209_Q_Hela_03_01_50cm_EasySpray_90min_PhosphoEnriched_HCD_OT.11082	nRSVQEGENPDDGVRc	nS(79.966)VQEGENPDDGVRc	-76.1352	-9.33e-05	17.275	17.275	0
151125_Q_Hela_04_02_50cm_EasySpray_90min_PhosphoEnriched_CIDMSA_OT.33753	nMSIHFSSPVFTSRc	n(42.011)S(79.966)IHFSSPVFTSRc	-9.06419	-0.000713	15.909	15.909	0
151125_Q_Hela_04_02_50cm_EasySpray_90min_PhosphoEnriched_CIDMSA_OT.18170	nRSPSKPIPEVTDEYKc	nS(79.966)PSKPIPEVTDEYKc	-76.1363	-0.00119531	22.11	22.11	0
151209_Q_Hela_03_01_50cm_EasySpray_90min_PhosphoEnriched_HCD_OT.7301	nRSIEGGGCPARc	nS(79.966)IEGGGCPARc	-76.1359	-0.000819	18.858	18.858	0
151125_Q_Hela_03_01_50cm_EasySpray_90min_PhosphoEnriched_HCD_OT.32860	nMSAADEVDGIGVARPHYGSVIDNERc	n(42.011)S(79.966)AADEVDGIGVARPHYGSVIDNERc	-9.06178	0.00170286	38.243	38.243	0
151125_Q_Hela_04_03_50cm_EasySpray_90min_PhosphoEnriched_CIDMSA_OT.27102	nMAEPPSPVHCVAAAAPTATVSEKc	n(42.011)AEPPS(79.966)PVHCVAAAAPTATVSEKc	-9.06655	-0.00307227	16.653	16.653	0
151209_Q_Hela_03_01_50cm_EasySpray_90min_PhosphoEnriched_HCD_OT.13744	nMSDSGEQNYGERc	n(42.011)S(79.966)DSGEQNYGERc	-9.06437	-0.000887	19.03	19.03	0
151125_Q_Hela_04_03_50cm_EasySpray_90min_PhosphoEnriched_CIDMSA_OT.29775	n(42.011)MASGVAVSDGVIKc	n(42.011)AS(79.966)GVAVSDGVIKc	-51.0768	-0.00229638	28.412	26.188	2.224
151125_Q_Hela_04_02_50cm_EasySpray_90min_PhosphoEnriched_CIDMSA_OT.31002	n(42.011)MASGVAVSDGVIKc	n(42.011)AS(79.966)GVAVSDGVIKc	-51.0752	-0.000709	36.185	33.87	2.315
151125_Q_Hela_04_01_50cm_EasySpray_90min_PhosphoEnriched_CIDMSA_OT.10341	nEQESDEEEEEEEEDEPSGATTRc	nKEQES(79.966)DEEEEEEEEDEPSGATTRc	208.06	-0.000824	53.281	50.856	2.425
151125_Q_Hela_04_02_50cm_EasySpray_90min_PhosphoEnriched_CIDMSA_OT.21672	nEADDDEEVDDNIPEMPSPKKc	nEADDDEEVDDNIPEM(15.995)PS(79.966)PKc	-32.138	-0.00403245	28.352	32.674	-4.322
151209_Q_Hela_03_01_50cm_EasySpray_90min_PhosphoEnriched_HCD_OT.35133	nMASGVAVSDGVIKc	n(42.011)AS(79.966)GVAVSDGVIKc	-9.06346	2.3e-05	26.423	26.423	0
151125_Q_Hela_04_03_50cm_EasySpray_90min_PhosphoEnriched_CIDMSA_OT.9621	nRSPVSTRPIPSASQKc	nS(79.966)PVSTRPIPSASQKc	-76.136	-0.000913	7.728	7.728	0
151125_Q_Hela_04_03_50cm_EasySpray_90min_PhosphoEnriched_CIDMSA_OT.9588	nRSPVSTRPIPSASQKc	nS(79.966)PVSTRPIPSASQKc	-76.1355	-0.000425	13.848	13.848	0
151209_Q_Hela_03_01_50cm_EasySpray_90min_PhosphoEnriched_HCD_OT.13865	nMSSPPEGKIETKc	n(42.011)SS(79.966)PPEGKIETKc	-9.06393	-0.00045	6.942	0	6.942
151125_Q_Hela_04_01_50cm_EasySpray_90min_PhosphoEnriched_CIDMSA_OT.24821	nKSPGVAAAVAEDGGIKc	nS(79.966)PGVAAAVAEDGGIKc	-48.1287	0.000261	21.541	21.541	0
151125_Q_Hela_03_04_50cm_EasySpray_90min_PhosphoEnriched_HCD_OT.28439	nAQSIVISPPAPSPRKc	nAQSIVISPPAPS(79.966)PRc	-48.1291	-0.000187	15.08	15.08	0
151125_Q_Hela_04_01_50cm_EasySpray_90min_PhosphoEnriched_CIDMSA_OT.36841	nMSGEDEQQEQTIAEDIVVTKc	n(42.011)S(79.966)GEDEQQEQTIAEDIVVTKc	-9.0644	-0.000925	26.392	26.392	0
151125_Q_Hela_04_02_50cm_EasySpray_90min_PhosphoEnriched_CIDMSA_OT.5826	nRSITNSHIEKc	nS(79.966)ITNSHIEKc	-76.1338	0.00129731	20.621	20.621	0
151125_Q_Hela_04_01_50cm_EasySpray_90min_PhosphoEnriched_CIDMSA_OT.36876	nMSGEDEQQEQTIAEDIVVTKc	n(42.011)S(79.966)GEDEQQEQTIAEDIVVTKc	-9.06562	-0.00214579	42.186	42.186	0
151125_Q_Hela_04_01_50cm_EasySpray_90min_PhosphoEnriched_CIDMSA_OT.22062	nEADDDEEVDDNIPEMPSPKKc	nEADDDEEVDDNIPEM(15.995)PS(79.966)PKc	-32.1363	-0.00232347	30.287	32.569	-2.282
151125_Q_Hela_04_01_50cm_EasySpray_90min_PhosphoEnriched_CIDMSA_OT.22081	nVYEDSGIPIPAESPKc	nVYEDSGIPIPAES(79.966)PKKc	208.059	-0.00166858	31.068	28.976	2.092
151125_Q_Hela_03_01_50cm_EasySpray_90min_PhosphoEnriched_HCD_OT.20653	nKVISPTAAKPSPFEGKc	nVIS(79.966)PTAAKPSPFEGKc	-48.1292	-0.00021	13.542	13.542	0
151125_Q_Hela_03_01_50cm_EasySpray_90min_PhosphoEnriched_HCD_OT.17034	nRATSPSSSVSGDFDDGHHSVSTPGPSRc	nATS(79.966)PSSSVSGDFDDGHHSVSTPGPSRc	-76.1398	-0.00469853	37.569	36.623	0.946
151209_Q_Hela_03_01_50cm_EasySpray_90min_PhosphoEnriched_HCD_OT.13913	nKSGGNEVSIEERc	nS(79.966)GGNEVSIEERc	-48.1293	-0.000342	22.792	22.792	0
151209_Q_Hela_03_01_50cm_EasySpray_90min_PhosphoEnriched_HCD_OT.11390	nKSVSSPTSSNTPTPTKc	nS(79.966)VSSPTSSNTPTPTKc	-48.1293	-0.000294	21.062	21.062	0
151125_Q_Hela_04_03_50cm_EasySpray_90min_PhosphoEnriched_CIDMSA_OT.9465	nMAASPGSGSANPRc	n(42.011)AAS(79.966)PGSGSANPRc	-9.06422	-0.000739	26.317	26.317	0
151125_Q_Hela_04_03_50cm_EasySpray_90min_PhosphoEnriched_CIDMSA_OT.15393	nRSGEQITSSPVSPKc	nS(79.966)GEQITSSPVSPKc	-76.1354	-0.000333	27.34	27.34	0
151125_Q_Hela_03_04_50cm_EasySpray_90min_PhosphoEnriched_HCD_OT.41530	n(42.011)MSGEDEQQEQTIAEDIVVTKc	nS(79.966)GEDEQQEQT(79.966)IAEDIVVTKc	-13.1262	-0.00670634	11.16	11.16	0
151125_Q_Hela_04_01_50cm_EasySpray_90min_PhosphoEnriched_CIDMSA_OT.10111	nRSPVSTRPIPSASQKc	nS(79.966)PVSTRPIPSASQKc	-76.1359	-0.000791	13.801	13.801	0
151125_Q_Hela_04_02_50cm_EasySpray_90min_PhosphoEnriched_CIDMSA_OT.5926	nAEQGSEEEGEGEEEEEEGGESKc	nKAEQGS(79.966)EEEGEGEEEEEEGGESKc	208.06	-0.00096	65.292	65.29	0.002
151125_Q_Hela_04_01_50cm_EasySpray_90min_PhosphoEnriched_CIDMSA_OT.10133	nRSPVSTRPIPSASQKc	nS(79.966)PVSTRPIPSASQKc	-76.1363	-0.00115699	9.48	9.56	-0.08
151209_Q_Hela_03_01_50cm_EasySpray_90min_PhosphoEnriched_HCD_OT.35358	nMASGVAVSDGVIKc	n(42.011)AS(79.966)GVAVSDGVIKc	-9.06492	-0.00144189	23.494	23.494	0
151209_Q_Hela_03_01_50cm_EasySpray_90min_PhosphoEnriched_HCD_OT.42542	n(42.011)MSGDEMIFDPTMSKc	n(42.011)S(79.966)GDEMIFDPTMSKc	-51.0746	-8.41e-05	20.932	19.26	1.672
151125_Q_Hela_03_01_50cm_EasySpray_90min_PhosphoEnriched_HCD_OT.37129	nMSGDEMIFDPTMSKKc	n(42.011)S(79.966)GDEMIFDPTMSKKc	-9.06367	-0.000191	17.451	17.451	0
151125_Q_Hela_04_02_50cm_EasySpray_90min_PhosphoEnriched_CIDMSA_OT.35913	nREPESPPASAPIPIFGADTIGQRc	nEPESPPAS(79.966)APIPIFGADTIGQRc	-76.1342	0.000903	45.674	45.674	0
151125_Q_Hela_04_02_50cm_EasySpray_90min_PhosphoEnriched_CIDMSA_OT.7341	nRSIQHQEQIEDSKc	nS(79.966)IQHQEQIEDSKc	-76.1353	-0.000149	19.018	19.018	0
151125_Q_Hela_03_04_50cm_EasySpray_90min_PhosphoEnriched_HCD_OT.35780	nMASGVAVSDGVIKc	n(42.011)AS(79.966)GVAVSDGVIKc	-9.06419	-0.000709	24.899	24.899	0
151209_Q_Hela_03_01_50cm_EasySpray_90min_PhosphoEnriched_HCD_OT.17640	nTSVSQNVIPSSAQKRc	nTSVSQNVIPSS(79.966)AQKc	-76.1349	0.000161	20.439	18.461	1.978
151125_Q_Hela_04_03_50cm_EasySpray_90min_PhosphoEnriched_CIDMSA_OT.13738	nKSNFSNSADDIKc	nS(79.966)NFSNSADDIKc	-48.1287	0.000302	24.787	24.787	0
151125_Q_Hela_03_01_50cm_EasySpray_90min_PhosphoEnriched_HCD_OT.1682	nRHASAPSHVQPSDSEKc	nHAS(79.966)APSHVQPSDSEKc	-76.1359	-0.000803	20.269	20.232	0.037
151125_Q_Hela_03_01_50cm_EasySpray_90min_PhosphoEnriched_HCD_OT.25257	nMAADSDDGAVSAPAASDGGVSKc	n(42.011)AADS(79.966)DDGAVSAPAASDGGVSKc	-9.05903	0.00444588	33.37	33.37	0
151125_Q_Hela_03_04_50cm_EasySpray_90min_PhosphoEnriched_HCD_OT.33344	nRSPVPAQIAITVPKc	nS(79.966)PVPAQIAITVPKc	-76.1349	0.000216	23.682	23.682	0
151125_Q_Hela_04_03_50cm_EasySpray_90min_PhosphoEnriched_CIDMSA_OT.23120	nMSDVEENNFEGRc	n(42.011)S(79.966)DVEENNFEGRc	-9.06468	-0.00120375	28.179	28.179	0
151209_Q_Hela_03_01_50cm_EasySpray_90min_PhosphoEnriched_HCD_OT.27064	nMASPPACPSEEDESIKc	n(42.011)AS(79.966)PPACPSEEDESIKc	-9.06331	0.000173	20.666	20.666	0
151125_Q_Hela_04_01_50cm_EasySpray_90min_PhosphoEnriched_CIDMSA_OT.30311	nRNSSEASSGDFIDIKc	nNS(79.966)SEASSGDFIDIKc	-76.1353	-0.000188	34.21	34.188	0.022
151125_Q_Hela_04_03_50cm_EasySpray_90min_PhosphoEnriched_CIDMSA_OT.23159	nKASSPSPITIGTPESQRc	nASS(79.966)PSPITIGTPESQRc	-48.1329	-0.0039098	28.388	28.388	0
151125_Q_Hela_04_03_50cm_EasySpray_90min_PhosphoEnriched_CIDMSA_OT.25806	nRSFEVEEVETPNSTPPRc	nS(79.966)FEVEEVETPNSTPPRc	-76.1342	0.000858	43.344	43.344	0
151125_Q_Hela_04_02_50cm_EasySpray_90min_PhosphoEnriched_CIDMSA_OT.9758	nRSPVSTRPIPSASQKc	nS(79.966)PVSTRPIPSASQKc	-76.1339	0.00116234	13.869	13.869	0
151125_Q_Hela_04_03_50cm_EasySpray_90min_PhosphoEnriched_CIDMSA_OT.25888	nIDITENITGSKRc	nIDITENITGS(79.966)Kc	-76.1358	-0.000745	26.793	26.793	0
151209_Q_Hela_03_01_50cm_EasySpray_90min_PhosphoEnriched_HCD_OT.40195	nKSPNEIVDDIFKc	nS(79.966)PNEIVDDIFKc	-48.1302	-0.00125777	19.866	19.866	0
151125_Q_Hela_04_03_50cm_EasySpray_90min_PhosphoEnriched_CIDMSA_OT.35275	nMSGDEMIFDPTMSKc	n(42.011)S(79.966)GDEM(15.995)IFDPTMSKc	6.92924	-0.00228625	25.262	29.595	-4.333
151125_Q_Hela_03_04_50cm_EasySpray_90min_PhosphoEnriched_HCD_OT.21409	n(42.011)MASGVAVSDGVIKc	nAS(79.966)GVAVSDGVIKc	-93.0858	-0.00033	20.299	18.088	2.211
151125_Q_Hela_04_01_50cm_EasySpray_90min_PhosphoEnriched_CIDMSA_OT.32874	nMSGDEMIFDPTMSKc	nS(79.966)GDEMIFDPTMSKc	-51.0739	0.00054	29.224	29.224	0
151125_Q_Hela_04_01_50cm_EasySpray_90min_PhosphoEnriched_CIDMSA_OT.29270	nEADDDEEVDDNIPEMPSPKKc	nEADDDEEVDDNIPEMPS(79.966)PKc	-48.1299	-0.000976	32.62	32.62	0
151125_Q_Hela_04_02_50cm_EasySpray_90min_PhosphoEnriched_CIDMSA_OT.9796	nRSPVSTRPIPSASQKc	nS(79.966)PVSTRPIPSASQKc	-76.1358	-0.000669	8.037	8.037	0
151125_Q_Hela_04_01_50cm_EasySpray_90min_PhosphoEnriched_CIDMSA_OT.29290	nEADDDEEVDDNIPEMPSPKKc	nEADDDEEVDDNIPEMPS(79.966)PKc	-48.1307	-0.00170823	24.253	24.253	0
151125_Q_Hela_03_01_50cm_EasySpray_90min_PhosphoEnriched_HCD_OT.40621	nMAHSPVAVQVPGMQNNIADPEEIFTKc	n(42.011)AHS(79.966)PVAVQVPGMQNNIADPEEIFTKc	-9.06172	0.0017555	56.358	58.931	-2.573
151125_Q_Hela_04_02_50cm_EasySpray_90min_PhosphoEnriched_CIDMSA_OT.7199	nVASPSQGQVGSSSPKRc	nVASPSQGQVGSSS(79.966)PKc	-76.1323	0.0027975	20.396	20.396	0
151125_Q_Hela_03_04_50cm_EasySpray_90min_PhosphoEnriched_HCD_OT.33521	nRSYDVPPPPMEPDHPFYSNISKc	nSY(79.966)DVPPPPMEPDHPFYSNISKc	-76.1352	-0.000129	18.799	18.799	0
151209_Q_Hela_03_01_50cm_EasySpray_90min_PhosphoEnriched_HCD_OT.15282	nKSNFSNSADDIKc	nS(79.966)NFSNSADDIKc	-48.1291	-0.000186	19.72	19.72	0
151125_Q_Hela_03_04_50cm_EasySpray_90min_PhosphoEnriched_HCD_OT.33551	nRNSSEASSGDFIDIKc	nNS(79.966)SEASSGDFIDIKc	-76.1349	0.000178	30.214	30.214	0
151125_Q_Hela_04_03_50cm_EasySpray_90min_PhosphoEnriched_CIDMSA_OT.37981	nMAGSPEIVVIDPPWDKc	n(42.011)AGS(79.966)PEIVVIDPPWDKc	-9.06479	-0.00130668	21.44	21.44	0
151125_Q_Hela_03_01_50cm_EasySpray_90min_PhosphoEnriched_HCD_OT.27693	nMSDAAVDTSSEITTKc	n(42.011)S(79.966)DAAVDTSSEITTKc	-9.0653	-0.00182056	17.634	17.634	0
151125_Q_Hela_04_01_50cm_EasySpray_90min_PhosphoEnriched_CIDMSA_OT.20737	nKTIDEISQGTTTVKc	nT(79.966)IDEISQGTTTVKc	-48.129	-2.31e-05	26.871	26.871	0
151125_Q_Hela_04_03_50cm_EasySpray_90min_PhosphoEnriched_CIDMSA_OT.35375	nGIPIGSAVSSPVIFSPVGRRc	nGIPIGSAVSSPVIFS(79.966)PVGRc	-76.1356	-0.000499	22.116	22.116	0
151125_Q_Hela_04_01_50cm_EasySpray_90min_PhosphoEnriched_CIDMSA_OT.32794	nMSEAGEATTTTTTTIPQAPTEAAAAAPQDPAPKc	n(42.011)S(79.966)EAGEATTTTTTTIPQAPTEAAAAAPQDPAPKc	-9.06533	-0.00184752	36.872	36.872	0
151125_Q_Hela_04_02_50cm_EasySpray_90min_PhosphoEnriched_CIDMSA_OT.23563	nKASSPSPITIGTPESQRc	nASS(79.966)PSPITIGTPESQRc	-48.1296	-0.000614	26.308	26.308	0
151125_Q_Hela_03_04_50cm_EasySpray_90min_PhosphoEnriched_HCD_OT.21664	nMSDKPDMAEIEKc	n(42.011)S(79.966)DKPDMAEIEKc	-9.06394	-0.000458	8.547	8.547	0
151125_Q_Hela_04_02_50cm_EasySpray_90min_PhosphoEnriched_CIDMSA_OT.7721	nRSIPAEEGSSGKc	nS(79.966)IPAEEGSSGKc	-76.1345	0.000597	16.936	16.936	0
151125_Q_Hela_03_01_50cm_EasySpray_90min_PhosphoEnriched_HCD_OT.15321	nKSNFSNSADDIKc	nS(79.966)NFSNSADDIKc	-48.1296	-0.000675	21.817	21.817	0
151209_Q_Hela_03_01_50cm_EasySpray_90min_PhosphoEnriched_HCD_OT.42992	nMAGSPEIVVIDPPWDKc	n(42.011)AGS(79.966)PEIVVIDPPWDKc	-9.06454	-0.00106254	29.477	29.477	0
151125_Q_Hela_03_01_50cm_EasySpray_90min_PhosphoEnriched_HCD_OT.40304	nRSIPAGDAIYISFNPPQPSRc	nS(79.966)IPAGDAIYISFNPPQPSRc	-76.1369	-0.0018288	18.469	18.469	0
151125_Q_Hela_04_03_50cm_EasySpray_90min_PhosphoEnriched_CIDMSA_OT.27859	nMASGVQVADEVCRc	n(42.011)AS(79.966)GVQVADEVCRc	-9.06508	-0.00160015	36.753	36.753	0
151125_Q_Hela_04_01_50cm_EasySpray_90min_PhosphoEnriched_CIDMSA_OT.19652	n(42.011)MASGVAVSDGVIKc	nAS(79.966)GVAVSDGVIKc	-93.0847	0.000769	30.353	28.127	2.226
151125_Q_Hela_04_03_50cm_EasySpray_90min_PhosphoEnriched_CIDMSA_OT.37265	nMSGDEMIFDPTMSKc	n(42.011)S(79.966)GDEMIFDPTMSKc	-9.0671	-0.00362414	23.235	23.235	0
151125_Q_Hela_04_02_50cm_EasySpray_90min_PhosphoEnriched_CIDMSA_OT.11538	nRARPSPGHCIPEDEDPEERc	nARPS(79.966)PGHCIPEDEDPEERc	-76.1405	-0.00543047	20.82	20.82	0
151125_Q_Hela_03_01_50cm_EasySpray_90min_PhosphoEnriched_HCD_OT.3855	nRHRPSPPATPPPKc	nHRPS(79.966)PPATPPPKc	-76.1352	-9.74e-05	24.649	24.649	0
151125_Q_Hela_03_01_50cm_EasySpray_90min_PhosphoEnriched_HCD_OT.40461	nKSPNEIVDDIFKc	nS(79.966)PNEIVDDIFKc	-48.1292	-0.000281	15.807	15.807	0
151125_Q_Hela_03_04_50cm_EasySpray_90min_PhosphoEnriched_HCD_OT.31168	nMSDQDHSMDEMTAVVKc	n(42.011)S(79.966)DQDHSMDEMTAVVKc	-9.06647	-0.00299528	13.385	13.385	0
151125_Q_Hela_03_01_50cm_EasySpray_90min_PhosphoEnriched_HCD_OT.40483	nRSDSPEIPFQAAAGPSDGIDASSPGNSFVGIRc	nSDS(79.966)PEIPFQAAAGPSDGIDASSPGNSFVGIRc	-76.1365	-0.00143591	69.924	69.924	0
151125_Q_Hela_04_01_50cm_EasySpray_90min_PhosphoEnriched_CIDMSA_OT.20535	nRAPSVANVGSHCDISIKc	nAPS(79.966)VANVGSHCDISIKc	-76.1361	-0.000955	20.096	20.096	0
151125_Q_Hela_04_01_50cm_EasySpray_90min_PhosphoEnriched_CIDMSA_OT.20570	nHAPSPEPAVQGTGVAGVPEESGDAAAIPAKc	nRHAPS(79.966)PEPAVQGTGVAGVPEESGDAAAIPAKc	236.065	-0.00185126	44.707	44.704	0.003
151125_Q_Hela_03_01_50cm_EasySpray_90min_PhosphoEnriched_HCD_OT.27102	nMSDAAVDTSSEITTKc	n(42.011)S(79.966)DAAVDTSSEITTKc	-9.06078	0.00269604	28.133	28.133	0
151125_Q_Hela_04_02_50cm_EasySpray_90min_PhosphoEnriched_CIDMSA_OT.33172	nKIIATPPQEDAPSVDIANIRc	nIIAT(79.966)PPQEDAPSVDIANIRc	-48.1324	-0.00344835	39.142	39.142	0
151125_Q_Hela_04_03_50cm_EasySpray_90min_PhosphoEnriched_CIDMSA_OT.37422	nMSVEIEEAIPVTTAEGMAKc	n(42.011)S(79.966)VEIEEAIPVTTAEGMAKc	-9.06856	-0.00507687	26.967	26.967	0
151125_Q_Hela_04_03_50cm_EasySpray_90min_PhosphoEnriched_CIDMSA_OT.37446	nDVVMIDNIPDIPPAIVPSPPKRc	nDVVMIDNIPDIPPAIVPS(79.966)PPKc	-76.1373	-0.00224027	12.162	12.162	0
151125_Q_Hela_03_04_50cm_EasySpray_90min_PhosphoEnriched_HCD_OT.8829	nENQQATSGPNQPSVRRc	nENQQATSGPNQPS(79.966)VRc	-76.1363	-0.00117968	18.201	18.201	0
151125_Q_Hela_04_02_50cm_EasySpray_90min_PhosphoEnriched_CIDMSA_OT.23703	nMSEGESQTVISSGSDPKc	n(42.011)S(79.966)EGESQTVISSGSDPKc	-9.06633	-0.00284937	35.998	35.998	0
151125_Q_Hela_04_02_50cm_EasySpray_90min_PhosphoEnriched_CIDMSA_OT.35718	nREEGSDIEDEDMEEIINDTRc	nEEGS(79.966)DIEDEDMEEIINDTRc	-76.1385	-0.00341172	21.591	21.591	0
151125_Q_Hela_04_02_50cm_EasySpray_90min_PhosphoEnriched_CIDMSA_OT.11763	nYSEEGISPSKRc	nYSEEGIS(79.966)PSKc	-76.1347	0.000363	22.624	20.443	2.181
151209_Q_Hela_03_01_50cm_EasySpray_90min_PhosphoEnriched_HCD_OT.27686	nREGPGSEPDSQVDGGISGASIGEKc	nEGPGS(79.966)EPDSQVDGGISGASIGEKc	-76.0492	0.0859429	18.528	18.528	0
151125_Q_Hela_04_02_50cm_EasySpray_90min_PhosphoEnriched_CIDMSA_OT.33061	nKIIATPPQEDAPSVDIANIRc	nIIAT(79.966)PPQEDAPSVDIANIRc	-48.1302	-0.00125109	29.79	29.79	0
151209_Q_Hela_03_01_50cm_EasySpray_90min_PhosphoEnriched_HCD_OT.5792	nEDSGDAEAHAFKc	nEREDS(79.966)GDAEAHAFKc	365.11	0.000214	23.973	23.914	0.059
151209_Q_Hela_03_01_50cm_EasySpray_90min_PhosphoEnriched_HCD_OT.5732	nRSITNSHIEKc	nS(79.966)ITNSHIEKc	-76.1351	-4.55e-05	7.471	7.471	0
151125_Q_Hela_03_01_50cm_EasySpray_90min_PhosphoEnriched_HCD_OT.27268	nMASPPACPSEEDESIKc	n(42.011)AS(79.966)PPACPSEEDESIKc	-9.06672	-0.00324501	18.362	18.362	0
151125_Q_Hela_04_01_50cm_EasySpray_90min_PhosphoEnriched_CIDMSA_OT.22912	nMAADSDDGAVSAPAASDGGVSKc	n(42.011)AADS(79.966)DDGAVSAPAASDGGVSKc	-9.06672	-0.00324455	38.412	38.412	0
151125_Q_Hela_03_04_50cm_EasySpray_90min_PhosphoEnriched_HCD_OT.21902	nRAPSVANVGSHCDISIKc	nAPS(79.966)VANVGSHCDISIKc	-76.1369	-0.00180905	21.892	21.892	0
151125_Q_Hela_04_02_50cm_EasySpray_90min_PhosphoEnriched_CIDMSA_OT.35609	nMSGDEMIFDPTMSKc	n(42.011)S(79.966)GDEM(15.995)IFDPTMSKc	6.92936	-0.00216418	27.293	33.931	-6.638
151125_Q_Hela_04_02_50cm_EasySpray_90min_PhosphoEnriched_CIDMSA_OT.36402	nMSGEDEQQEQTIAEDIVVTKc	n(42.011)S(79.966)GEDEQQEQTIAEDIVVTKc	-9.06343	5.15e-05	34.388	34.388	0
151125_Q_Hela_04_01_50cm_EasySpray_90min_PhosphoEnriched_CIDMSA_OT.15620	nSAESPTSPVTSETGSTFKc	nSAESPTS(79.966)PVTSETGSTFKKc	208.065	0.00446261	15.479	15.434	0.045
151125_Q_Hela_04_01_50cm_EasySpray_90min_PhosphoEnriched_CIDMSA_OT.15678	nMAPPVDDISPKc	nMAPPVDDIS(79.966)PKKc	208.06	-0.000696	0	0	0
151209_Q_Hela_03_01_50cm_EasySpray_90min_PhosphoEnriched_HCD_OT.33675	nMASGVAVSDGVIKc	n(42.011)AS(79.966)GVAVSDGVIKc	-9.06175	0.00173194	25.004	25.004	0
151209_Q_Hela_03_01_50cm_EasySpray_90min_PhosphoEnriched_HCD_OT.31024	nKSIYESFVSSSDRc	nS(79.966)IYESFVSSSDRc	-48.1301	-0.00117967	17.608	17.608	0
151125_Q_Hela_04_01_50cm_EasySpray_90min_PhosphoEnriched_CIDMSA_OT.25041	nMSDAAVDTSSEITTKc	n(42.011)S(79.966)DAAVDTSSEITTKc	-9.06396	-0.000478	24.982	24.982	0
151125_Q_Hela_04_01_50cm_EasySpray_90min_PhosphoEnriched_CIDMSA_OT.37076	nKDASDDIDDINFFNQKc	nDAS(79.966)DDIDDINFFNQKc	-48.1306	-0.00167274	22.06	22.06	0
151125_Q_Hela_03_04_50cm_EasySpray_90min_PhosphoEnriched_HCD_OT.36282	nMASGVAVSDGVIKc	n(42.011)AS(79.966)GVAVSDGVIKc	-9.06394	-0.000465	14.773	14.773	0
151125_Q_Hela_03_04_50cm_EasySpray_90min_PhosphoEnriched_HCD_OT.7712	nRSIQHQEQIEDSKc	nS(79.966)IQHQEQIEDSKc	-76.1355	-0.000393	10.673	10.673	0
151125_Q_Hela_03_04_50cm_EasySpray_90min_PhosphoEnriched_HCD_OT.38814	nRSVVGTPAYIAPEVIRc	nS(79.966)VVGTPAYIAPEVIRc	-76.1336	0.00153897	17.83	17.83	0
151125_Q_Hela_04_02_50cm_EasySpray_90min_PhosphoEnriched_CIDMSA_OT.9154	nKAEQGSEEEGEGEEEEEEGGESKc	nAEQGS(79.966)EEEGEGEEEEEEGGESKc	-48.1292	-0.000242	48.048	48.048	0
151125_Q_Hela_04_01_50cm_EasySpray_90min_PhosphoEnriched_CIDMSA_OT.7302	nRSIEGGGCPARc	nS(79.966)IEGGGCPARc	-76.1352	-8.62e-05	26.219	26.219	0
151125_Q_Hela_04_03_50cm_EasySpray_90min_PhosphoEnriched_CIDMSA_OT.19043	nMSDKPDMAEIEKc	n(42.011)S(79.966)DKPDMAEIEKc	-9.06406	-0.00058	11.367	11.367	0
151125_Q_Hela_04_03_50cm_EasySpray_90min_PhosphoEnriched_CIDMSA_OT.20007	nKTIDEISQGTTTVKc	nT(79.966)IDEISQGTTTVKc	-48.1292	-0.000267	31.4	31.4	0
151125_Q_Hela_03_01_50cm_EasySpray_90min_PhosphoEnriched_HCD_OT.24818	nTVAQQHDEDGIEEEDDDDDEIDDDDTISDWNIRKc	nTVAQQHDEDGIEEEDDDDDEIDDDDT(79.966)IS(79.966)DWNIRc	31.9596	0.122582	39.276	39.276	0
151125_Q_Hela_04_03_50cm_EasySpray_90min_PhosphoEnriched_CIDMSA_OT.10702	nMSQKQEEENPAEETGEEKc	n(42.011)S(79.966)QKQEEENPAEETGEEKc	-9.06448	-0.000999	23.288	23.288	0
151125_Q_Hela_04_03_50cm_EasySpray_90min_PhosphoEnriched_CIDMSA_OT.10709	nVAAAAGSGPSPPGSPGHDRERc	nVAAAAGSGPS(79.966)PPGS(79.966)PGHDRc	-125.213	-0.00152233	23.532	23.532	0
151125_Q_Hela_04_01_50cm_EasySpray_90min_PhosphoEnriched_CIDMSA_OT.7497	nVASPSQGQVGSSSPKRc	nVASPSQGQVGSSS(79.966)PKc	-76.1352	-0.000132	22.517	22.517	0
151125_Q_Hela_03_04_50cm_EasySpray_90min_PhosphoEnriched_HCD_OT.26979	nMSDVEENNFEGRc	n(42.011)S(79.966)DVEENNFEGRc	-9.06358	-0.000105	18.597	18.597	0
151125_Q_Hela_04_03_50cm_EasySpray_90min_PhosphoEnriched_CIDMSA_OT.19120	nFIQEISGSSPKRc	nFIQEISGSS(79.966)PKc	-76.1375	-0.00234796	25.662	25.662	0
151125_Q_Hela_04_03_50cm_EasySpray_90min_PhosphoEnriched_CIDMSA_OT.34716	nRGTGQSDDSDIWDDTAIIKc	nGTGQSDDS(79.966)DIWDDTAIIKc	-76.136	-0.000853	23.012	23.012	0
151125_Q_Hela_04_03_50cm_EasySpray_90min_PhosphoEnriched_CIDMSA_OT.34753	nMSETAPIAPTIPAPAEKc	n(42.011)SET(79.966)APIAPTIPAPAEKc	-9.06339	9.29e-05	22.868	22.868	0
151125_Q_Hela_04_02_50cm_EasySpray_90min_PhosphoEnriched_CIDMSA_OT.22009	nRSIEVIPEKc	nS(79.966)IEVIPEKc	-76.1346	0.000513	19.831	19.831	0
151125_Q_Hela_04_02_50cm_EasySpray_90min_PhosphoEnriched_CIDMSA_OT.10085	nDSYVGDEAQSKRc	nDSYVGDEAQS(79.966)Kc	-76.1348	0.000294	24.545	24.545	0
151125_Q_Hela_03_01_50cm_EasySpray_90min_PhosphoEnriched_HCD_OT.24536	nMSETAPAAPAAPAPAEKc	n(42.011)S(79.966)ETAPAAPAAPAPAEKc	-9.06464	-0.00116148	22.726	22.726	0
151125_Q_Hela_03_01_50cm_EasySpray_90min_PhosphoEnriched_HCD_OT.36571	n(42.011)MSGDEMIFDPTMSKc	nS(79.966)GDEMIFDPTMSKc	-93.0859	-0.000437	28.008	26.335	1.673
151125_Q_Hela_04_03_50cm_EasySpray_90min_PhosphoEnriched_CIDMSA_OT.19231	nDPNSATATAPPSPIKRc	nDPNSATATAPPS(79.966)PIKc	-76.1316	0.00349086	23.604	23.604	0
151125_Q_Hela_04_02_50cm_EasySpray_90min_PhosphoEnriched_CIDMSA_OT.24618	nMSDAAVDTSSEITTKc	n(42.011)S(79.966)DAAVDTSSEITTKc	-9.06506	-0.00157642	28.93	28.93	0
151125_Q_Hela_04_03_50cm_EasySpray_90min_PhosphoEnriched_CIDMSA_OT.22861	nRSIPVSICRc	nS(79.966)IPVSICRc	-76.136	-0.000884	14.975	14.975	0
151125_Q_Hela_04_03_50cm_EasySpray_90min_PhosphoEnriched_CIDMSA_OT.19227	nRSIGEQDQMTIRPPEKc	nS(79.966)IGEQDQMTIRPPEKc	-76.1355	-0.000378	28.014	28.014	0
151125_Q_Hela_04_01_50cm_EasySpray_90min_PhosphoEnriched_CIDMSA_OT.29976	nKSPRPAGPQIFIPDPDPQRc	nS(79.966)PRPAGPQIFIPDPDPQRc	-48.1288	0.000188	20.89	20.89	0
151125_Q_Hela_04_03_50cm_EasySpray_90min_PhosphoEnriched_CIDMSA_OT.19326	nISNPDIFSSTGKc	nKIS(79.966)NPDIFSSTGKc	208.064	0.00350864	19.675	18.035	1.64
151125_Q_Hela_04_03_50cm_EasySpray_90min_PhosphoEnriched_CIDMSA_OT.34982	nKTPPAPSPFDIPEIKc	nT(79.966)PPAPSPFDIPEIKc	-48.1276	0.00134598	20.868	20.868	0
151125_Q_Hela_04_01_50cm_EasySpray_90min_PhosphoEnriched_CIDMSA_OT.17835	nRSIVVIHPDTGRc	nS(79.966)IVVIHPDTGRc	-76.1355	-0.000413	19.76	19.76	0
151209_Q_Hela_03_01_50cm_EasySpray_90min_PhosphoEnriched_HCD_OT.3677	nRHRPSPPATPPPKc	nHRPS(79.966)PPATPPPKc	-76.1343	0.000757	24.017	24.017	0
151125_Q_Hela_04_02_50cm_EasySpray_90min_PhosphoEnriched_CIDMSA_OT.36054	nMSGDEMIFDPTMSKc	n(42.011)S(79.966)GDEM(15.995)IFDPTMSKc	6.93021	-0.00130968	23.56	27.895	-4.335
151125_Q_Hela_04_02_50cm_EasySpray_90min_PhosphoEnriched_CIDMSA_OT.24069	nMSDAAVDTSSEITTKc	n(42.011)S(79.966)DAAVDTSSEITTKc	-9.06017	0.00330639	33.257	33.257	0
151125_Q_Hela_03_01_50cm_EasySpray_90min_PhosphoEnriched_HCD_OT.14934	nSPPTQVAISSDSARc	nVTRS(79.966)PPTQVAISSDSARc	436.182	-0.001008	27.115	23.854	3.261
151125_Q_Hela_03_04_50cm_EasySpray_90min_PhosphoEnriched_HCD_OT.24677	nMSETAPAAPAAAPPAEKc	n(42.011)S(79.966)ETAPAAPAAAPPAEKc	-9.06537	-0.00189391	28.818	28.818	0
151209_Q_Hela_03_01_50cm_EasySpray_90min_PhosphoEnriched_HCD_OT.31531	nMASGVQVADEVCRc	n(42.011)AS(79.966)GVQVADEVCRc	-9.06398	-0.000502	27.967	27.967	0
151125_Q_Hela_04_03_50cm_EasySpray_90min_PhosphoEnriched_CIDMSA_OT.4467	nKSHEAEVIKc	nS(79.966)HEAEVIKc	-48.1286	0.000359	17.388	17.388	0
151125_Q_Hela_04_03_50cm_EasySpray_90min_PhosphoEnriched_CIDMSA_OT.34219	nMSDFDEFERc	n(42.011)S(79.966)DFDEFERc	-9.06429	-0.000808	20.381	20.381	0
151125_Q_Hela_04_01_50cm_EasySpray_90min_PhosphoEnriched_CIDMSA_OT.29734	nMSAADEVDGIGVARPHYGSVIDNERc	n(42.011)S(79.966)AADEVDGIGVARPHYGSVIDNERc	-9.06593	-0.00244753	23.331	23.331	0
151125_Q_Hela_04_03_50cm_EasySpray_90min_PhosphoEnriched_CIDMSA_OT.10298	nENSPSSQSAGISSINKc	nNRENS(79.966)PSSQSAGISSINKc	350.111	0.00086	36.303	36.026	0.277
151125_Q_Hela_04_01_50cm_EasySpray_90min_PhosphoEnriched_CIDMSA_OT.15132	nMAADSDDGAVSAPAASDGGVSKc	nAADS(79.966)DDGAVSAPAASDGGVSKc	-51.0751	-0.000667	39.833	39.833	0
151125_Q_Hela_04_03_50cm_EasySpray_90min_PhosphoEnriched_CIDMSA_OT.22265	n(42.011)MAADSDDGAVSAPAASDGGVSKc	n(42.011)AADS(79.966)DDGAVSAPAASDGGVSKc	-51.0706	0.00383552	31.765	29.674	2.091
151125_Q_Hela_04_02_50cm_EasySpray_90min_PhosphoEnriched_CIDMSA_OT.7043	nRSIEGGGCPARc	nS(79.966)IEGGGCPARc	-76.1346	0.000524	26.114	26.114	0
151125_Q_Hela_03_04_50cm_EasySpray_90min_PhosphoEnriched_HCD_OT.34141	nKGAASPVIQEDHCDSIPSVIQVEEKc	nGAAS(79.966)PVIQEDHCDSIPSVIQVEEKc	-48.1313	-0.0023636	36.717	36.717	0
151125_Q_Hela_03_04_50cm_EasySpray_90min_PhosphoEnriched_HCD_OT.24940	nMSDNGEIEDKPPAPPVRc	n(42.011)S(79.966)DNGEIEDKPPAPPVRc	-9.06396	-0.000482	25.943	25.943	0
151125_Q_Hela_04_02_50cm_EasySpray_90min_PhosphoEnriched_CIDMSA_OT.24210	nMASPPACPSEEDESIKc	n(42.011)AS(79.966)PPACPSEEDESIKc	-9.06221	0.00127159	17.156	17.156	0
151125_Q_Hela_03_01_50cm_EasySpray_90min_PhosphoEnriched_HCD_OT.24051	nMSETAPAAPAAAPPAEKc	n(42.011)S(79.966)ETAPAAPAAAPPAEKc	-9.06305	0.000425	21.464	21.464	0
151125_Q_Hela_04_02_50cm_EasySpray_90min_PhosphoEnriched_CIDMSA_OT.12288	nMSDSGEQNYGERc	n(42.011)S(79.966)DSGEQNYGERc	-9.06473	-0.00125322	23.365	23.365	0
151125_Q_Hela_04_01_50cm_EasySpray_90min_PhosphoEnriched_CIDMSA_OT.30660	n(42.011)MASGVAVSDGVIKc	n(42.011)AS(79.966)GVAVSDGVIKc	-51.0758	-0.00131982	34.42	32.099	2.321
151125_Q_Hela_03_04_50cm_EasySpray_90min_PhosphoEnriched_HCD_OT.36902	nIDIIGNIPGSKRc	nIDIIGNIPGS(79.966)Kc	-76.1365	-0.00143556	20.239	20.239	0
151125_Q_Hela_03_04_50cm_EasySpray_90min_PhosphoEnriched_HCD_OT.24921	nMSDNGEIEDKPPAPPVRc	n(42.011)S(79.966)DNGEIEDKPPAPPVRc	-9.0664	-0.00292364	9.728	9.728	0
151125_Q_Hela_03_04_50cm_EasySpray_90min_PhosphoEnriched_HCD_OT.24916	nKASSPSPITIGTPESQRc	nASSPS(79.966)PITIGTPESQRc	-48.1304	-0.0014684	18.499	18.499	0
151125_Q_Hela_04_02_50cm_EasySpray_90min_PhosphoEnriched_CIDMSA_OT.9315	nSYESSEDCSEAAGSPARKc	nSYESSEDCSEAAGS(79.966)PARc	-48.1314	-0.00244794	22.504	22.504	0
151125_Q_Hela_04_02_50cm_EasySpray_90min_PhosphoEnriched_CIDMSA_OT.14736	nMAADSDDGAVSAPAASDGGVSKc	nAADS(79.966)DDGAVSAPAASDGGVSKc	-51.0748	-0.000301	44.478	44.478	0
151125_Q_Hela_04_01_50cm_EasySpray_90min_PhosphoEnriched_CIDMSA_OT.17512	nKSIVAVEPRc	nS(79.966)IVAVEPRc	-48.1286	0.000356	21.695	21.695	0
151125_Q_Hela_03_04_50cm_EasySpray_90min_PhosphoEnriched_HCD_OT.10409	nRSPVSTRPIPSASQKc	nS(79.966)PVSTRPIPSASQKc	-76.133	0.00213891	16.573	16.573	0
151125_Q_Hela_03_04_50cm_EasySpray_90min_PhosphoEnriched_HCD_OT.10407	nRSPVSTRPIPSASQKc	nS(79.966)PVSTRPIPSASQKc	-76.1348	0.000308	5.477	5.477	0
151125_Q_Hela_04_02_50cm_EasySpray_90min_PhosphoEnriched_CIDMSA_OT.24193	nGRIDSSEMDHSENEDYTMSSPIPGKc	nIDSSEMDHS(79.966)ENEDYTMSSPIPGKc	-133.161	-0.00419506	33.685	31.457	2.228
151125_Q_Hela_03_04_50cm_EasySpray_90min_PhosphoEnriched_HCD_OT.5651	nKASPEPEGEAAGKc	nAS(79.966)PEPEGEAAGKc	-48.131	-0.00206493	12.17	12.17	0
151125_Q_Hela_03_01_50cm_EasySpray_90min_PhosphoEnriched_HCD_OT.24238	nVYEDSGIPIPAESPKc	nVYEDSGIPIPAES(79.966)PKKc	208.064	0.0033363	31.099	31.096	0.003
151125_Q_Hela_04_03_50cm_EasySpray_90min_PhosphoEnriched_CIDMSA_OT.30184	n(42.011)MASGVTVNDEVIKc	n(42.011)AS(79.966)GVTVNDEVIKc	-51.0757	-0.00118291	28.568	26.35	2.218
151125_Q_Hela_04_01_50cm_EasySpray_90min_PhosphoEnriched_CIDMSA_OT.11272	nVAAAAGSGPSPPGSPGHDRERc	nVAAAAGSGPS(79.966)PPGS(79.966)PGHDRc	-125.211	0.000553	25.71	23.499	2.211
151125_Q_Hela_04_03_50cm_EasySpray_90min_PhosphoEnriched_CIDMSA_OT.6756	nRSIEGGGCPARc	nS(79.966)IEGGGCPARc	-76.1348	0.00028	24.123	24.123	0
151125_Q_Hela_03_01_50cm_EasySpray_90min_PhosphoEnriched_HCD_OT.10941	nDSYVGDEAQSKRc	nDSYVGDEAQS(79.966)Kc	-76.1362	-0.0010484	18.219	18.219	0
151125_Q_Hela_04_02_50cm_EasySpray_90min_PhosphoEnriched_CIDMSA_OT.26222	nIDITENITGSKRc	nIDITENITGS(79.966)Kc	-76.1346	0.000475	30.789	30.789	0
151125_Q_Hela_03_01_50cm_EasySpray_90min_PhosphoEnriched_HCD_OT.19328	nRSIVVIHPDTGRc	nS(79.966)IVVIHPDTGRc	-76.1361	-0.00102371	17.295	17.295	0
151125_Q_Hela_03_01_50cm_EasySpray_90min_PhosphoEnriched_HCD_OT.10993	nRSVQEGENPDDGVRc	nS(79.966)VQEGENPDDGVRc	-76.1357	-0.000582	20.49	20.49	0
151125_Q_Hela_04_03_50cm_EasySpray_90min_PhosphoEnriched_CIDMSA_OT.30228	nKSPTMEQAVQTASAHIPAPAAVGRc	nS(79.966)PTMEQAVQTASAHIPAPAAVGRc	-48.132	-0.00299812	46.9	46.9	0
151125_Q_Hela_04_01_50cm_EasySpray_90min_PhosphoEnriched_CIDMSA_OT.23314	nTVAQQHDEDGIEEEDDDDDEIDDDDTISDWNIRKc	nTVAQQHDEDGIEEEDDDDDEIDDDDT(79.966)IS(79.966)DWNIRc	31.9848	0.147728	41.683	41.683	0
151125_Q_Hela_04_01_50cm_EasySpray_90min_PhosphoEnriched_CIDMSA_OT.35339	nMASESDTEEFYDAPEDVHIGGGYPVGSPGKc	n(42.011)ASES(79.966)DTEEFYDAPEDVHIGGGYPVGSPGKc	-9.06722	-0.00374212	60.69	63.535	-2.845
151125_Q_Hela_04_03_50cm_EasySpray_90min_PhosphoEnriched_CIDMSA_OT.29256	nRSPVPAQIAITVPKc	nS(79.966)PVPAQIAITVPKc	-76.1354	-0.000272	32.086	32.086	0
151125_Q_Hela_04_03_50cm_EasySpray_90min_PhosphoEnriched_CIDMSA_OT.30233	n(42.011)MASGVAVSDGVIKc	n(42.011)AS(79.966)GVAVSDGVIKc	-51.0759	-0.00144189	34.364	32.052	2.312
151125_Q_Hela_04_01_50cm_EasySpray_90min_PhosphoEnriched_CIDMSA_OT.35131	nMSPTPPIFSIPEARc	nS(79.966)PTPPIFSIPEARc	-51.1374	-0.0629618	17.473	15.244	2.229
151125_Q_Hela_04_01_50cm_EasySpray_90min_PhosphoEnriched_CIDMSA_OT.11189	nMSQKQEEENPAEETGEEKc	n(42.011)S(79.966)QKQEEENPAEETGEEKc	-9.06448	-0.000999	26.009	26.009	0
151125_Q_Hela_04_02_50cm_EasySpray_90min_PhosphoEnriched_CIDMSA_OT.28713	nEADDDEEVDDNIPEMPSPKKc	nEADDDEEVDDNIPEMPS(79.966)PKc	-48.127	0.00195387	26.377	26.377	0
151125_Q_Hela_04_01_50cm_EasySpray_90min_PhosphoEnriched_CIDMSA_OT.35172	nMSDFDEFERc	n(42.011)S(79.966)DFDEFERc	-9.06368	-0.000197	12.681	12.681	0
151125_Q_Hela_03_01_50cm_EasySpray_90min_PhosphoEnriched_HCD_OT.5211	nQSSGSATNVASTPDNRc	nRQSSGS(79.966)ATNVASTPDNRc	236.068	0.000843	22.774	20.788	1.986
151125_Q_Hela_04_02_50cm_EasySpray_90min_PhosphoEnriched_CIDMSA_OT.26043	nRSFEVEEVETPNSTPPRc	nS(79.966)FEVEEVETPNSTPPRc	-76.1338	0.00134655	33.963	33.963	0
151125_Q_Hela_03_04_50cm_EasySpray_90min_PhosphoEnriched_HCD_OT.26108	nMAADSDDGAVSAPAASDGGVSKc	n(42.011)AADS(79.966)DDGAVSAPAASDGGVSKc	-9.06465	-0.00116936	35.961	35.961	0
151125_Q_Hela_03_04_50cm_EasySpray_90min_PhosphoEnriched_HCD_OT.14115	nMSSPPEGKIETKc	n(42.011)SS(79.966)PPEGKIETKc	-9.06381	-0.000327	8.61	8.61	0
151125_Q_Hela_04_03_50cm_EasySpray_90min_PhosphoEnriched_CIDMSA_OT.19990	nKTIDEISQGTTTVKc	nT(79.966)IDEISQGTTTVKc	-48.1292	-0.000267	27.205	27.205	0
151125_Q_Hela_03_04_50cm_EasySpray_90min_PhosphoEnriched_HCD_OT.14139	nKSGGNEVSIEERc	nS(79.966)GGNEVSIEERc	-48.1291	-9.79e-05	30.759	30.759	0
151125_Q_Hela_03_04_50cm_EasySpray_90min_PhosphoEnriched_HCD_OT.5896	nRSITNSHIEKc	nS(79.966)ITNSHIEKc	-76.1354	-0.00029	9.42	9.42	0
151125_Q_Hela_04_01_50cm_EasySpray_90min_PhosphoEnriched_CIDMSA_OT.11235	nMSQKQEEENPAEETGEEKc	n(42.011)S(79.966)QKQEEENPAEETGEEKc	-9.0657	-0.00221961	27.913	27.913	0
151125_Q_Hela_04_03_50cm_EasySpray_90min_PhosphoEnriched_CIDMSA_OT.29377	nRNSSEASSGDFIDIKc	nNS(79.966)SEASSGDFIDIKc	-76.1335	0.00164279	38.671	38.671	0
151125_Q_Hela_04_03_50cm_EasySpray_90min_PhosphoEnriched_CIDMSA_OT.30479	nRAASINYINQPSAAPIQVSRc	nAAS(79.966)INYINQPSAAPIQVSRc	-76.137	-0.00189589	39.793	39.793	0
151125_Q_Hela_03_01_50cm_EasySpray_90min_PhosphoEnriched_HCD_OT.34865	nRAASINYINQPSAAPIQVSRc	nAAS(79.966)INYINQPSAAPIQVSRc	-76.135	5.72e-05	23.999	23.999	0
151125_Q_Hela_04_02_50cm_EasySpray_90min_PhosphoEnriched_CIDMSA_OT.38362	nMAGSPEIVVIDPPWDKc	n(42.011)AGS(79.966)PEIVVIDPPWDKc	-9.06662	-0.00313774	21.449	21.449	0
151125_Q_Hela_03_04_50cm_EasySpray_90min_PhosphoEnriched_HCD_OT.14303	nMSDSGEQNYGERc	n(42.011)S(79.966)DSGEQNYGERc	-9.06437	-0.000887	18.958	18.958	0
151125_Q_Hela_04_03_50cm_EasySpray_90min_PhosphoEnriched_CIDMSA_OT.8949	nKAEQGSEEEGEGEEEEEEGGESKc	nAEQGS(79.966)EEEGEGEEEEEEGGESKc	-48.129	1.97e-06	53.256	53.256	0
151209_Q_Hela_03_01_50cm_EasySpray_90min_PhosphoEnriched_HCD_OT.11897	nMSQKQEEENPAEETGEEKc	n(42.011)S(79.966)QKQEEENPAEETGEEKc	-9.0657	-0.00221961	20.859	20.859	0
151125_Q_Hela_03_01_50cm_EasySpray_90min_PhosphoEnriched_HCD_OT.34500	nMASGVTVNDEVIKc	n(42.011)AS(79.966)GVTVNDEVIKc	-9.06442	-0.000939	23.722	23.722	0
151209_Q_Hela_03_01_50cm_EasySpray_90min_PhosphoEnriched_HCD_OT.11847	nREVSPAPAVAGQSKc	nEVS(79.966)PAPAVAGQSKc	-76.1368	-0.00174788	15.354	15.354	0
151125_Q_Hela_03_01_50cm_EasySpray_90min_PhosphoEnriched_HCD_OT.10588	nRSPVSTRPIPSASQKc	nS(79.966)PVSTRPIPSASQKc	-76.1359	-0.000791	5.351	5.351	0
151125_Q_Hela_03_01_50cm_EasySpray_90min_PhosphoEnriched_HCD_OT.34572	nMASGVAVSDGVIKc	n(42.011)AS(79.966)GVAVSDGVIKc	-9.06455	-0.00107568	25.061	25.061	0
151125_Q_Hela_03_01_50cm_EasySpray_90min_PhosphoEnriched_HCD_OT.10564	nRSPVSTRPIPSASQKc	nS(79.966)PVSTRPIPSASQKc	-76.1372	-0.00213355	14.181	14.181	0
151209_Q_Hela_03_01_50cm_EasySpray_90min_PhosphoEnriched_HCD_OT.35897	nMASGVAVSDGVIKc	n(42.011)AS(79.966)GVAVSDGVIKc	-9.06455	-0.00107568	16.275	16.275	0
151125_Q_Hela_04_03_50cm_EasySpray_90min_PhosphoEnriched_CIDMSA_OT.32403	nIDIIGNIPGSKRc	nIDIIGNIPGS(79.966)Kc	-76.134	0.00112791	34.232	34.232	0
151125_Q_Hela_04_03_50cm_EasySpray_90min_PhosphoEnriched_CIDMSA_OT.20411	nKSFDHIISDTKc	nS(79.966)FDHIISDTKc	-48.1295	-0.000566	20.165	20.165	0
151125_Q_Hela_04_01_50cm_EasySpray_90min_PhosphoEnriched_CIDMSA_OT.5178	nKSISDSESDDSKc	nSIS(79.966)DSESDDSKc	-48.1293	-0.000381	34.892	33.173	1.719
151125_Q_Hela_04_03_50cm_EasySpray_90min_PhosphoEnriched_CIDMSA_OT.32428	nRAEDGSVIDYEIIDQDARc	nAEDGS(79.966)VIDYEIIDQDARc	-76.1342	0.000897	34.121	34.121	0
151125_Q_Hela_04_01_50cm_EasySpray_90min_PhosphoEnriched_CIDMSA_OT.37503	nKSIVGTPYWMAPEIISRc	nS(79.966)IVGTPYWMAPEIISRc	-48.1295	-0.000586	34.698	34.698	0
151125_Q_Hela_04_01_50cm_EasySpray_90min_PhosphoEnriched_CIDMSA_OT.13333	nRDSIGTYSSRc	nDS(79.966)IGTYSSRc	-76.1348	0.000288	18.603	18.603	0
151125_Q_Hela_04_01_50cm_EasySpray_90min_PhosphoEnriched_CIDMSA_OT.25333	nRSIGASPNPFSVHTATAVPSGKc	nS(79.966)IGASPNPFSVHTATAVPSGKc	-76.1659	-0.0308341	25.735	25.735	0
151125_Q_Hela_04_03_50cm_EasySpray_90min_PhosphoEnriched_CIDMSA_OT.6221	nRSPERPTGDIRc	nS(79.966)PERPTGDIRc	-76.1354	-0.000333	22.103	22.103	0
151125_Q_Hela_03_01_50cm_EasySpray_90min_PhosphoEnriched_HCD_OT.22636	nKTIDEISQGTTTVKc	nT(79.966)IDEISQGTTTVKc	-48.0656	0.0633313	22.969	22.969	0
151125_Q_Hela_04_02_50cm_EasySpray_90min_PhosphoEnriched_CIDMSA_OT.31956	nMASGVAVSDGVIKc	n(42.011)AS(79.966)GVAVSDGVIKc	-9.06565	-0.00217431	24.721	24.721	0
151125_Q_Hela_03_01_50cm_EasySpray_90min_PhosphoEnriched_HCD_OT.7407	nRSIEGGGCPARc	nS(79.966)IEGGGCPARc	-76.1349	0.000158	18.745	18.745	0
151125_Q_Hela_03_01_50cm_EasySpray_90min_PhosphoEnriched_HCD_OT.22690	nKTIDEISQGTTTVKc	nT(79.966)IDEISQGTTTVKc	-48.1291	-0.000145	19.363	19.363	0
151125_Q_Hela_03_04_50cm_EasySpray_90min_PhosphoEnriched_HCD_OT.26552	nMSETAPAETATPAPVEKc	n(42.011)S(79.966)ETAPAETATPAPVEKc	-9.06185	0.00162926	25.522	25.522	0
151125_Q_Hela_03_04_50cm_EasySpray_90min_PhosphoEnriched_HCD_OT.3669	nRHRPSPPATPPPKc	nHRPS(79.966)PPATPPPKc	-76.1358	-0.000708	18.24	18.24	0
151125_Q_Hela_04_02_50cm_EasySpray_90min_PhosphoEnriched_CIDMSA_OT.16280	nNSTDIDSAPEDPTSPKRc	nNSTDIDSAPEDPTS(79.966)PKc	-76.136	-0.000948	28.262	28.262	0
151125_Q_Hela_04_03_50cm_EasySpray_90min_PhosphoEnriched_CIDMSA_OT.32507	nRIISDVTHSAVFGVPASKc	nIIS(79.966)DVTHSAVFGVPASKc	-76.1363	-0.00116528	28.99	28.99	0
151125_Q_Hela_04_03_50cm_EasySpray_90min_PhosphoEnriched_CIDMSA_OT.32548	nMSGDEMIFDPTMSKKc	n(42.011)S(79.966)GDEMIFDPTMSKKc	-9.06269	0.000785	14.208	14.208	0
151125_Q_Hela_04_01_50cm_EasySpray_90min_PhosphoEnriched_CIDMSA_OT.13234	nKGSPTPGFSTRc	nGS(79.966)PTPGFSTRc	-48.1293	-0.000298	12.067	12.067	0
151125_Q_Hela_04_02_50cm_EasySpray_90min_PhosphoEnriched_CIDMSA_OT.28674	n(42.011)ADKPDMGEIASFDKAKc	n(42.011)ADKPDMGEIAS(79.966)FDKc	-119.163	0.00332351	23.722	23.432	0.29
151125_Q_Hela_04_02_50cm_EasySpray_90min_PhosphoEnriched_CIDMSA_OT.26014	nMSQGDSNPAAIPHAAEDIQGDDRc	n(42.011)S(79.966)QGDSNPAAIPHAAEDIQGDDRc	-9.06369	-0.000209	46.364	46.364	0
151125_Q_Hela_04_02_50cm_EasySpray_90min_PhosphoEnriched_CIDMSA_OT.16696	nIDAGTMAEPSASPSKRc	nIDAGTMAEPSASPS(79.966)Kc	-76.136	-0.000911	21.063	21.063	0
151125_Q_Hela_03_01_50cm_EasySpray_90min_PhosphoEnriched_HCD_OT.34314	nRSQSTTFNPDDMSEPEFKc	nS(79.966)QSTTFNPDDMSEPEFKc	-76.1315	0.00361649	20.607	20.607	0
151125_Q_Hela_04_02_50cm_EasySpray_90min_PhosphoEnriched_CIDMSA_OT.16596	nRSMSIDDTPRc	nS(79.966)MSIDDTPRc	-76.1355	-0.000395	20.768	20.768	0
151125_Q_Hela_03_01_50cm_EasySpray_90min_PhosphoEnriched_HCD_OT.36984	nIDIIGNIPGSKRc	nIDIIGNIPGS(79.966)Kc	-76.1345	0.00064	25.96	25.96	0
151209_Q_Hela_03_01_50cm_EasySpray_90min_PhosphoEnriched_HCD_OT.33489	nKSFQGDDSDIIIKc	nS(79.966)FQGDDSDIIIKc	-48.129	-5.48e-05	18.928	18.928	0
151125_Q_Hela_04_03_50cm_EasySpray_90min_PhosphoEnriched_CIDMSA_OT.32615	nKIIATPPQEDAPSVDIANIRc	nIIAT(79.966)PPQEDAPSVDIANIRc	-48.1305	-0.00149523	32.027	32.027	0
151125_Q_Hela_03_01_50cm_EasySpray_90min_PhosphoEnriched_HCD_OT.22379	nRSPPAPGIQPMRc	nS(79.966)PPAPGIQPMRc	-76.1357	-0.00064	18.276	18.276	0
151125_Q_Hela_04_01_50cm_EasySpray_90min_PhosphoEnriched_CIDMSA_OT.13121	nKSGGNEVSIEERc	nS(79.966)GGNEVSIEERc	-48.1287	0.000268	24.924	24.924	0
151125_Q_Hela_03_04_50cm_EasySpray_90min_PhosphoEnriched_HCD_OT.26802	nKSPTMEQAVQTASAHIPAPAAVGRc	nS(79.966)PTM(15.995)EQAVQTASAHIPAPAAVGRc	-32.1349	-0.000928	21.651	24.376	-2.725
151125_Q_Hela_04_03_50cm_EasySpray_90min_PhosphoEnriched_CIDMSA_OT.32719	nMASGVAVSDGVIKc	n(42.011)AS(79.966)GVAVSDGVIKc	-9.06504	-0.00156396	13.762	13.762	0
151125_Q_Hela_04_03_50cm_EasySpray_90min_PhosphoEnriched_CIDMSA_OT.19792	nRSPPAPGIQPMRc	nS(79.966)PPAPGIQPMRc	-76.1351	-2.93e-05	18.717	18.717	0
151125_Q_Hela_04_03_50cm_EasySpray_90min_PhosphoEnriched_CIDMSA_OT.19799	nRAPSVANVGSHCDISIKc	nAPS(79.966)VANVGSHCDISIKc	-76.1343	0.000754	27.28	27.28	0
151125_Q_Hela_04_03_50cm_EasySpray_90min_PhosphoEnriched_CIDMSA_OT.32755	nKIIATPPQEDAPSVDIANIRc	nIIAT(79.966)PPQEDAPSVDIANIRc	-48.1329	-0.00393663	26.17	26.17	0
151125_Q_Hela_04_03_50cm_EasySpray_90min_PhosphoEnriched_CIDMSA_OT.19780	nNGIGPGSHSEFAASIGSPKRc	nNGIGPGSHSEFAASIGS(79.966)PKc	-76.1355	-0.000438	21.871	21.871	0
151125_Q_Hela_04_01_50cm_EasySpray_90min_PhosphoEnriched_CIDMSA_OT.5028	nKSHEAEVIKc	nS(79.966)HEAEVIKc	-48.1293	-0.000312	17.3	17.3	0
151125_Q_Hela_03_04_50cm_EasySpray_90min_PhosphoEnriched_HCD_OT.12110	nMSQKQEEENPAEETGEEKc	n(42.011)S(79.966)QKQEEENPAEETGEEKc	-9.06936	-0.00588172	20.971	20.971	0
151125_Q_Hela_04_01_50cm_EasySpray_90min_PhosphoEnriched_CIDMSA_OT.15847	nRATSPSSSVSGDFDDGHHSVSTPGPSRc	nATS(79.966)PSSSVSGDFDDGHHSVSTPGPSRc	-76.1327	0.00238154	20.704	18.362	2.342
151125_Q_Hela_03_04_50cm_EasySpray_90min_PhosphoEnriched_HCD_OT.24125	nRSVSSFPVPQDNVDTHPGSGKc	nS(79.966)VSSFPVPQDNVDTHPGSGKc	-76.1384	-0.00329673	30.445	30.445	0
