# Supplementary material for: Identification of modified peptides using localization-aware open search
Source: Nat Commun. 2020 Aug 13;11:4065. doi: 10.1038/s41467-020-17921-y (PMC7426425; doi:10.1038/s41467-020-17921-y)
Supplement: Supplementary file 5 — Supplementary Data 3 [file 41467_2020_17921_MOESM5_ESM.xlsx]

## Sheet: Legend
Supplementary Data 3: Output from PTM-Shepherd.
Column descriptions
PeakApex:	the apex of the detected peak
PeakLower:	the lower bound of the detected peak
PeakUpper:	the upper bound of the detected peak
shifted_ion_off (PSMs):	the number of PSMs contained within the peak boundary from shifted ion off
shifted_ion_on (PSMs):	the number of PSMs contained within the peak boundary from shifted ion on
percentage_changed_PSMs:	the percentage of changed PSMs from shifted ion off to shifted ion on
shifted_ion_off (PSMs/million):	the number of PSMs over the number of scans collected from shifted off
shifted_ion_on (PSMs/million):	the number of PSMs over the number of scans collected from shifted on
shifted_ion_off (Peptides):	the number of unique peptides containing the mass shift from shifted ion off
shifted_ion_off (% in unmodified):	the percentage of PSMs in this mass bin with a corresponding PSM in the unmodified bin from shifted ion off
shifted_ion_on (Peptides):	the number of unique peptides containing the mass shift from shifted ion on
shifted_ion_on (% in unmodified):	the percentage of PSMs in this mass bin with a corresponding PSM in the unmodified bin from shifted ion on
Potential Modification 1:	the modification annotations derived from Unimod
Potential Modification 2:	the modification annotations derived from Unimod
Matched PSMs:	the number of matched PSMs
Similarity (mean):	the similarity of modified peptides compared to their unmodified counterparts
Similarity (variance):	the variance in peptide similarity scores discusses above
DeltaRT (mean):	the average retention time difference from modified peptides compared to their unmodified counterparts
DeltaRT (variance):	the variance in retention time scores discussed above
Localized PSMs:	the number of PSMs in the mass bin that showed at least one additional matched ion when the mass shift is placed on a residue
Total PSMs:	the total PSMs from shifted ion on. Small discrepancies between the total PSMs and the calculated sum of matched PSMs across datasets may be present due to rounding errors and edge conditions on peak boundaries.
percentage_localized_PSM:	the percentage of localized PSMs
N-term rate:	the percentage of PSMs with an uninterrupted string of localized residues from the N-terminus
EnrichedAA_1:	localized amino acid followed by enrichment score
EnrichedAA_2:	localized amino acid followed by enrichment score
EnrichedAA_3:	localized amino acid followed by enrichment score

## Sheet: Data
PeakApex	PeakLower	PeakUpper	shifted_ion_off (PSMs)	shifted_ion_on (PSMs)	percentage_changed_PSMs	shifted_ion_off (PSMs/million)	shifted_ion_on (PSMs/million)	shifted_ion_off (Peptides)	shifted_ion_off (% in unmodified)	shifted_ion_on (Peptides)	shifted_ion_on (% in unmodified)	Potential Modification 1	Potential Modification 2	Matched PSMs	Similarity (mean)	Similarity (variance)	DeltaRT (mean)	DeltaRT (variance)	Localized PSMs	Total PSMs	percentage_localized_PSM	N-term rate	EnrichedAA_1	EnrichedAA_2	EnrichedAA_3
0.0002	-0.0098	0.0102	348654	348078	-0.165207	310979	310465	103091	100	102771	100			348032	0.9512	0.0083	0.0099	11956.4	3753	348032	1.07835	0.49	R - 1.66	F - 1.46	H - 1.42
1.0028	0.9937	1.0121	48045	47358	-1.42991	42853.4	42240.6	29395	77.97	29076	78.07	First isotopic peak		47382	0.7301	0.0438	-6.4828	35205.8	11273	47382	23.7917	0.66	P - 1.63	S - 1.23	C - 1.22
15.9946	15.9846	16.0046	28808	45478	57.8659	25695.1	40563.7	8063	69.18	12024	70.03	Oxidation or Hydroxylation		45478	0.4749	0.0507	-1468.28	653754	43038	45478	94.6348	27.38	M - 22.57	W - 5.70	I - 0.41
43.0062	42.9962	43.0158	18262	17900	-1.98226	16288.6	15965.8	10643	81.42	10363	81.36	Carbamylation		17904	0.5235	0.0411	2109.62	1.22015e+06	12598	17904	70.3642	61.6	H - 1.65	I - 1.57	L - 1.51
2.005	1.9956	2.015	11336	10628	-6.24559	10111.1	9479.56	8423	77.7	7927	77.85	Second isotopic peak		10628	0.6816	0.0492	-2.0407	26445.4	1725	10628	16.2307	0.32	C - 1.75	P - 1.71	S - 1.37
0.9846	0.9746	0.9937	8404	8246	-1.88006	7495.88	7354.95	4471	86.38	4405	86.79	Deamidation		8245	0.5886	0.0476	272.075	136473	5644	8245	68.4536	8.98	N - 11.49	C - 2.82	Q - 2.70
-17.0258	-17.0358	-17.0167	7424	10880	46.5517	6621.78	9704.33	3561	79.89	4899	75.38	Pyro-glu from Q/Loss of ammonia		10882	0.5544	0.0446	1973.48	1.00623e+06	10727	10882	98.5756	71.1	C - 6.02	Q - 5.39	H - 1.72
16.998	16.9888	17.008	5808	7918	36.3292	5180.4	7062.4	2973	67.64	4090	69.93	First isotopic peak	Oxidation or Hydroxylation	7910	0.4301	0.0538	-1469.5	600119	5743	7910	72.6043	12.06	M - 13.82	W - 5.80	P - 0.90
301.986	301.976	301.996	4590	4578	-0.261438	4094.01	4083.31	2660	99.44	2663	99.55	Unidentified modification of 301.9864 found in open search		4578	0.6827	0.0379	-20.6632	18470.8	118	4578	2.57754	0.02	R - 9.82	D - 1.59	H - 1.49
53.919	53.909	53.929	4312	6910	60.2505	3846.05	6163.32	2192	99.59	3445	99.51	Replacement of 2 protons by iron		6910	0.5067	0.0457	-41.466	20015	4583	6910	66.3242	3.97	D - 2.31	N - 1.82	Q - 1.73
27.9952	27.9852	28.0052	3975	6992	75.8994	3545.47	6236.46	2075	99.13	3363	98.78	Formylation		6987	0.4728	0.0526	760.857	568139	6409	6987	91.7275	17.09	S - 5.25	T - 3.44	H - 1.42
1.9862	1.9773	1.9956	3610	3239	-10.277	3219.91	2889	2598	84.41	2340	84.74	First isotopic peak	Deamidation	3239	0.5484	0.0497	151.028	93326.8	1291	3239	39.858	2.75	N - 8.67	Q - 1.96	C - 1.51
31.9896	31.9805	31.9996	3047	4951	62.4877	2717.75	4416.01	1120	57.59	1828	60.94	dihydroxy		4951	0.4873	0.0501	-1522.36	1.45468e+06	4110	4951	83.0135	35	W - 86.98	M - 4.84	G - 0.45
-0.983	-0.9928	-0.973	2705	1963	-27.4307	2412.7	1750.88	2366	81.87	1722	85.19	Amidation		1955	0.5685	0.0629	14.9293	30327.2	70	1955	3.58056	0.82	D - 2.81	I - 2.67	T - 1.62
128.095	128.085	128.105	2703	4062	50.2775	2410.92	3623.07	1142	71.63	1618	73.49	Addition of lysine due to transpeptidation/Addition of K		4062	0.4365	0.0431	-990.868	144061	3652	4062	89.9065	32.84	K - 3.43	R - 2.81	F - 1.55
183.036	183.026	183.046	2661	7540	183.352	2373.46	6725.24	1461	67.21	3864	64.88	Aminoethylbenzenesulfonylation		7540	0.4654	0.0399	1341.18	334309	6954	7540	92.2281	15	Y - 23.19	K - 5.48	G - 0.37
-1.0026	-1.0111	-0.9928	2532	1697	-32.9779	2258.4	1513.63	2250	77.33	1535	81.76	Half of a disulfide bridge		1704	0.5108	0.0567	13.9289	44577.6	51	1704	2.99296	0.53	Y - 2.16	F - 2.08	I - 1.95
1.0214	1.0121	1.0269	2276	2241	-1.53779	2030.06	1998.84	2039	77.39	2009	77.65	Failed_Carbamidomethylation/Deletion of G	Reduced acrolein addition +58	2228	0.5467	0.0606	10.1552	93802.9	299	2228	13.4201	0.85	C - 1.73	P - 1.50	F - 1.37
-0.036	-0.046	-0.026	2157	2146	-0.509968	1923.92	1914.11	1841	83.54	1831	83.67	First isotopic peak	Lysine oxidation to aminoadipic semialdehyde	2125	0.6654	0.0696	50.5721	104786	106	2125	4.98824	1.65	F - 13.54	M - 1.99	C - 1.22
3.0076	2.9984	3.0176	2115	1780	-15.8392	1886.46	1587.66	1814	80.76	1546	81.44	Third isotopic peak/13C3 label for SILAC		1780	0.659	0.0486	-3.3946	11475.1	294	1780	16.5169	0.22	P - 1.94	W - 1.85	Q - 1.38
44.0086	43.9994	44.0186	1944	1768	-9.0535	1733.94	1576.95	1671	81.51	1517	83.72	S-Ethylcystine from Serine		1767	0.4591	0.0377	1783.09	826939	619	1767	35.0311	21	Y - 1.59	V - 1.51	F - 1.37
-1.0196	-1.0254	-1.0111	1921	1354	-29.5159	1713.42	1207.69	1690	80.89	1220	83.69	First isotopic peak	2-amino-3-oxo-butanoic_acid	1363	0.5531	0.0564	21.3136	74530.2	56	1363	4.10858	2.05	M - 4.28	C - 3.02	W - 2.62
79.9674	79.9574	79.9774	1759	2268	28.9369	1568.93	2022.92	916	56.66	1172	58.19	Phosphorylation		2268	0.4091	0.0667	161.812	56034.2	1752	2268	77.2487	3.84	S - 7.75	T - 1.61	P - 1.18
302.99	302.98	303	1755	1735	-1.1396	1565.36	1547.52	1223	99.75	1214	99.92	First isotopic peak	Unidentified modification of 301.9864 found in open search	1735	0.6298	0.0431	-35.1908	10690	80	1735	4.61095	0.06	R - 2.95	P - 2.02	H - 1.53
0.9596	0.9539	0.9696	1678	1645	-1.96663	1496.68	1467.24	1495	83.14	1469	83.66	Pyro-glu from Q/Loss of ammonia	fluorination	1631	0.6592	0.0611	39.3171	99138.5	53	1631	3.24954	1.16	L - 3.84	N - 2.84	I - 1.92
17.9994	17.991	18.0094	1669	1680	0.659077	1488.65	1498.46	1016	67.62	1053	69.33	fluorination		1678	0.4446	0.0526	-1405.31	520083	793	1678	47.2586	4.11	M - 10.32	W - 1.80	P - 1.34
-0.0572	-0.0626	-0.0472	1651	1640	-0.666263	1472.6	1462.79	1434	83.68	1423	84.12	Deamidation	Lysine oxidation to aminoadipic semialdehyde	1610	0.6754	0.061	36.6298	50484.8	32	1610	1.98758	0.5	W - 4.69	F - 3.74	L - 2.71
0.0252	0.0152	0.0311	1613	1606	-0.433974	1438.7	1432.46	1439	78.6	1432	78.7	First isotopic peak	Amidation	1591	0.5841	0.0694	20.1926	46930.4	65	1591	4.08548	0.5	F - 4.18	M - 1.66	Q - 1.46
-1.0312	-1.0354	-1.0254	1511	1077	-28.7227	1347.72	960.62	1178	86.67	881	88.31	Lysine oxidation to aminoadipic semialdehyde		1073	0.6097	0.0591	196.015	464551	251	1073	23.3924	17.05	M - 8.30	C - 5.12	Q - 3.28
-0.068	-0.078	-0.0626	1395	1388	-0.501792	1244.26	1238.02	1213	85.33	1206	85.32	Half of a disulfide bridge	Unannotated mass-shift 0.9482	1405	0.6993	0.0581	35.49	43165.6	27	1405	1.92171	0.07	L - 3.26	V - 1.78	Y - 1.61
-0.9582	-0.9682	-0.9528	1379	1031	-25.2357	1229.99	919.59	1223	84.14	929	87.41	Failed_Carbamidomethylation/Deletion of G	Diethylation, analogous to Dimethylation	1031	0.6808	0.0554	15.754	23476.2	23	1031	2.23084	1.16	F - 14.44	Q - 1.99	I - 1.52
-1.0396	-1.0478	-1.0354	1361	993	-27.0389	1213.93	885.7	1186	87.69	878	90.89	Lysine oxidation to aminoadipic semialdehyde		995	0.666	0.0478	57.324	104088	29	995	2.91457	1.71	M - 3.69	W - 2.59	H - 2.44
0.9272	0.9172	0.9325	1338	1305	-2.46637	1193.42	1163.98	1162	85.03	1134	85.54	Unannotated mass-shift 0.9272		1299	0.6758	0.0545	22.1337	62682.1	23	1299	1.77059	0.08	L - 3.09	H - 2.49	I - 1.95
57.022	57.012	57.032	1293	1454	12.4517	1153.28	1296.88	811	84.59	931	85.93	Iodoacetamide derivative/Addition of Glycine/Addition of G		1454	0.4172	0.0355	-106.702	491068	839	1454	57.7029	42.02	H - 3.79	I - 2.18	Y - 2.12
0.9014	0.8914	0.9114	1262	1237	-1.98098	1125.63	1103.33	1076	88.75	1054	89.18	Unannotated mass-shift 0.9014		1221	0.6627	0.054	25.9159	26142.4	17	1221	1.3923	0.16	I - 3.96	H - 2.38	L - 2.04
-1.056	-1.0614	-1.0478	1259	960	-23.749	1122.96	856.26	1097	86.24	848	88.33	Unannotated mass-shift 0.9482	Unannotated mass-shift -2.0042	967	0.6758	0.0476	20.0338	33891.2	13	967	1.34436	0.41	Y - 3.35	P - 3.03	V - 2.52
-0.9474	-0.9528	-0.9374	1184	951	-19.6791	1056.06	848.24	1035	86.76	842	88.48	2-amino-3-oxo-butanoic_acid	Unannotated mass-shift 1.0686	951	0.6774	0.0537	15.1654	29848.4	26	951	2.73396	0.84	F - 2.91	S - 2.33	E - 2.33
54.922	54.9132	54.9311	1140	962	-15.614	1016.81	858.05	836	98.92	703	98.86	First isotopic peak	Replacement of 2 protons by iron	962	0.5141	0.0452	-43.651	19953.8	349	962	36.2786	0.83	D - 1.91	N - 1.57	C - 1.56
0.9482	0.943	0.9539	1131	1115	-1.41468	1008.79	994.52	982	84.73	970	85.15	Unannotated mass-shift 0.9482		1128	0.6673	0.0546	20.6465	22996.3	34	1128	3.01418	0.71	K - 5.40	V - 3.18	I - 2.44
1.958	1.9506	1.9632	1116	994	-10.9319	995.41	886.59	1008	83.43	896	84.71	First isotopic peak	Unannotated mass-shift 0.9482	994	0.6162	0.0496	16.1018	10066.3	26	994	2.61569	0	L - 2.73	P - 2.45	I - 2.00
1.9684	1.9632	1.9773	1114	987	-11.4004	993.62	880.35	1006	82.6	893	83.54	Deamidation	Deamidation	987	0.5897	0.0541	25.2617	24665.6	86	987	8.71327	0.3	N - 7.31	Q - 1.98	G - 1.33
0.9378	0.9325	0.943	1112	1093	-1.70863	991.84	974.89	982	86.86	964	87.45	Unannotated mass-shift 0.9378		1095	0.6805	0.0548	16.5058	26503.3	15	1095	1.36986	0.09	W - 20.00	I - 3.52	L - 3.03
-1.0884	-1.0984	-1.0814	1101	825	-25.0681	982.03	735.85	949	90.73	716	93.58	First isotopic peak	Unannotated mass-shift -2.0976	821	0.6399	0.0547	12.7148	11773.7	11	821	1.33983	0	L - 6.98	I - 2.73	Y - 1.98
1.9432	1.9383	1.9506	1096	979	-10.6752	977.57	873.21	963	87.02	862	88.4	First isotopic peak	Unannotated mass-shift 0.9482	975	0.6355	0.0484	26.6042	13118.4	36	975	3.69231	1.03	I - 6.67	L - 3.72	V - 1.17
249.981	249.971	249.991	1072	1028	-4.10448	956.16	916.92	679	99.71	653	99.85	Unidentified modification of 249.981 found in open search		1028	0.7011	0.0448	-69.4567	27898.8	0	1028	0	0	A - 0.00	A - 0.00	A - 0.00
-0.9256	-0.9356	-0.9156	1041	829	-20.365	928.51	739.42	922	84.82	742	87.6	First isotopic peak	Unannotated mass-shift -1.9310	822	0.6906	0.0536	13.4438	27266.2	16	822	1.94647	0.24	F - 4.57	M - 4.06	T - 3.19
2.9892	2.9817	2.9984	982	798	-18.7373	875.89	711.77	801	86.14	660	87.58	glycosylated asparagine 18O labeling/Deamidation in presence of O18		792	0.5383	0.0601	80.7296	40071.7	234	792	29.5455	0.88	N - 6.23	C - 1.54	H - 1.34
156.101	156.095	156.108	978	3129	219.939	872.32	2790.89	504	54.17	1357	58.14	Addition of arginine due to transpeptidation/Addition of R		3129	0.3527	0.0369	-817.979	154401	2997	3129	95.7814	52.38	K - 1.70	L - 1.55	I - 1.30
1.0554	1.0488	1.062	951	937	-1.47213	848.24	835.75	838	85.44	827	86.46	First isotopic peak	Unannotated mass-shift 0.0468	932	0.6791	0.0606	32.9323	42035.5	20	932	2.14592	0.54	C - 7.18	P - 2.71	V - 2.17
0.0902	0.0802	0.1002	943	939	-0.424178	841.1	837.53	846	85.34	842	85.51	Deamidation	Unannotated mass-shift -0.9004	939	0.6872	0.0611	23.6497	59826.5	19	939	2.02343	0.53	C - 4.64	V - 2.17	F - 2.17
1.0422	1.0373	1.0488	927	912	-1.61812	826.83	813.45	817	84.46	806	84.99	First isotopic peak	Unannotated mass-shift 0.0468	917	0.6674	0.0604	40.7065	81206.5	32	917	3.48964	0.65	C - 5.98	L - 1.95	N - 1.66
2.0392	2.0292	2.0459	914	808	-11.5974	815.24	720.69	851	82.02	749	83.44	monomethylation	reduction	808	0.544	0.0615	4.8653	20981.1	33	808	4.08416	0.37	F - 5.28	E - 1.75	N - 1.72
0.037	0.0311	0.0419	911	901	-1.09769	812.56	803.64	808	83.29	799	83.98	Unannotated mass-shift 0.0468		895	0.6622	0.0645	15.2765	26678.8	30	895	3.35196	1.68	Q - 4.11	F - 2.66	E - 2.28
1.0324	1.0269	1.0373	904	888	-1.76991	806.32	792.04	826	80.27	810	80.99	Second isotopic peak	Amidation	877	0.6205	0.0656	39.6648	29375.4	45	877	5.13113	0.68	F - 2.88	Y - 2.22	I - 1.98
2.0526	2.0459	2.0626	895	808	-9.72067	798.29	720.69	813	86.47	736	86.41	Second isotopic peak	Unannotated mass-shift 0.0468	808	0.617	0.0523	30.5914	119380	28	808	3.46535	0.74	W - 6.25	L - 2.24	F - 1.78
0.0662	0.0622	0.0762	872	862	-1.14679	777.77	768.85	775	86.32	765	86.93	Second isotopic peak	Unannotated mass-shift -1.9424	856	0.6824	0.0626	36.3391	119579	27	856	3.15421	1.05	E - 2.88	W - 2.78	I - 2.52
-128.095	-128.105	-128.085	857	790	-7.81797	764.39	704.63	577	36.4	556	42.63	Loss of C-terminal K from Heavy Chain of MAb/Deletion of K		790	0.3948	0.0444	1087.56	389383	647	790	81.8987	2.15	K - 4.79	P - 2.02	R - 1.89
0.0468	0.0419	0.0525	857	854	-0.350058	764.39	761.72	772	84.84	769	84.92	Unannotated mass-shift 0.0468		857	0.6815	0.0653	5.6646	20777.7	23	857	2.68378	0.93	F - 3.47	Q - 2.57	I - 1.91
1.9142	1.9052	1.9197	834	760	-8.8729	743.88	677.88	738	87.4	672	88.24	Deamidation	Unannotated mass-shift 0.9378	760	0.6336	0.0483	28.4115	15330.9	13	760	1.71053	0	M - 4.99	F - 4.60	L - 3.44
-16.0232	-16.0331	-16.0132	832	1129	35.6971	742.1	1007	634	81.7	833	79.95	Failed_Carbamidomethylation/Deletion of G	Azidophenylalanine	1129	0.5044	0.0486	1486.46	731580	981	1129	86.8911	50.13	Q - 4.32	C - 3.96	H - 2.38
-2.0154	-2.02	-2.0098	825	1076	30.4242	735.85	959.73	689	72.71	787	60.61	2-amino-3-oxo-butanoic_acid		1072	0.4611	0.0487	-95.9947	376567	732	1072	68.2836	54.01	W - 13.74	M - 11.00	C - 5.22
-1.0744	-1.0814	-1.0706	815	621	-23.8037	726.93	553.9	728	87.64	559	90.7	2-amino-3-oxo-butanoic_acid	Unannotated mass-shift 0.9482	626	0.6836	0.0502	18.1365	15797.3	8	626	1.27796	0	L - 3.93	V - 2.66	Y - 1.81
1.8962	1.8878	1.9052	785	694	-11.5924	700.17	619.01	695	86.76	618	87.86	First isotopic peak	Unannotated mass-shift 0.9014	695	0.6163	0.0512	27.8257	31262.5	8	695	1.15108	0.14	V - 4.30	Q - 2.96	S - 1.82
80.9692	80.9592	80.9792	783	700	-10.6003	698.39	624.36	488	53.28	438	52.97	First isotopic peak	Phosphorylation	700	0.3993	0.066	427.774	981429	383	700	54.7143	2.71	S - 3.98	P - 2.07	T - 1.35
1.9334	1.9293	1.9383	775	681	-12.129	691.26	607.41	694	88.9	613	90.21	Deamidation	Unannotated mass-shift 0.9482	688	0.6126	0.0483	38.0523	17830.9	20	688	2.90698	0.29	I - 3.24	V - 2.32	W - 1.88
-1.0668	-1.0706	-1.0614	753	576	-23.506	671.63	513.76	681	88.4	525	91.62	2-amino-3-oxo-butanoic_acid	Unannotated mass-shift 0.9482	571	0.6916	0.0509	13.8795	14264.2	4	571	0.700525	0	V - 3.82	L - 3.49	N - 2.76
-1.111	-1.1165	-1.101	745	562	-24.5638	664.5	501.27	663	87.63	499	90.98	Failed_Carbamidomethylation/Deletion of G	Replacement of 2 protons by nickel	553	0.6636	0.051	17.8279	10858.2	4	553	0.723327	0.18	E - 3.11	G - 3.00	A - 2.93
32.993	32.9841	33.003	739	822	11.2314	659.15	733.18	427	57.14	501	63.07	First isotopic peak	dihydroxy	822	0.4413	0.0385	-1670.62	954537	503	822	61.1922	11.07	W - 64.06	M - 3.05	P - 0.73
-0.1182	-0.1244	-0.1082	738	734	-0.542005	658.25	654.69	630	88.25	626	88.5	Amidation	Unannotated mass-shift 0.8656	726	0.6816	0.0616	33.11	19845.9	11	726	1.51515	0.28	I - 2.97	E - 2.83	L - 2.44
28.9994	28.9894	29.0083	714	1072	50.1401	636.85	956.16	514	98.44	749	98.66	nitrosylation		1072	0.4433	0.0548	545.376	292507	828	1072	77.2388	5.04	S - 4.30	T - 2.38	G - 0.88
-112.101	-112.111	-112.091	713	816	14.446	635.95	727.82	242	24.79	254	22.44	Oxidation or Hydroxylation	Loss of C-terminal K from Heavy Chain of MAb/Deletion of K	816	0.3257	0.0277	146.973	185567	780	816	95.5882	5.76	M - 20.57	I - 0.94	F - 0.84
184.038	184.029	184.048	704	1151	63.4943	627.93	1026.63	571	69.7	938	70.79	First isotopic peak	Aminoethylbenzenesulfonylation	1150	0.3979	0.034	1253.22	263193	859	1150	74.6957	6.96	Y - 19.35	K - 4.49	G - 0.75
2.0886	2.0786	2.0986	702	630	-10.2564	626.14	561.92	621	89.21	568	90.14	Unannotated mass-shift 2.0886		630	0.6121	0.0537	14.4817	14544.9	18	630	2.85714	0.16	C - 3.99	Q - 3.52	S - 2.10
1.9252	1.9197	1.9293	657	586	-10.8067	586.01	522.68	590	87.12	527	87.86	First isotopic peak	Unannotated mass-shift 0.9272	587	0.6159	0.0495	39.9774	81109	11	587	1.87394	0	F - 12.08	Q - 3.45	S - 1.47
1.0686	1.062	1.0722	654	646	-1.22324	583.33	576.19	596	84.9	588	85.37	Unannotated mass-shift 1.0686		655	0.665	0.0582	24.6689	13317.9	20	655	3.05344	0.76	Y - 2.68	F - 2.66	E - 1.84
-0.9004	-0.9104	-0.8904	652	518	-20.5521	581.55	462.03	588	84.86	468	87.82	Unannotated mass-shift -0.9004		517	0.7182	0.0519	13.2059	6196.52	9	517	1.74081	0.58	F - 2.58	E - 2.30	K - 2.27
0.0582	0.0525	0.0622	649	638	-1.69492	578.87	569.06	572	86.36	565	86.9	Half of a disulfide bridge	Unannotated mass-shift 1.0686	644	0.671	0.0674	16.1496	40142.3	10	644	1.5528	0.16	W - 7.50	M - 4.87	E - 2.30
-18.0102	-18.0202	-18.0002	645	1886	192.403	575.3	1682.2	430	97.91	1117	97.58	Dehydration/Pyro-glu from E		1884	0.5709	0.0575	362.212	661117	1780	1884	94.4798	41.72	T - 2.55	E - 2.40	D - 2.03
-2.0246	-2.0346	-2.02	636	496	-22.0126	567.28	442.4	583	85.59	463	84.88	2-amino-3-oxo-butanoic_acid		500	0.5321	0.056	3.5659	46048.4	33	500	6.6	3.8	M - 6.39	C - 2.96	D - 1.80
0.8752	0.8704	0.8852	636	631	-0.786164	567.28	562.82	550	88.91	544	89.52	Unannotated mass-shift 0.8656		625	0.6623	0.056	23.6163	12504	11	625	1.76	0.32	P - 4.93	V - 3.06	F - 2.54
-2.0448	-2.0481	-2.0348	602	478	-20.598	536.95	426.35	550	88.55	445	87.87	Pyro-glu from Q/Loss of ammonia	Unannotated mass-shift 14.9748	478	0.5604	0.0539	2.617	66769.1	11	478	2.30126	0.42	W - 5.91	V - 3.47	Q - 2.15
-2.0616	-2.0716	-2.0565	573	449	-21.6405	511.08	400.48	521	89.25	414	90.1	Pyro-glu from Q/Loss of ammonia	Unannotated mass-shift 14.9748	452	0.5635	0.0501	15.1873	31674.2	15	452	3.31858	0	L - 4.14	I - 1.65	S - 1.47
1.0898	1.0828	1.0955	568	559	-1.58451	506.62	498.6	512	83.98	503	84.29	Half of a disulfide bridge	Unannotated mass-shift 2.0886	559	0.6779	0.0549	30.8199	103645	15	559	2.68336	0.72	H - 3.38	Q - 2.25	S - 2.16
1.0758	1.0722	1.0828	563	559	-0.71048	502.16	498.6	500	84.8	496	84.68	Unannotated mass-shift 1.0686		556	0.6355	0.067	37.2805	132508	16	556	2.8777	0.72	Y - 3.27	L - 3.04	S - 2.19
-1.9784	-1.9841	-1.9726	550	397	-27.8182	490.57	354.1	502	82.87	368	83.42	2-amino-3-oxo-butanoic_acid	Unannotated mass-shift 0.0468	395	0.5274	0.0523	31.1765	66092.4	23	395	5.82278	1.01	T - 4.88	C - 2.08	D - 1.85
21.9798	21.9698	21.9898	544	1326	143.75	485.22	1182.72	304	99.67	752	99.2	Sodium adduct		1325	0.3791	0.0408	-57.1417	25558.9	1288	1325	97.2075	1.89	D - 1.85	N - 1.75	C - 1.58
-1.9424	-1.9511	-1.9367	534	403	-24.5318	476.3	359.45	472	87.29	368	89.13	Unannotated mass-shift -1.9424		404	0.602	0.053	25.0936	21889.6	12	404	2.9703	0.5	C - 5.75	S - 2.05	D - 2.03
-0.1306	-0.1389	-0.1244	524	524	0	467.38	467.38	461	86.77	461	86.77	Deletion of A	Unannotated mass-shift 70.9142	530	0.6706	0.0562	29.535	20017.7	4	530	0.754717	0.38	V - 3.82	Y - 2.18	N - 2.14
1.8794	1.8724	1.8878	517	472	-8.70406	461.13	421	456	89.25	417	91.13	Deamidation	Unannotated mass-shift 0.9014	476	0.6075	0.0513	23.4461	13637.8	8	476	1.68067	0.63	L - 6.11	I - 5.00	R - 1.73
-113.084	-113.094	-113.074	508	779	53.3465	453.11	694.82	321	89.72	454	88.99	Deletion of I/Deletion of L		779	0.4529	0.0408	39.5835	425236	749	779	96.1489	49.81	L - 6.03	I - 5.22	H - 1.23
0.1138	0.1038	0.1208	507	506	-0.197239	452.21	451.32	442	85.52	441	85.49	Unannotated mass-shift 0.1138		506	0.692	0.0592	35.4903	101733	8	506	1.58103	0.2	C - 7.18	Y - 4.54	M - 4.06
-2.0876	-2.0926	-2.0776	490	383	-21.8367	437.05	341.61	443	89.16	347	87.9	Unannotated mass-shift -2.0976		382	0.5758	0.0517	22.5034	8051.23	15	382	3.9267	0.26	Y - 5.81	L - 3.10	K - 2.27
-1.9598	-1.9633	-1.9511	486	385	-20.7819	433.48	343.4	438	87.67	353	88.1	2-amino-3-oxo-butanoic_acid	Unannotated mass-shift 0.0468	383	0.5789	0.056	24.3386	94481.4	13	383	3.39426	0.52	M - 4.37	L - 2.87	Q - 2.15
-0.1472	-0.1572	-0.1389	478	478	0	426.35	426.35	414	88.41	414	88.41	Half of a disulfide bridge	Unannotated mass-shift 0.8656	477	0.6768	0.0569	52.0429	58211.8	8	477	1.67715	0.21	L - 3.61	V - 3.50	Q - 3.16
-1.931	-1.9367	-1.921	468	376	-19.6581	417.43	335.37	425	85.18	345	85.22	Unannotated mass-shift -1.9310		372	0.6187	0.0445	12.6065	13562.4	8	372	2.15054	0.27	F - 7.47	C - 7.18	Q - 2.76
3.0358	3.0258	3.0458	466	360	-22.7468	415.65	321.1	434	83.18	339	84.66	Unannotated mass-shift 0.9482	Unannotated mass-shift 2.0886	360	0.5249	0.0581	14.4152	20995.5	38	360	10.5556	1.11	C - 7.56	H - 4.42	Q - 1.64
16.9796	16.9696	16.9888	458	683	49.1266	408.51	609.2	268	76.87	364	78.85	Oxidation or Hydroxylation	Deamidation	691	0.4376	0.0487	-612.385	1.81224e+06	479	691	69.3198	23.73	M - 10.31	N - 3.90	W - 1.76
43.9902	43.9802	43.9994	455	711	56.2637	405.83	634.17	292	75	407	78.87	Carboxylation		712	0.4234	0.0448	-336.672	4.4067e+06	575	712	80.7584	24.72	W - 70.00	M - 3.58	N - 1.14
250.984	250.974	250.994	442	377	-14.7059	394.24	336.26	324	99.69	281	99.64	First isotopic peak	Unidentified modification of 249.981 found in open search	377	0.6831	0.0396	-67.5725	17351.5	0	377	0	0	A - 0.00	A - 0.00	A - 0.00
-1.9668	-1.9726	-1.9633	437	322	-26.3158	389.78	287.21	395	85.57	295	85.76	2-amino-3-oxo-butanoic_acid	Unannotated mass-shift 0.0468	326	0.5744	0.0557	4.3533	8166.66	9	326	2.76074	0.92	W - 8.34	E - 3.68	T - 3.00
17.0274	17.0174	17.0374	433	457	5.54273	386.21	407.62	274	89.05	292	88.36	deuterated methyl ester		455	0.744	0.0601	-154.981	215544	68	455	14.9451	1.32	M - 3.68	W - 3.49	P - 2.99
-1.9898	-1.9941	-1.9841	432	326	-24.537	385.32	290.77	400	85.75	310	83.55	Half of a disulfide bridge	Amidation	326	0.52	0.0553	14.0258	13740.7	14	326	4.29448	0.92	C - 4.10	Y - 3.11	T - 2.52
2.942	2.932	2.9476	423	329	-22.2222	377.29	293.45	395	91.9	305	93.77	Second isotopic peak	Unannotated mass-shift 0.9378	330	0.5592	0.0477	26.6654	11219.4	13	330	3.93939	0.3	V - 3.41	L - 3.04	C - 2.21
-1.9098	-1.9198	-1.8998	420	331	-21.1905	374.62	295.23	377	88.06	300	88	2-amino-3-oxo-butanoic_acid	Unannotated mass-shift 0.1138	327	0.5579	0.0618	-2.2146	19070.1	12	327	3.66972	0.61	W - 18.75	M - 3.77	H - 3.38
58.0248	58.0153	58.0348	408	339	-16.9118	363.91	302.37	311	74.92	269	76.58	2,3-dihydro-2,2-dimethyl-7-benzofuranol N-methyl carbamate		339	0.4329	0.0422	-332.063	973056	100	339	29.4985	11.8	H - 3.36	M - 3.03	I - 1.54
1.8654	1.8583	1.8724	408	380	-6.86275	363.91	338.94	353	90.08	326	90.8	First isotopic peak	Unannotated mass-shift 0.8656	380	0.6352	0.0418	28.4296	12935.1	7	380	1.84211	0.26	V - 6.55	L - 3.99	I - 3.43
189.047	189.037	189.057	407	26	-93.6118	363.02	23.19	162	9.88	16	25	Unannotated mass-shift 189.0468		26	NaN	NaN	-759.361	1.22634e+06	2	26	7.69231	7.69	N - 7.35	H - 6.75	E - 6.22
3.995	3.985	4.0011	399	601	50.6266	355.88	536.06	284	90.85	378	92.59	tryptophan oxidation to kynurenin		601	0.5157	0.0438	-582.253	195514	464	601	77.2047	6.49	W - 115.41	N - 0.52	H - 0.45
125.897	125.887	125.907	399	1134	184.211	355.88	1011.46	277	98.56	723	95.71	Iodination		1134	0.4169	0.0391	1688.86	323565	1106	1134	97.5309	12.96	Y - 34.69	W - 9.08	G - 0.26
-1.129	-1.139	-1.1255	398	322	-19.0955	354.99	287.21	346	91.04	277	93.14	Deamidation	Unannotated mass-shift -2.1088	322	0.6749	0.0514	21.4176	15686.3	4	322	1.24224	0	L - 5.47	H - 3.38	D - 2.10
-2.0514	-2.0565	-2.0481	396	321	-18.9394	353.21	286.31	361	90.58	289	90.66	Pyro-glu from Q/Loss of ammonia	Unannotated mass-shift 14.9748	321	0.5861	0.0524	12.7624	13882.4	26	321	8.09969	1.25	I - 4.34	W - 2.89	A - 2.81
-2.0042	-2.0098	-2.0013	377	288	-23.6074	336.26	256.88	354	87.85	273	86.45	Unannotated mass-shift -2.0042		289	0.4851	0.0491	8.6509	22342.7	19	289	6.57439	2.77	M - 5.98	W - 3.95	F - 2.62
1.1012	1.0955	1.1059	376	372	-1.06383	335.37	331.8	331	89.43	327	89.3	Second isotopic peak	Unannotated mass-shift -0.9004	372	0.6742	0.0584	40.8117	204069	8	372	2.15054	0.54	F - 9.96	Y - 5.44	M - 5.22
129.097	129.088	129.107	367	561	52.861	327.34	500.38	278	74.82	394	73.35	First isotopic peak	Addition of lysine due to transpeptidation/Addition of K	561	0.3768	0.0411	-941.116	137122	474	561	84.492	17.11	F - 1.76	W - 1.74	E - 1.67
-0.875	-0.885	-0.8693	359	278	-22.5627	320.21	247.96	319	86.52	252	89.68	Unannotated mass-shift 1.0686	Unannotated mass-shift -1.9424	276	0.6711	0.0545	32.7291	33120	2	276	0.724638	0	P - 7.39	M - 4.06	Q - 2.37
-1.122	-1.1255	-1.1165	350	249	-28.8571	312.18	222.09	310	91.29	225	92	Deamidation	Unannotated mass-shift -2.0976	253	0.676	0.0481	13.4291	7854.74	1	253	0.395257	0	Q - 4.74	P - 3.69	L - 3.49
0.1278	0.1208	0.1371	345	345	0	307.72	307.72	305	86.56	305	86.56	Unannotated mass-shift 0.1278		348	0.6746	0.0655	20.8276	52213.2	7	348	2.01149	0.29	F - 5.69	N - 4.20	I - 3.43
1.1106	1.1059	1.1172	343	338	-1.45773	305.94	301.48	299	85.62	294	85.37	Second isotopic peak	Unannotated mass-shift -0.9004	340	0.6805	0.0572	31.7441	40053	11	340	3.23529	0.59	H - 3.68	F - 3.62	E - 3.11
2.9742	2.9687	2.9817	339	274	-19.174	302.37	244.39	312	87.18	256	87.89	Failed_Carbamidomethylation/Deletion of G	2-OH-ethyl thio-Ser	277	0.5199	0.0591	30.5081	19502	29	277	10.4693	0.36	N - 5.34	G - 2.30	V - 2.26
18.029	18.019	18.039	338	315	-6.80473	301.48	280.96	250	90	236	90.25	monomethylation		315	0.7514	0.0528	-90.2819	147123	27	315	8.57143	0.95	M - 3.65	P - 2.50	T - 1.98
0.8464	0.8364	0.8523	333	326	-2.1021	297.02	290.77	299	89.3	292	90.41	Unannotated mass-shift 0.8464		326	0.7085	0.0473	38.1629	38884.3	1	326	0.306748	0	P - 6.57	I - 5.33	R - 3.07
1.1238	1.1172	1.1338	328	327	-0.304878	292.56	291.67	302	87.09	301	87.38	Unannotated mass-shift 0.0468	Unannotated mass-shift 1.0686	325	0.6709	0.0588	23.7563	73433.2	3	325	0.923077	0	V - 5.10	P - 2.96	E - 2.07
-71.0364	-71.0464	-71.0312	328	470	43.2927	292.56	419.21	173	84.97	241	85.06	Deletion of A		470	0.4694	0.0444	-41.907	119805	453	470	96.383	53.83	A - 6.95	F - 1.19	H - 0.82
37.947	37.937	37.957	327	772	136.086	291.67	688.58	195	99.49	423	100	Replacement of proton by potassium		772	0.4199	0.0449	-68.484	41246.8	672	772	87.0466	1.04	D - 2.22	F - 1.44	N - 1.41
1.8512	1.8412	1.8583	322	294	-8.69565	287.21	262.23	285	87.02	261	88.12	First isotopic peak	Unannotated mass-shift 0.8464	293	0.6117	0.0563	28.491	38914.2	5	293	1.70648	0.34	F - 6.64	L - 3.41	I - 2.93
-85.0886	-85.0986	-85.0786	322	1073	233.23	287.21	957.05	237	40.51	650	36.77	Carbamylation	Loss of C-terminal K from Heavy Chain of MAb/Deletion of K	1073	0.3912	0.0331	2850.68	957151	1039	1073	96.8313	12.49	H - 3.60	I - 1.88	L - 1.79
28.0318	28.0218	28.0418	316	831	162.975	281.85	741.2	111	37.84	227	32.6	di-Methylation/Acetaldehyde +28/Ethylation		830	0.4192	0.054	265.11	248015	759	830	91.4458	24.34	R - 7.67	K - 2.32	G - 2.21
2.874	2.864	2.884	313	264	-15.655	279.18	235.47	285	92.63	240	95.42	Second isotopic peak	Unannotated mass-shift 0.8656	264	0.6098	0.0413	9.502	9665.87	8	264	3.0303	0.38	L - 6.26	I - 3.75	H - 2.95
14.016	14.006	14.026	311	629	102.251	277.39	561.03	130	50	222	43.69	Methylation		629	0.5963	0.0605	295.425	375664	583	629	92.6868	18.92	R - 3.88	H - 3.09	V - 3.06
-145.121	-145.131	-145.111	303	500	65.0165	270.26	445.97	144	29.86	227	29.07	Pyro-glu from Q/Loss of ammonia	Loss of C-terminal K from Heavy Chain of MAb/Deletion of K	500	0.3477	0.0496	2752.92	1.01445e+06	499	500	99.8	6.4	C - 11.52	Q - 8.40	Y - 1.97
45.0114	45.0019	45.0173	302	206	-31.7881	269.37	183.74	281	80.43	195	83.59	First isotopic peak	S-Ethylcystine from Serine	207	0.445	0.0423	1436.15	601952	30	207	14.4928	6.76	W - 10.50	C - 2.13	H - 1.96
55.9214	55.9114	55.9314	296	239	-19.2568	264.01	213.17	227	95.15	184	94.57	Replacement of 2 protons by nickel		239	0.5197	0.0461	-44.0489	13523	50	239	20.9205	0	C - 2.75	D - 1.94	N - 1.83
1.1438	1.1338	1.1538	293	292	-0.341297	261.34	260.45	267	85.02	266	84.96	Unannotated mass-shift 1.1438		288	0.6845	0.0442	-9.6694	34759.3	3	288	1.04167	0	Q - 6.32	L - 6.21	T - 1.96
0.8656	0.8619	0.8704	289	284	-1.7301	257.77	253.31	249	88.35	244	88.52	Unannotated mass-shift 0.8656		288	0.6679	0.0559	38.638	32093.7	1	288	0.347222	0	N - 22.04	A - 0.00	A - 0.00
0.8582	0.8523	0.8619	286	281	-1.74825	255.1	250.64	244	88.52	240	88.75	Unannotated mass-shift 0.8656		281	0.6784	0.053	28.3615	12323.4	4	281	1.42349	0	H - 6.08	L - 3.84	N - 3.31
81.9712	81.9612	81.9806	281	218	-22.4199	250.64	194.44	173	45.66	134	46.27	Second isotopic peak	Phosphorylation	218	0.3438	0.0588	285.396	27693.6	66	218	30.2752	2.29	S - 3.73	P - 2.66	D - 1.44
-2.0976	-2.1032	-2.0926	276	200	-27.5362	246.18	178.39	239	92.47	177	92.66	Unannotated mass-shift -2.0976		198	0.6306	0.0504	26.3009	9040.53	3	198	1.51515	0	L - 5.24	T - 5.14	E - 2.07
2.9632	2.9582	2.9687	275	217	-21.0909	245.28	193.55	257	87.16	202	86.63	Second isotopic peak	Unannotated mass-shift 0.9482	220	0.5472	0.0491	19.1398	30669.2	16	220	7.27273	0	W - 4.69	Q - 2.71	G - 2.07
2.9532	2.9476	2.9582	274	222	-18.9781	244.39	198.01	257	85.6	205	89.27	Second isotopic peak	Unannotated mass-shift 0.9482	221	0.5499	0.0472	19.2088	13345.5	16	221	7.23982	1.36	W - 9.38	F - 4.98	N - 2.62
0.1464	0.1371	0.1564	274	274	0	244.39	244.39	248	87.1	248	87.1	Unannotated mass-shift -1.9424	Unannotated mass-shift 2.0886	271	0.6966	0.0585	70.9316	159620	6	271	2.21402	0.37	Y - 14.52	F - 4.98	H - 3.04
1.8308	1.8208	1.8408	272	247	-9.19118	242.61	220.31	247	90.69	226	90.27	Deamidation	Unannotated mass-shift 0.8464	247	0.6163	0.0468	32.1918	19229.2	3	247	1.21457	0	L - 6.21	V - 3.40	I - 2.67
-1.9984	-2.0013	-1.9941	262	190	-27.4809	233.69	169.47	241	82.16	179	81.56	Unannotated mass-shift -2.0042		191	0.5249	0.0585	21.0089	8987.56	16	191	8.37696	2.09	M - 7.35	I - 3.25	V - 3.03
-2.1166	-2.1266	-2.1127	259	199	-23.166	231.01	177.5	233	93.13	181	93.37	Unannotated mass-shift -2.1088		199	0.6087	0.0571	18.2169	2686.29	3	199	1.50754	0	L - 3.41	P - 2.87	M - 2.70
203.08	203.07	203.09	246	210	-14.6341	219.42	187.31	122	70.49	108	72.22	N-Acetylhexosamine		210	0.423	0.0526	-105.876	28456.8	9	210	4.28571	0	H - 9.00	A - 4.01	S - 3.60
-0.8636	-0.8693	-0.8536	245	203	-17.1429	218.53	181.06	211	89.57	173	90.75	2-amino-3-oxo-butanoic_acid	Unannotated mass-shift 1.1438	202	0.7191	0.0562	35.4418	56171	3	202	1.48515	0	F - 13.28	I - 8.00	T - 2.94
17.9826	17.9726	17.991	243	253	4.11523	216.74	225.66	142	78.17	148	75	fluorination		254	0.3825	0.0382	-873.455	1.09943e+06	147	254	57.874	5.91	M - 6.23	N - 3.19	W - 1.48
59.0014	58.9914	59.0114	242	278	14.876	215.85	247.96	141	82.98	157	85.99	Oxidation or Hydroxylation	Carbamylation	278	0.4399	0.0336	494.18	781844	239	278	85.9712	55.4	M - 20.45	W - 3.89	I - 0.63
3.0602	3.0502	3.0645	237	195	-17.7215	211.39	173.93	225	89.78	185	91.35	Third isotopic peak/13C3 label for SILAC	Unannotated mass-shift 0.0468	198	0.5948	0.0419	14.3437	17256.5	11	198	5.55556	1.01	C - 6.27	H - 5.52	Y - 3.96
2.1326	2.1226	2.1405	236	222	-5.9322	210.5	198.01	222	85.59	208	85.58	Second isotopic peak	Unannotated mass-shift 0.1278	222	0.6161	0.0501	21.3686	34301.7	6	222	2.7027	0	N - 6.56	C - 3.83	T - 2.38
-17.0076	-17.0167	-16.9976	236	338	43.2203	210.5	301.48	201	87.06	286	89.86	First isotopic peak	Dehydration/Pyro-glu from E	336	0.5201	0.0579	403.925	651058	224	336	66.6667	17.86	D - 2.10	T - 1.68	N - 1.48
-2.1088	-2.1127	-2.1032	233	178	-23.6052	207.82	158.77	207	89.86	162	92.59	Unannotated mass-shift -2.1088		181	0.5365	0.0476	-8.5584	69919.3	2	181	1.10497	0	L - 10.48	Q - 4.74	A - 0.00
171.101	171.091	171.111	230	132	-42.6087	205.15	117.74	173	69.36	104	70.19	Carbamylation	Addition of lysine due to transpeptidation/Addition of K	132	0.4426	0.0424	318.555	198075	74	132	56.0606	28.79	K - 2.98	V - 2.43	F - 1.44
2.847	2.837	2.857	229	206	-10.0437	204.25	183.74	198	91.92	179	92.74	Second isotopic peak	Unannotated mass-shift 0.8464	206	0.6135	0.0351	0.6349	5271.57	1	206	0.485437	0	I - 24.00	A - 0.00	A - 0.00
19.0034	18.9953	19.0134	225	175	-22.2222	200.69	156.09	193	74.61	152	73.03	Failed_Carbamidomethylation/Deletion of G	Acrolein addition +76	175	0.5012	0.0548	-1173.37	676102	56	175	32	4	M - 9.41	W - 4.02	Q - 1.42
33.9954	33.9854	34.0054	222	171	-22.973	198.01	152.52	151	52.98	121	56.2	Second isotopic peak	dihydroxy	171	0.4572	0.0476	-2033.94	1.19026e+06	67	171	39.1813	9.36	W - 26.75	M - 5.28	C - 1.57
-1.8848	-1.8948	-1.8804	221	188	-14.9321	197.12	167.69	199	90.45	171	91.23	2-amino-3-oxo-butanoic_acid	Unannotated mass-shift 0.1278	188	0.6239	0.0507	-14.0732	40253.4	2	188	1.06383	0	Y - 21.78	V - 3.28	T - 2.52
43.0254	43.0158	43.0354	210	173	-17.619	187.31	154.31	195	77.95	165	70.91	First isotopic peak	Guanidination/amidino	169	0.3057	0.0366	1909.56	1.00776e+06	37	169	21.8935	8.88	T - 2.14	V - 1.78	K - 1.54
-99.0688	-99.0788	-99.0588	208	325	56.25	185.52	289.88	148	95.95	205	91.22	Deletion of V		325	0.4319	0.0408	-28.8237	48044.5	316	325	97.2308	62.46	V - 8.66	C - 1.36	L - 1.03
-0.173	-0.177	-0.163	207	208	0.483092	184.63	185.52	191	90.05	192	89.58	Lysine oxidation to aminoadipic semialdehyde	Unannotated mass-shift 0.8656	207	0.6817	0.0541	48.7629	22550.6	1	207	0.483092	0	V - 5.56	M - 2.95	P - 2.69
147.035	147.025	147.045	198	42	-78.7879	176.6	37.46	52	34.62	16	37.5	Unannotated mass-shift 147.0354		42	0.1944	0.0004	458.245	90357.8	36	42	85.7143	71.43	K - 6.10	P - 2.89	V - 2.30
44.9924	44.9837	45.0019	198	177	-10.6061	176.6	157.87	155	77.42	133	81.2	Oxidation to nitro		176	0.3969	0.0382	101.511	2.7834e+06	117	176	66.4773	11.36	W - 52.76	Y - 3.35	C - 0.91
185.041	185.031	185.051	197	184	-6.59898	175.71	164.12	173	68.21	157	70.7	Second isotopic peak	Aminoethylbenzenesulfonylation	184	0.4752	0.1061	1181.99	107532	88	184	47.8261	3.8	Y - 12.75	K - 2.91	C - 1.26
42.0108	42.0008	42.0186	197	189	-4.06091	175.71	168.58	154	77.27	142	70.42	Acetylation		189	0.3462	0.0375	1994.4	1.23474e+06	106	189	56.0847	41.27	M - 7.89	K - 3.79	A - 2.40
157.105	157.095	157.115	195	442	126.667	173.93	394.24	146	48.63	333	51.95	First isotopic peak	Addition of arginine due to transpeptidation/Addition of R	442	0.3463	0.054	-843.274	109316	415	442	93.8914	45.93	F - 1.57	T - 1.50	E - 1.49
3.1064	3.1014	3.1164	190	165	-13.1579	169.47	147.17	176	93.75	152	93.42	glycosylated asparagine 18O labeling/Deamidation in presence of O18	Unannotated mass-shift 0.1278	163	0.6063	0.038	4.933	3804.27	4	163	2.45399	0	F - 12.45	G - 3.75	T - 2.20
3.084	3.0764	3.0902	188	151	-19.6809	167.69	134.68	174	92.53	140	92.86	First isotopic peak	Unannotated mass-shift 2.0886	151	0.592	0.046	17.1419	10752.2	7	151	4.63576	0.66	M - 5.41	T - 5.03	C - 4.10
3.0964	3.0902	3.1014	185	162	-12.4324	165.01	144.49	163	88.34	142	88.03	First isotopic peak	Unannotated mass-shift 2.0886	164	0.6179	0.0448	26.7951	64125.6	2	164	1.21951	0.61	M - 4.73	Q - 3.95	N - 3.21
-1.1804	-1.1904	-1.1704	183	142	-22.4044	163.23	126.66	164	84.76	127	84.25	Unannotated mass-shift 0.9378	Unannotated mass-shift -2.1088	142	0.63	0.0469	23.1606	11682.4	1	142	0.704225	0	I - 24.00	A - 0.00	A - 0.00
-3.9466	-3.9566	-3.9366	183	166	-9.28962	163.23	148.06	165	85.45	150	83.33	2-amino-3-oxo-butanoic_acid	Unannotated mass-shift -1.9310	166	0.6347	0.0615	-39.197	36312.4	5	166	3.01205	1.81	C - 11.49	H - 4.05	D - 3.36
30.0006	29.9906	30.0057	181	167	-7.73481	161.44	148.95	147	95.92	132	93.94	hydroxymethyl/formaldehyde induced modifications		167	0.4334	0.0585	556.151	257329	84	167	50.2994	4.19	T - 3.64	S - 3.33	C - 1.56
-2.1622	-2.1722	-2.1522	180	135	-25	160.55	120.41	160	88.75	124	92.74	Iodination	Deletion of Q	135	0.5761	0.0468	26.8227	8001.29	2	135	1.48148	0	T - 8.81	L - 6.98	A - 0.00
3.906	3.896	3.916	175	128	-26.8571	156.09	114.17	154	97.4	111	97.3	Third isotopic peak/13C3 label for SILAC	Unannotated mass-shift 0.9014	128	0.5355	0.0343	10.4174	22641	4	128	3.125	0	V - 7.64	N - 5.51	P - 3.69
-3.01	-3.02	-3	174	142	-18.3908	155.2	126.66	156	87.18	118	83.9	Failed_Carbamidomethylation/Deletion of G	MDA adduct +54/Methylglyoxal-derived hydroimidazolone/Alkene fragment of DSSO crosslinker	142	0.5553	0.0524	43.8277	42665.6	31	142	21.831	7.75	V - 4.28	Q - 1.94	Y - 1.87
4.0132	4.0102	4.0211	173	132	-23.6994	154.31	117.74	164	78.66	126	77.78	O18 label at both C-terminal oxygens		130	0.5649	0.0528	55.2381	238204	28	130	21.5385	0.77	D - 2.14	S - 2.06	P - 1.56
0.81	0.8	0.82	173	171	-1.15607	154.31	152.52	159	93.71	157	94.9	First isotopic peak	Unannotated mass-shift -0.1982	169	0.6856	0.0525	29.9085	15427	2	169	1.18343	0.59	T - 8.81	Q - 4.74	V - 3.82
3.0688	3.0645	3.0764	172	133	-22.6744	153.41	118.63	165	91.52	129	93.8	Second isotopic peak	Unannotated mass-shift 1.0686	130	0.5373	0.0559	19.2268	8426.82	10	130	7.69231	0.77	I - 3.20	N - 2.94	W - 2.50
2.1484	2.1405	2.1584	170	157	-7.64706	151.63	140.03	160	85.63	151	84.77	First isotopic peak	Unannotated mass-shift 1.1438	157	0.6296	0.0517	4.6751	11686.5	3	157	1.91083	0	I - 8.00	C - 6.38	P - 4.93
4.0072	4.0011	4.0102	167	141	-15.5689	148.95	125.76	161	80.75	135	80	O18 label at both C-terminal oxygens		143	0.5597	0.0597	-7.8834	36831.5	23	143	16.0839	0.7	W - 13.05	C - 3.06	T - 2.16
241.179	241.169	241.189	165	111	-32.7273	147.17	99.01	42	61.9	33	69.7	Failed_Carbamidomethylation/Deletion of G	Levuglandinyl-lysine anhyropyrrole adduct	111	0.4805	0	15.6847	250.31	25	111	22.5225	19.82	F - 4.78	E - 3.30	D - 3.14
46.042	46.032	46.052	165	294	78.1818	147.17	262.23	115	91.3	191	92.15	Acetyl 4,4,5,5-D4 Lysine		294	0.441	0.0579	-1292.58	191741	246	294	83.6735	9.86	C - 41.23	T - 0.65	G - 0.60
-15.0234	-15.0334	-15.0134	162	119	-26.5432	144.49	106.14	137	83.21	98	78.57	Second isotopic peak	Pyro-glu from Q/Loss of ammonia	119	0.4686	0.0478	1149.35	468895	68	119	57.1429	27.73	Q - 3.43	H - 3.05	C - 2.52
-9.037	-9.047	-9.027	162	239	47.5309	144.49	213.17	120	95	170	95.88	Failed_Carbamidomethylation/Deletion of G	cysteine oxidation to cysteic acid	239	0.3646	0.0573	496.527	382218	220	239	92.0502	13.39	C - 49.29	E - 0.45	W - 0.34
-14.0156	-14.0256	-14.0056	155	201	29.6774	138.25	179.28	86	59.3	98	48.98	Failed_Carbamidomethylation/Deletion of G	Carbamylation	201	0.4633	0.0519	266.644	564221	166	201	82.5871	25.87	I - 6.84	E - 2.61	Y - 1.73
279.991	279.981	280.001	152	121	-20.3947	135.58	107.92	29	100	23	100	Unannotated mass-shift 279.9906		121	0.4392	0.0292	1037.89	465465	2	121	1.65289	0.83	M - 16.23	H - 3.38	F - 3.32
16.0206	16.0106	16.0266	152	159	4.60526	135.58	141.82	135	67.41	138	68.12	Deuterium Methylation of Lysine		155	0.3442	0.055	-912.038	984217	86	155	55.4839	13.55	M - 7.17	W - 4.80	S - 1.29
-3.9708	-3.9771	-3.9608	150	131	-12.6667	133.79	116.84	131	89.31	116	88.79	First isotopic peak	Unannotated mass-shift -4.9684	131	0.5994	0.092	0.2121	6924.61	4	131	3.05344	0	H - 6.75	G - 3.00	D - 2.10
22.9816	22.9716	22.9916	150	189	26	133.79	168.58	121	98.35	155	99.35	First isotopic peak	Sodium adduct	189	0.4335	0.051	-72.747	70217.3	165	189	87.3016	1.06	T - 1.60	N - 1.56	D - 1.52
15.0182	15.0101	15.0282	148	156	5.40541	132.01	139.14	117	68.38	110	68.18	Tyrosine oxidation to 2-aminotyrosine/Conversion of carboxylic acid to hydroxamic acid		156	0.4296	0.0489	-358.929	781766	101	156	64.7436	28.85	P - 2.89	H - 2.08	W - 1.70
-2.962	-2.972	-2.952	147	110	-25.1701	131.12	98.11	138	91.3	106	89.62	Second isotopic peak	Unannotated mass-shift -4.9684	110	0.604	0.0546	-17.7708	29403.7	7	110	6.36364	0	C - 4.10	H - 3.10	E - 2.62
12.0004	11.9904	12.0104	147	240	63.2653	131.12	214.07	106	94.34	152	96.05	formaldehyde adduct		240	0.3826	0.0341	432.637	358202	224	240	93.3333	78.33	H - 15.76	W - 4.88	N - 1.93
-1.876	-1.8804	-1.8668	146	122	-16.4384	130.22	108.82	133	88.72	111	87.39	Amidation	Unannotated mass-shift -0.9004	123	0.6296	0.0599	21.79	7879.83	1	123	0.813008	0	M - 16.23	D - 8.40	A - 0.00
14.9748	14.9648	14.9848	145	219	51.0345	129.33	195.34	117	85.47	161	90.68	Unannotated mass-shift 14.9748		219	0.4359	0.042	-1799.39	881563	179	219	81.7352	11.42	W - 105.44	I - 0.88	C - 0.58
2.1736	2.1636	2.1836	140	126	-10	124.87	112.38	127	87.4	115	86.96	Unannotated mass-shift 2.1736		126	0.6205	0.0645	-7.6875	22066.1	3	126	2.38095	0	M - 10.82	S - 4.32	G - 2.00
-1.8576	-1.8668	-1.8476	134	115	-14.1791	119.52	102.57	123	89.43	105	89.52	Unannotated mass-shift -1.8576		113	0.606	0.0638	22.2309	5850.8	6	113	5.30973	0.88	N - 3.67	F - 3.32	Y - 2.42
-4.031	-4.041	-4.021	134	125	-6.71642	119.52	111.49	119	76.47	108	71.3	Dehydration/Pyro-glu from E	proline oxidation to pyroglutamic acid/Tryptophan oxidation to oxolactone/aldehyde and ketone modifications	125	0.5754	0.0622	-196.504	599449	23	125	18.4	1.6	W - 18.70	T - 1.90	E - 1.68
204.084	204.074	204.094	131	95	-27.4809	116.84	84.73	80	65	58	63.79	First isotopic peak	N-Acetylhexosamine	95	0.5509	0.0734	-185.156	53641.4	7	95	7.36842	1.05	T - 3.19	P - 2.59	I - 2.40
-0.1982	-0.2082	-0.1896	131	130	-0.763359	116.84	115.95	119	86.55	118	87.29	Unannotated mass-shift -0.1982		130	0.7178	0.0454	25.8156	16003.8	2	130	1.53846	0	V - 15.29	A - 0.00	A - 0.00
59.0268	59.0168	59.0368	129	100	-22.4806	115.06	89.19	105	72.38	84	72.62	Propionate labeling reagent heavy form (+3amu), N-term &amp; K		100	0.3911	0.0621	-1035.05	1.67107e+06	17	100	17	5	M - 5.24	H - 2.22	V - 1.98
42.0468	42.0368	42.0568	129	123	-4.65116	115.06	109.71	107	83.18	76	75	tri-Methylation/Propyl		123	0.4486	0.0471	1573.52	644178	66	123	53.6585	11.38	K - 4.98	Y - 3.02	G - 2.73
284.196	284.191	284.206	128	81	-36.7188	114.17	72.25	47	72.34	42	52.38	Addition of lysine due to transpeptidation/Addition of K	Addition of arginine due to transpeptidation/Addition of R	81	0.009	NaN	-1415.89	606471	78	81	96.2963	71.6	E - 3.59	D - 2.46	Q - 2.05
42.9688	42.963	42.9788	128	96	-25	114.17	85.63	122	77.05	94	75.53	Pyro-glu from Q/Loss of ammonia	2-OH-ethyl thio-Ser	96	0.3523	0.0337	2030.45	783270	12	96	12.5	5.21	I - 4.62	A - 2.09	F - 2.03
252.98	252.97	252.99	127	86	-32.2835	113.28	76.71	50	100	36	100	Unannotated mass-shift 252.9798		86	0.4275	0.0371	-124.172	560999	30	86	34.8837	23.26	D - 4.57	T - 2.96	A - 1.83
-0.181	-0.1896	-0.177	126	125	-0.793651	112.38	111.49	113	87.61	112	88.39	Lysine oxidation to aminoadipic semialdehyde	Unannotated mass-shift 0.8464	126	0.6968	0.0492	31.0322	9760.85	2	126	1.5873	0	Q - 9.48	L - 3.49	N - 2.76
19.0334	19.0234	19.0434	122	106	-13.1148	108.82	94.55	88	87.5	74	85.14	First isotopic peak	monomethylation	106	0.7332	0.0582	-102.412	153908	21	106	19.8113	0	D - 3.35	E - 2.28	H - 2.20
42.9572	42.949	42.963	121	87	-28.0992	107.92	77.6	119	65.55	86	62.79	Deletion of A	Intact DST crosslinker	86	0.4145	0.0403	1898	941751	9	86	10.4651	2.33	Q - 4.12	I - 3.33	V - 1.91
-127.092	-127.101	-127.082	116	67	-42.2414	103.47	59.76	105	34.29	62	37.1	First isotopic peak	Loss of C-terminal K from Heavy Chain of MAb/Deletion of K	67	0.3953	0.0353	893.762	75634.3	27	67	40.2985	0	K - 3.40	Y - 2.42	P - 1.93
4.029	4.0211	4.039	116	85	-26.7241	103.47	75.82	108	85.19	80	88.75	4,4,5,5-D4 Lysine		85	0.501	0.0608	31.1594	27343.6	20	85	23.5294	0	C - 5.75	E - 2.37	D - 1.94
47.9848	47.9748	47.9948	116	103	-11.2069	103.47	91.87	53	69.81	50	74	cysteine oxidation to cysteic acid		103	0.4202	0.0405	-1734.17	2.10569e+06	78	103	75.7282	19.42	W - 47.97	M - 6.69	Y - 1.37
-3.0476	-3.0521	-3.0376	115	87	-24.3478	102.57	77.6	108	88.89	83	83.13	Failed_Carbamidomethylation/Deletion of G	trifluoroleucine replacement of leucine	87	0.5202	0.0635	4.8893	7296.07	7	87	8.04598	0	F - 2.85	V - 2.46	R - 2.31
-3.072	-3.0816	-3.0643	113	70	-38.0531	100.79	62.44	105	90.48	65	98.46	Amidation	Unannotated mass-shift -2.0976	70	0.5469	0.0494	19.1663	5467.98	6	70	8.57143	0	V - 3.82	Y - 3.63	P - 2.46
0.7866	0.7766	0.7966	112	110	-1.78571	99.9	98.11	98	80.61	96	81.25	Deamidation	Unannotated mass-shift -0.1982	110	0.6273	0.0503	14.4494	7273.15	3	110	2.72727	0	L - 3.41	V - 2.72	P - 2.63
3.9306	3.9206	3.9406	110	76	-30.9091	98.11	67.79	107	89.72	72	90.28	Third isotopic peak/13C3 label for SILAC	Unannotated mass-shift 0.9272	76	0.567	0.0285	22.6553	28905.6	11	76	14.4737	3.95	R - 11.32	Q - 3.69	I - 3.09
319.012	319.002	319.022	109	102	-6.42202	97.22	90.98	65	100	61	100	Unidentified modification of 301.9864 found in open search	deuterated methyl ester	102	0.7093	0.0301	-38.6914	27244.4	0	102	0	0	A - 0.00	A - 0.00	A - 0.00
42.0264	42.0186	42.0364	108	61	-43.5185	96.33	54.41	102	78.43	57	78.95	Guanidination/amidino		61	0.3093	0.0294	1971.16	720834	4	61	6.55738	4.92	E - 4.14	Y - 3.63	I - 2.00
16.0326	16.0266	16.0426	108	81	-25	96.33	72.25	97	75.26	71	66.2	Deuterium Methylation of Lysine		81	0.3344	0.0445	-1345.58	886812	41	81	50.6173	6.17	P - 5.98	M - 5.08	W - 4.88
317.981	317.971	317.991	105	51	-51.4286	93.65	45.49	59	67.8	28	85.71	Oxidation or Hydroxylation	Unidentified modification of 301.9864 found in open search	51	0.4039	0.0357	-1377.88	562994	13	51	25.4902	15.69	M - 18.60	I - 5.54	F - 3.07
311.132	311.122	311.142	105	58	-44.7619	93.65	51.73	79	83.54	40	57.5	Aminoethylbenzenesulfonylation	Addition of lysine due to transpeptidation/Addition of K	58	NaN	NaN	-119.73	305855	53	58	91.3793	39.66	K - 5.79	A - 1.58	W - 1.42
-127.11	-127.12	-127.101	105	109	3.80952	93.65	97.22	56	46.43	62	53.23	Deamidation	Loss of C-terminal K from Heavy Chain of MAb/Deletion of K	109	0.3236	0.03	1787.65	392465	100	109	91.7431	0.92	C - 8.23	N - 6.39	G - 2.19
-3.9916	-4.0016	-3.9875	104	110	5.76923	92.76	98.11	86	81.4	84	78.57	Pyro-Glu from E + Methylation		110	0.5166	0.0654	62.9196	62287.6	31	110	28.1818	10	T - 4.36	I - 2.19	D - 1.96
-1.204	-1.214	-1.194	102	73	-28.4314	90.98	65.11	94	93.62	68	94.12	Half of a disulfide bridge	Unannotated mass-shift -0.1982	73	0.6935	0.0311	14.8674	4278.69	0	73	0	0	A - 0.00	A - 0.00	A - 0.00
-5.001	-5.011	-4.991	102	78	-23.5294	90.98	69.57	95	89.47	73	89.04	Carbamylation	Homoserine lactone/Prompt loss of side chain from oxidised Met	78	0.6203	0.0937	18.1611	13663.8	7	78	8.97436	1.28	W - 10.72	V - 2.62	F - 2.28
38.9496	38.9396	38.9596	100	102	2	89.19	90.98	78	97.44	78	97.44	First isotopic peak	Replacement of proton by potassium	102	0.4287	0.0407	-8.1589	210829	72	102	70.5882	0	T - 1.86	E - 1.57	N - 1.55
13.9784	13.9684	13.9884	100	148	48	89.19	132.01	69	76.81	102	74.51	proline oxidation to pyroglutamic acid/Tryptophan oxidation to oxolactone/aldehyde and ketone modifications		148	0.5356	0.036	37.0183	1.75262e+06	124	148	83.7838	33.11	W - 35.77	T - 2.63	M - 2.02
-128.058	-128.068	-128.048	100	149	49	89.19	132.9	64	73.44	83	69.88	Deletion of Q		149	0.5199	0.0583	-14.5793	296704	139	149	93.2886	38.93	Q - 8.34	H - 1.57	W - 1.35
-3.9834	-3.9875	-3.9771	99	90	-9.09091	88.3	80.27	84	85.71	78	82.05	di-Methylation/Acetaldehyde +28/Ethylation	Methionine oxidation to aspartic semialdehyde	90	0.6081	0.0928	-13.449	7445.97	6	90	6.66667	1.11	I - 5.33	S - 2.52	E - 2.42
-114.042	-114.052	-114.032	99	96	-3.0303	88.3	85.63	46	82.61	52	88.46	Deletion of N		96	0.4085	0.0392	-106.924	55031.8	92	96	95.8333	76.04	N - 9.10	F - 4.56	I - 3.13
16.0858	16.0758	16.0958	97	72	-25.7732	86.52	64.22	92	72.83	68	76.47	Unannotated mass-shift 1.0686	Tyrosine oxidation to 2-aminotyrosine/Conversion of carboxylic acid to hydroxamic acid	72	0.4555	0.0493	-1271.08	597236	11	72	15.2778	6.94	W - 17.05	M - 13.87	F - 2.72
42.9408	42.9367	42.949	97	74	-23.7113	86.52	66	88	75	68	70.59	Replacement of proton by potassium	In Bachi as Formylaspargine (typo?)	75	0.4164	0.039	1876.86	672550	10	75	13.3333	0	K - 5.46	P - 2.15	Q - 1.91
30.0108	30.0057	30.0208	97	99	2.06186	86.52	88.3	60	73.33	58	65.52	hydroxymethyl/formaldehyde induced modifications		99	0.4407	0.0461	334.921	395184	73	99	73.7374	7.07	A - 4.43	G - 2.93	S - 1.19
303.137	303.127	303.147	96	51	-46.875	85.63	45.49	47	80.85	37	83.78	Addition of arginine due to transpeptidation/Addition of R	Unannotated mass-shift 147.0354	51	0.4177	0.0566	-107.082	64676.6	25	51	49.0196	37.25	E - 4.08	D - 3.36	A - 2.80
18.9872	18.9772	18.9953	94	80	-14.8936	83.84	71.36	68	67.65	57	66.67	First isotopic peak	fluorination	80	0.34	0.034	-1175.6	784677	32	80	40	2.5	M - 4.28	N - 3.30	P - 1.82
69.9144	69.9044	69.9244	94	119	26.5957	83.84	106.14	67	83.58	73	73.97	Oxidation or Hydroxylation	Replacement of 2 protons by iron	119	0.4801	0.0415	-1075.17	260198	90	119	75.6303	43.7	M - 9.53	W - 1.96	D - 1.65
43.9334	43.9234	43.9434	91	64	-29.6703	81.17	57.08	86	77.91	62	79.03	Carbamylation	Unannotated mass-shift 0.9272	64	0.3851	0.0347	2055.8	891947	3	64	4.6875	0	K - 6.80	F - 6.64	V - 5.10
130.099	130.089	130.109	91	88	-3.2967	81.17	78.49	76	59.21	68	55.88	Second isotopic peak	Addition of lysine due to transpeptidation/Addition of K	88	0.4195	0.0372	-932.929	96708.3	57	88	64.7727	17.05	D - 2.70	E - 1.75	G - 1.45
-96.1052	-96.1152	-96.0952	90	81	-10	80.27	72.25	48	45.83	40	57.5	dihydroxy	Loss of C-terminal K from Heavy Chain of MAb/Deletion of K	81	0.4638	0.0282	-526.975	144601	73	81	90.1235	9.88	W - 83.92	M - 4.45	K - 2.31
355.904	355.894	355.914	89	64	-28.0899	79.38	57.08	56	100	40	100	Replacement of 2 protons by iron	Unidentified modification of 301.9864 found in open search	64	0.593	0.0403	-109.605	11506.4	19	64	29.6875	1.56	L - 2.94	P - 2.35	G - 1.85
44.975	44.965	44.9837	89	66	-25.8427	79.38	58.87	78	82.05	55	74.55	Deamidation	Carboxylation	67	0.3736	0.0341	1395.3	2.5637e+06	30	67	44.7761	28.36	W - 70.85	C - 2.87	Y - 1.45
43.0796	43.0696	43.0896	89	68	-23.5955	79.38	60.65	87	85.06	67	73.13	Carboxylation	Unannotated mass-shift -0.9004	68	0.4078	0.043	2060.36	925086	11	68	16.1765	11.76	M - 10.92	E - 2.88	D - 1.71
251.985	251.975	251.995	88	57	-35.2273	78.49	50.84	74	100	49	100	Second isotopic peak	Unidentified modification of 249.981 found in open search	57	0.7015	0.032	-81.8059	21703	0	57	0	0	A - 0.00	A - 0.00	A - 0.00
-111.096	-111.106	-111.086	87	52	-40.2299	77.6	46.38	66	28.79	42	30.95	Unannotated mass-shift -111.0962		52	NaN	NaN	NaN	NaN	41	52	78.8462	7.69	M - 13.68	F - 2.21	W - 1.95
276.122	276.112	276.132	87	59	-32.1839	77.6	52.62	65	98.46	46	97.83	Unannotated mass-shift 276.1220		59	0.7885	0.0241	-16.0799	6116.06	2	59	3.38983	1.69	E - 6.22	D - 4.20	L - 3.49
15.9246	15.9146	15.9346	87	59	-32.1839	77.6	52.62	75	65.33	49	67.35	Unannotated mass-shift 0.9482	Unannotated mass-shift 14.9748	59	0.3892	0.0334	-1207.33	1.44244e+06	12	59	20.339	5.08	C - 7.18	I - 5.00	H - 1.69
-2.1972	-2.2072	-2.1872	85	71	-16.4706	75.82	63.33	75	81.33	66	81.82	Loss of C-terminal K from Heavy Chain of MAb/Deletion of K	Iodination	71	0.6038	0.0562	146.792	364942	11	71	15.493	1.41	Y - 17.82	W - 15.91	F - 5.43
190.049	190.045	190.059	84	28	-66.6667	74.92	24.97	50	6	22	13.64	First isotopic peak	Unannotated mass-shift 189.0468	28	0.5735	NaN	1586.78	13853.9	3	28	10.7143	3.57	Q - 6.32	V - 5.10	R - 2.31
45.0232	45.0173	45.0332	84	42	-50	74.92	37.46	76	80.26	40	85	Acetate labeling reagent (N-term &amp; K) (heavy form, +3amu)		42	0.3525	0.0421	1409.09	1.31839e+06	4	42	9.52381	0	W - 12.50	A - 2.93	R - 2.31
275.13	275.12	275.14	84	45	-46.4286	74.92	40.14	21	61.9	8	87.5	Addition of lysine due to transpeptidation/Addition of K	Unannotated mass-shift 147.0354	45	0.1752	0.033	-1034.08	147751	38	45	84.4444	82.22	D - 9.72	L - 1.96	Q - 1.91
-15.9944	-16.0044	-15.9844	83	93	12.0482	74.03	82.95	50	76	47	68.09	reduction		93	0.4478	0.0746	1275.9	788346	70	93	75.2688	36.56	Y - 9.54	S - 6.47	F - 2.85
15.002	14.992	15.0101	82	73	-10.9756	73.14	65.11	78	79.49	62	72.58	Tyrosine oxidation to 2-aminotyrosine/Conversion of carboxylic acid to hydroxamic acid		73	0.3801	0.0342	-586.358	1.33631e+06	37	73	50.6849	16.44	R - 4.05	P - 3.69	N - 2.67
-115.027	-115.036	-115.017	82	94	14.6341	73.14	83.84	62	58.06	66	59.09	Deletion of D		94	0.4371	0.0375	-882.024	611863	91	94	96.8085	67.02	D - 9.30	P - 2.90	W - 1.37
4.9822	4.9722	4.9922	81	43	-46.9136	72.25	38.35	76	93.42	41	87.8	In Bachi as Formylaspargine (typo?)		43	0.456	0.0337	-73.7606	47350.5	19	43	44.186	4.65	W - 16.93	C - 3.36	G - 2.20
226.041	226.031	226.051	81	87	7.40741	72.25	77.6	46	69.57	57	78.95	Intact EGS cross-linker		87	0.5183	0.0684	2968.6	2.8665e+06	73	87	83.908	16.09	Y - 24.90	K - 3.33	G - 0.90
-146.103	-146.113	-146.093	80	61	-23.75	71.36	54.41	42	83.33	30	60	Dehydration/Pyro-glu from E	Loss of C-terminal K from Heavy Chain of MAb/Deletion of K	61	0.3849	0.0318	1207.54	892546	55	61	90.1639	6.56	E - 7.08	K - 2.33	Y - 0.92
-4.0558	-4.0642	-4.0458	80	65	-18.75	71.36	57.98	74	82.43	59	79.66	Unannotated mass-shift -1.9424	Unannotated mass-shift -2.1088	65	0.6244	0.0788	-29.5552	28039.1	6	65	9.23077	0	A - 4.03	Q - 3.16	V - 2.55
17.0514	17.0414	17.0614	80	82	2.5	71.36	73.14	72	76.39	79	69.62	Amidation	monomethylation	81	0.3725	0.0388	-1373.17	937076	16	81	19.7531	7.41	M - 13.77	C - 1.80	N - 1.38
-5.0354	-5.0454	-5.0254	79	62	-21.519	70.46	55.3	78	79.49	60	76.67	Pyro-glu from Q/Loss of ammonia	formaldehyde adduct	62	0.627	0.0732	152.859	1.10761e+06	6	62	9.67742	0	T - 7.19	S - 3.24	P - 2.96
44.0404	44.0304	44.0449	79	63	-20.2532	70.46	56.19	74	82.43	58	77.59	Carboxylation	Unannotated mass-shift 0.0468	63	0.3459	0.0276	2050.74	1.29325e+06	10	63	15.873	6.35	W - 10.00	M - 7.57	I - 3.20
197.047	197.037	197.057	78	77	-1.28205	69.57	68.68	2	50	3	66.67	glycerylphosphorylethanolamine		77	0.7127	0.0744	417.9	40837	49	77	63.6364	2.6	E - 11.09	A - 0.72	Y - 0.47
-4.0726	-4.0826	-4.0642	77	69	-10.3896	68.68	61.54	72	83.33	65	84.62	Unannotated mass-shift 0.9014	Unannotated mass-shift -4.9684	69	0.6574	0.0498	-37.637	10942.8	3	69	4.34783	0	P - 4.93	A - 3.07	G - 2.00
269.187	269.177	269.197	77	192	149.351	68.68	171.25	29	65.52	74	58.11	Unannotated mass-shift 269.1866		192	0.1656	0.0168	631.076	765765	189	192	98.4375	75.52	D - 3.11	E - 2.67	F - 2.28
-57.0206	-57.0306	-57.0106	76	85	11.8421	67.79	75.82	28	60.71	39	48.72	Failed_Carbamidomethylation/Deletion of G		85	0.5238	0.0402	-306.528	108622	80	85	94.1176	41.18	H - 5.85	G - 5.21	V - 1.74
-3.0566	-3.0643	-3.0521	75	57	-24	66.9	50.84	70	87.14	54	85.19	Failed_Carbamidomethylation/Deletion of G	trifluoroleucine replacement of leucine	57	0.6175	0.04	5.5848	3471.3	6	57	10.5263	0	C - 9.58	H - 4.05	R - 2.31
284.959	284.949	284.969	72	33	-54.1667	64.22	29.43	53	98.11	26	96.15	Pyro-glu from Q/Loss of ammonia	Unidentified modification of 301.9864 found in open search	33	0.5732	0.0192	2188.4	405018	2	33	6.06061	6.06	C - 7.18	R - 6.23	Q - 3.79
407.164	407.154	407.174	72	50	-30.5556	64.22	44.6	30	40	20	40	First isotopic peak	HexNAc2	50	0.0564	NaN	-380.389	147657	1	50	2	0	V - 15.29	A - 0.00	A - 0.00
-1.2302	-1.2402	-1.2202	72	58	-19.4444	64.22	51.73	62	95.16	49	93.88	Lysine oxidation to aminoadipic semialdehyde	Unannotated mass-shift -0.1982	57	0.6619	0.0448	56.1906	20593.1	0	57	0	0	A - 0.00	A - 0.00	A - 0.00
60.0036	59.9936	60.0136	71	37	-47.8873	63.33	33	51	76.47	30	73.33	Iodoacetic acid derivative w/ 13C label		37	0.3336	0.0338	128.475	315536	19	37	51.3514	27.03	M - 12.02	N - 1.16	A - 1.16
-8.0318	-8.0418	-8.0218	70	42	-40	62.44	37.46	65	86.15	40	87.5	Sodium adduct	Proline oxidation to pyrrolidinone/Decarboxylation	42	0.4123	0.0505	341.356	309800	20	42	47.619	2.38	C - 30.72	H - 2.76	V - 1.79
-3.0912	-3.0965	-3.0816	70	46	-34.2857	62.44	41.03	65	92.31	41	92.68	Amidation	Unannotated mass-shift -2.0976	46	0.5749	0.0493	35.2328	6562.34	0	46	0	0	A - 0.00	A - 0.00	A - 0.00
247.965	247.955	247.975	70	59	-15.7143	62.44	52.62	41	97.56	32	100	Unidentified modification of 249.981 found in open search	2-amino-3-oxo-butanoic_acid	59	0.3796	0.0385	1914.3	698561	37	59	62.7119	57.63	H - 5.47	N - 4.37	D - 3.47
-0.7916	-0.8016	-0.7816	70	61	-12.8571	62.44	54.41	67	86.57	58	87.93	Unannotated mass-shift 1.0686	Unannotated mass-shift -1.8576	59	0.6804	0.053	84.5933	163958	3	59	5.08475	0	F - 7.19	G - 3.17	H - 2.25
44.0494	44.0449	44.0594	68	51	-25	60.65	45.49	63	79.37	47	78.72	Second isotopic peak	tri-Methylation/Propyl	51	0.3428	0.0467	1923	711579	7	51	13.7255	11.76	G - 4.71	K - 4.37	I - 1.71
42.9142	42.9042	42.9189	68	53	-22.0588	60.65	47.27	64	75	50	70	Acetylation	Unannotated mass-shift 0.9014	53	0.3554	0.041	1854.97	417602	2	53	3.77358	0	Q - 4.74	P - 3.69	L - 3.49
19.9896	19.9796	19.9996	68	71	4.41176	60.65	63.33	44	88.64	44	86.36	tryptophan oxidation to hydroxykynurenin		71	0.4857	0.0458	-1688.78	534670	54	71	76.0563	16.9	W - 53.58	M - 3.78	C - 3.60
284.185	284.175	284.191	67	37	-44.7761	59.76	33	33	93.94	14	85.71	Unannotated mass-shift 284.1848		37	0.4955	0	1845.37	321460	6	37	16.2162	5.41	N - 2.60	I - 2.50	S - 2.07
205.086	205.076	205.096	66	43	-34.8485	58.87	38.35	43	55.81	34	52.94	Second isotopic peak	N-Acetylhexosamine	43	0.322	0.0572	-282.072	55149.7	3	43	6.97674	0	I - 4.00	V - 3.82	S - 3.24
-71.073	-71.083	-71.063	66	77	16.6667	58.87	68.68	53	60.38	57	66.67	Formylation	Deletion of V	77	0.3798	0.0207	972.809	342441	64	77	83.1169	5.19	F - 4.15	V - 3.30	L - 2.32
406.16	406.15	406.17	65	47	-27.6923	57.98	41.92	30	56.67	24	50	HexNAc2		47	0.6871	0.0225	-38.5434	1641.22	0	47	0	0	A - 0.00	A - 0.00	A - 0.00
16.9294	16.9202	16.9394	65	71	9.23077	57.98	63.33	56	66.07	60	68.33	Oxidation or Hydroxylation	Unannotated mass-shift 0.9378	71	0.3962	0.0378	-1376.72	3.78572e+06	19	71	26.7606	1.41	L - 4.97	M - 3.42	I - 3.35
312.016	312.006	312.026	64	32	-50	57.08	28.54	37	100	25	100	Unannotated mass-shift 312.0164		32	0.5248	0.0242	266.379	855018	1	32	3.125	0	V - 15.29	A - 0.00	A - 0.00
73.016	73.0079	73.026	64	35	-45.3125	57.08	31.22	29	48.28	16	43.75	Oxidation or Hydroxylation	Iodoacetamide derivative/Addition of Glycine/Addition of G	35	0.5266	NaN	-216.196	NaN	14	35	40	25.71	M - 16.36	A - 2.18	F - 1.74
213.041	213.031	213.051	64	60	-6.25	57.08	53.52	5	60	3	66.67	Aminoethylbenzenesulfonylation	hydroxymethyl/formaldehyde induced modifications	60	0.7719	0.0389	72.6806	250954	48	60	80	6.67	H - 8.76	E - 3.85	M - 3.41
54.9402	54.9311	54.9502	63	94	49.2063	56.19	83.84	41	68.29	60	58.33	Aminoethylbenzenesulfonylation	Loss of C-terminal K from Heavy Chain of MAb/Deletion of K	94	0.3797	0.0352	-274.158	345681	72	94	76.5957	2.13	Y - 18.32	F - 3.91	K - 2.03
-4.9684	-4.9784	-4.9584	62	53	-14.5161	55.3	47.27	60	88.33	51	88.24	Unannotated mass-shift -4.9684		53	0.6323	0.0522	3.2858	52662.5	3	53	5.66038	1.89	D - 4.78	E - 2.39	Q - 2.24
18.057	18.047	18.067	61	43	-29.5082	54.41	38.35	48	72.92	34	76.47	Unannotated mass-shift -1.9424	tryptophan oxidation to hydroxykynurenin	43	0.4075	0.0372	-458.817	406325	9	43	20.9302	9.3	M - 15.93	G - 2.02	H - 1.50
256.189	256.179	256.199	61	47	-22.9508	54.41	41.92	21	52.38	18	33.33	Addition of lysine due to transpeptidation/Addition of K	Addition of lysine due to transpeptidation/Addition of K	47	0.4538	0.0211	-1587.28	337886	39	47	82.9787	55.32	D - 6.41	H - 2.08	E - 2.03
56.968	56.958	56.978	61	98	60.6557	54.41	87.41	50	100	73	98.63	Failed_Carbamidomethylation/Deletion of G	Intact DST crosslinker	98	0.4076	0.0342	3101.26	1.60251e+06	92	98	93.8776	86.73	H - 7.41	V - 2.17	L - 2.12
199.108	199.098	199.118	61	120	96.7213	54.41	107.03	49	57.14	93	50.54	Carbamylation	Addition of arginine due to transpeptidation/Addition of R	120	0.3821	0.0452	650.599	230009	116	120	96.6667	59.17	K - 1.96	F - 1.90	E - 1.78
126.9	126.89	126.91	60	74	23.3333	53.52	66	50	98	65	100	First isotopic peak	Iodination	74	0.2523	0.0347	1582.94	104536	66	74	89.1892	8.11	Y - 22.82	W - 4.93	P - 0.86
-16.043	-16.053	-16.0331	60	116	93.3333	53.52	103.47	49	87.76	80	87.5	Pyro-glu from Q/Loss of ammonia	Deamidation	116	0.4245	0.0335	1944.75	753317	95	116	81.8966	40.52	Q - 4.90	N - 4.19	C - 2.32
173.051	173.041	173.061	59	45	-23.7288	52.62	40.14	38	10.53	28	7.14	Unannotated mass-shift 189.0468	reduction	45	NaN	NaN	10.9036	1202.54	8	45	17.7778	17.78	E - 7.77	D - 4.20	N - 2.76
-7.0186	-7.0283	-7.0086	59	52	-11.8644	52.62	46.38	51	88.24	46	86.96	Unannotated mass-shift -111.0962	tris adduct causes 104 Da addition at asparagine-succinimide intermediate	52	0.7499	0.0364	5.2424	9677.56	6	52	11.5385	1.92	P - 3.69	H - 2.81	N - 2.14
82.976	82.966	82.986	58	38	-34.4828	51.73	33.89	45	40	28	35.71	Third isotopic peak/13C3 label for SILAC	Phosphorylation	38	0.0888	0.0041	-126.446	17113.9	13	38	34.2105	0	S - 3.05	P - 2.09	E - 1.73
-70.0334	-70.0434	-70.0234	58	42	-27.5862	51.73	37.46	42	52.38	29	58.62	First isotopic peak	Deletion of A	42	0.4791	0.0486	-252.893	90346.7	31	42	73.8095	11.9	A - 7.51	S - 1.13	Y - 1.09
60.033	60.023	60.043	58	44	-24.1379	51.73	39.25	45	80	33	87.88	First isotopic peak	Propionate labeling reagent heavy form (+3amu), N-term &amp; K	44	0.5286	0.0394	1608.36	2.43044e+06	9	44	20.4545	0	S - 7.55	G - 1.89	V - 1.13
-84.0848	-84.0948	-84.0748	58	45	-22.4138	51.73	40.14	52	42.31	41	39.02	Loss of C-terminal K from Heavy Chain of MAb/Deletion of K	S-Ethylcystine from Serine	45	0.2904	0.028	2771.82	451122	35	45	77.7778	0	T - 2.38	H - 2.00	V - 1.93
227.164	227.154	227.174	58	64	10.3448	51.73	57.08	19	78.95	19	84.21	Deletion of A	Levuglandinyl-lysine anhyropyrrole adduct	64	0.5573	0.0411	-806.669	21402.8	41	64	64.0625	21.88	D - 7.06	R - 4.70	E - 3.07
-147.068	-147.078	-147.058	58	77	32.7586	51.73	68.68	29	75.86	36	72.22	Deletion of F		77	0.5198	0.0415	-578.751	1.18011e+06	76	77	98.7013	80.52	F - 28.79	W - 0.99	P - 0.83
71.0378	71.0278	71.0478	58	91	56.8966	51.73	81.17	33	81.82	53	69.81	Acrylamide adduct/Addition of A		91	0.418	0.0378	488.745	200563	78	91	85.7143	28.57	K - 3.82	R - 3.47	G - 1.77
-5.944	-5.954	-5.9403	57	53	-7.01754	50.84	47.27	54	79.63	51	76.47	Unannotated mass-shift -5.9366		53	0.7407	0.0308	-6.0368	2436.42	4	53	7.54717	3.77	Y - 3.63	A - 2.93	S - 2.70
-48.0028	-48.0128	-47.9928	57	222	289.474	50.84	198.01	34	85.29	138	86.96	Homoserine lactone/Prompt loss of side chain from oxidised Met		222	0.4631	0.0266	-2212.66	1.50364e+06	216	222	97.2973	30.63	M - 20.41	I - 0.81	V - 0.77
70.9142	70.9042	70.9242	56	40	-28.5714	49.95	35.68	34	82.35	23	78.26	Unannotated mass-shift 70.9142		40	0.43	0.0437	-1040.71	198455	14	40	35	12.5	W - 3.33	M - 3.32	A - 2.03
318.984	318.974	318.994	56	42	-25	49.95	37.46	40	67.5	29	68.97	Chemical reaction with 2,4-dinitro-1-chloro benzene (DNCB)	Shimadzu NBS-12C	42	0.5857	0.0128	-1227.04	169777	4	42	9.52381	0	W - 4.69	M - 4.53	E - 2.51
185.116	185.106	185.126	56	53	-5.35714	49.95	47.27	33	72.73	25	76	Aminoethylbenzenesulfonylation	Unannotated mass-shift 2.0886	53	0.4535	0.0244	-832.096	315036	36	53	67.9245	41.51	I - 5.72	R - 4.74	L - 2.55
71.9852	71.9752	71.9952	56	92	64.2857	49.95	82.06	34	35.29	55	25.45	Formylation	Carboxylation	92	NaN	NaN	NaN	NaN	92	92	100	100	W - 114.43	N - 0.64	S - 0.61
160.936	160.926	160.946	55	39	-29.0909	49.06	34.79	30	26.67	22	22.73	First isotopic peak	pyrophosphorylation of Ser/Thr	39	NaN	NaN	NaN	NaN	14	39	35.8974	0	S - 4.36	T - 2.35	P - 2.07
159.933	159.923	159.943	55	41	-25.4545	49.06	36.57	35	25.71	29	24.14	pyrophosphorylation of Ser/Thr		41	NaN	NaN	NaN	NaN	18	41	43.9024	0	S - 4.38	P - 2.55	D - 1.91
113.085	113.075	113.095	55	43	-21.8182	49.06	38.35	31	54.84	24	95.83	Acetylhypusine/Addition of I/Addition of L		43	0.3032	0.0339	3529.28	262709	42	43	97.6744	0	K - 6.60	C - 5.02	R - 4.89
17.9564	17.9464	17.9664	55	56	1.81818	49.06	49.95	33	69.7	31	64.52	deuterated methyl ester	Unannotated mass-shift 0.9272	56	0.4364	0.0442	-1805.32	560506	42	56	75	26.79	L - 6.98	I - 2.32	M - 1.96
199.032	199.022	199.042	55	85	54.5455	49.06	75.82	30	53.33	43	60.47	Oxidation or Hydroxylation	Aminoethylbenzenesulfonylation	85	0.47	0.0771	-429.035	1.17924e+06	57	85	67.0588	36.47	Y - 9.49	M - 8.52	K - 3.14
42.0832	42.0732	42.0865	54	30	-44.4444	48.16	26.76	50	86	29	89.66	S-Ethylcystine from Serine	Unannotated mass-shift -1.9310	30	0.3575	0.0361	1902.01	562603	0	30	0	0	A - 0.00	A - 0.00	A - 0.00
43.8944	43.8844	43.9044	54	31	-42.5926	48.16	27.65	51	76.47	28	82.14	Unannotated mass-shift 43.8944		31	0.338	0.0275	2158.3	1.23875e+06	0	31	0	0	A - 0.00	A - 0.00	A - 0.00
95.9618	95.9518	95.9718	54	42	-22.2222	48.16	37.46	25	56	17	64.71	Failed_Carbamidomethylation/Deletion of G	Shimadzu NBS-12C	42	0.0632	0	-758.868	814.707	23	42	54.7619	16.67	M - 9.58	S - 4.53	D - 1.35
39.951	39.941	39.961	53	40	-24.5283	47.27	35.68	43	95.35	31	93.55	tri-Methylation/Propyl	Unannotated mass-shift -2.0976	40	0.4017	0.0532	-97.0757	46332	24	40	60	0	D - 2.03	C - 1.76	N - 1.57
166.009	165.999	166.019	53	67	26.4151	47.27	59.76	33	72.73	43	76.74	Chemical reaction with 2,4-dinitro-1-chloro benzene (DNCB)		67	NaN	NaN	NaN	NaN	64	67	95.5224	65.67	Y - 12.51	Q - 4.65	C - 2.62
144.091	144.081	144.101	53	138	160.377	47.27	123.09	19	73.68	41	73.17	Accurate mass for 115		138	0.3406	0.0419	-2053.61	261335	128	138	92.7536	18.12	M - 16.02	W - 5.74	S - 1.40
-3.1018	-3.1118	-3.0965	52	32	-38.4615	46.38	28.54	49	87.76	31	93.55	Failed_Carbamidomethylation/Deletion of G	Replacement of 2 protons by iron	32	0.5903	0.0636	6.2335	824.188	2	32	6.25	0	Y - 10.89	E - 4.14	L - 3.49
2.784	2.774	2.794	52	48	-7.69231	46.38	42.81	51	90.2	47	93.62	glycosylated asparagine 18O labeling/Deamidation in presence of O18	Unannotated mass-shift -0.1982	48	0.6472	0.0372	16.6551	2997.51	2	48	4.16667	2.08	H - 20.25	W - 5.00	R - 2.77
-87.0312	-87.0412	-87.0212	52	102	96.1538	46.38	90.98	38	73.68	46	58.7	Deletion of S		102	0.3135	0.0415	-41.9525	20309	99	102	97.0588	32.35	S - 9.06	H - 1.57	R - 1.12
45.988	45.978	45.998	51	42	-17.6471	45.49	37.46	37	86.49	33	84.85	Beta-methylthiolation		42	0.4468	0.0675	343.905	2.48569e+06	24	42	57.1429	9.52	W - 53.16	Y - 2.72	C - 1.59
-6.9904	-7.0004	-6.9804	51	48	-5.88235	45.49	42.81	48	93.75	43	93.02	Failed_Carbamidomethylation/Deletion of G	Acetyl_13C(6) 15N(2) Silac label	48	0.7123	0.0421	-74.9999	136596	7	48	14.5833	4.17	T - 4.19	H - 3.38	Q - 3.02
32.9752	32.9652	32.9841	50	50	0	44.6	44.6	34	82.35	33	78.79	Deamidation	dihydroxy	50	0.4023	0.0581	-1056.63	1.16365e+06	31	50	62	30	W - 33.64	M - 5.98	N - 2.49
227.138	227.128	227.148	50	86	72	44.6	76.71	25	64	30	73.33	2-amino-3-oxo-butanoic_acid	Sixplex Tandem Mass Tag??	86	0.289	0.0493	-614.011	377083	83	86	96.5116	81.4	V - 3.27	E - 3.20	D - 2.48
320.016	320.006	320.026	48	43	-10.4167	42.81	38.35	34	97.06	29	100	Unidentified modification of 301.9864 found in open search	monomethylation	43	0.7606	0.011	-81.7056	18770.4	0	43	0	0	A - 0.00	A - 0.00	A - 0.00
302.97	302.96	302.98	48	44	-8.33333	42.81	39.25	36	100	34	97.06	Deamidation	Unidentified modification of 301.9864 found in open search	44	0.5338	0.0678	-31.6334	20200.2	5	44	11.3636	0	N - 6.17	H - 2.70	G - 2.58
285.206	285.196	285.216	48	46	-4.16667	42.81	41.03	34	91.18	35	82.86	Unannotated mass-shift 285.2060		46	0.5926	0.0561	-524.531	1.1526e+06	22	46	47.8261	19.57	F - 3.32	E - 3.21	G - 2.17
-140.106	-140.116	-140.096	48	56	16.6667	42.81	49.95	24	58.33	28	28.57	Unannotated mass-shift -140.1062		56	0.1374	0.0109	-238.818	1864.52	56	56	100	75	R - 14.95	M - 6.71	K - 2.58
72.0328	72.0276	72.0428	47	27	-42.5532	41.92	24.08	36	80.56	20	85	First isotopic peak	Acrylamide adduct/Addition of A	27	0.5772	0.0282	-556.654	142860	4	27	14.8148	0	H - 6.75	I - 4.00	E - 2.85
42.9236	42.9189	42.9281	47	39	-17.0213	41.92	34.79	44	72.73	38	65.79	Aminoethylbenzenesulfonylation	Unannotated mass-shift -140.1062	39	0.41	0.0213	2367.11	2.26171e+06	1	39	2.5641	2.56	K - 10.20	L - 6.98	A - 0.00
12.037	12.027	12.047	47	50	6.38298	41.92	44.6	14	57.14	13	46.15	di-Methylation/Acetaldehyde +28/Ethylation	reduction	50	0.4034	0.0482	1406.66	3.09074e+06	39	50	78	72	T - 8.36	F - 8.17	G - 2.77
-30.0094	-30.0194	-30.0009	47	57	21.2766	41.92	50.84	20	50	24	33.33	Proline oxidation to pyrrolidinone/Decarboxylation		57	0.5669	0.0715	-125.955	285226	57	57	100	8.77	T - 10.22	W - 7.90	C - 1.68
285.144	285.134	285.154	47	75	59.5745	41.92	66.9	28	67.86	43	65.12	Unannotated mass-shift 285.1444		75	0.2671	0.052	-315.347	572168	68	75	90.6667	74.67	C - 5.70	I - 2.62	D - 1.77
253.157	253.147	253.167	47	90	91.4894	41.92	80.27	16	62.5	30	63.33	Deletion of I/Deletion of L	Unannotated mass-shift 366.2386	90	0.4434	0.0492	-492.724	232223	88	90	97.7778	73.33	N - 2.94	Q - 2.37	F - 2.04
229.163	229.153	229.173	47	189	302.128	41.92	168.58	32	87.5	125	89.6	Sixplex Tandem Mass Tag??		189	0.2565	0.0216	1903.6	647173	185	189	97.8836	60.32	K - 4.36	F - 2.23	V - 1.58
33.9516	33.9416	33.9616	46	4	-91.3043	41.03	3.57	16	62.5	3	33.33	Chlorination of tyrosine residues		4	NaN	NaN	NaN	NaN	4	4	100	0	E - 6.22	L - 3.49	I - 2.00
172.104	172.1	172.114	46	40	-13.0435	41.03	35.68	42	61.9	34	70.59	Oxidation or Hydroxylation	Addition of arginine due to transpeptidation/Addition of R	40	0.4308	0.0292	304.808	171797	20	40	50	20	M - 3.30	F - 3.22	V - 1.75
-5.9366	-5.9403	-5.9266	46	42	-8.69565	41.03	37.46	41	85.37	37	83.78	Unannotated mass-shift -5.9366		42	0.7123	0.0485	-3.3731	1564.09	3	42	7.14286	0	S - 7.71	C - 5.47	T - 3.77
29.0172	29.0083	29.0223	46	64	39.1304	41.03	57.08	37	70.27	48	75	deamidation followed by esterification with ethanol		64	0.3993	0.0506	686.841	574968	44	64	68.75	15.63	G - 2.48	S - 2.46	R - 2.22
14.9496	14.9396	14.9596	45	24	-46.6667	40.14	21.41	42	76.19	23	69.57	Methylation	Unannotated mass-shift 0.9378	24	0.4805	0.0129	-573.581	2.20852e+06	5	24	20.8333	0	W - 30.01	M - 3.25	I - 2.40
47.042	47.032	47.052	45	52	15.5556	40.14	46.38	37	97.3	43	95.35	Failed_Carbamidomethylation/Deletion of G	tris adduct causes 104 Da addition at asparagine-succinimide intermediate	52	0.4902	0.051	-1298.57	185123	43	52	82.6923	11.54	C - 28.26	Q - 1.05	G - 0.85
-17.0626	-17.0726	-17.0526	45	56	24.4444	40.14	49.95	41	58.54	47	46.81	Dehydration/Pyro-glu from E	Unannotated mass-shift 0.9482	56	0.5049	0.0573	1810.22	510656	26	56	46.4286	3.57	H - 3.64	G - 3.50	L - 2.78
239.126	239.116	239.136	44	3	-93.1818	39.25	2.68	18	72.22	3	66.67	DMPO spin-trap nitrone adduct	Addition of Q	3	0.2518	NaN	715.129	NaN	3	3	100	100	L - 9.31	T - 5.87	A - 0.00
-129.041	-129.051	-129.031	44	38	-13.6364	39.25	33.89	32	68.75	27	66.67	Deletion of E		38	0.533	0.0542	-40.3638	12514.7	35	38	92.1053	31.58	E - 7.58	W - 5.72	D - 1.44
215.127	215.117	215.137	43	38	-11.6279	38.35	33.89	20	60	17	58.82	Acrylamide adduct/Addition of A	Accurate mass for 115	38	0.6633	0.0619	-521.725	61154.3	10	38	26.3158	15.79	R - 6.69	D - 2.94	L - 2.79
42.9326	42.9281	42.9367	43	38	-11.6279	38.35	33.89	41	73.17	36	69.44	Aminoethylbenzenesulfonylation	Unannotated mass-shift -140.1062	38	0.3112	0.0414	1782.58	380193	8	38	21.0526	5.26	I - 6.03	V - 2.25	S - 2.17
58.0058	57.9958	58.0153	43	279	548.837	38.35	248.85	32	71.88	121	77.69	Iodoacetic acid derivative		279	0.5072	0.0543	430.421	587806	269	279	96.4158	89.96	M - 28.63	G - 0.38	W - 0.37
97.9674	97.9574	97.9774	42	21	-50	37.46	18.73	32	90.63	16	93.75	tri-Methylation/Propyl	Replacement of 2 protons by nickel	21	0.6639	0.0286	-41.439	24484.1	3	21	14.2857	0	F - 13.28	H - 2.70	T - 2.35
15.0932	15.0832	15.1032	42	21	-50	37.46	18.73	38	81.58	21	80.95	Oxidation or Hydroxylation	Unannotated mass-shift -0.9004	21	0.3554	0.0556	-894.128	885082	2	21	9.52381	9.52	M - 10.82	C - 4.79	D - 4.20
17.9334	17.9234	17.9434	42	37	-11.9048	37.46	33	37	78.38	32	62.5	deuterated methyl ester	Unannotated mass-shift 0.9014	37	0.3585	0.031	-856.237	952112	8	37	21.6216	2.7	P - 2.71	T - 2.42	M - 2.30
-112.081	-112.091	-112.071	42	38	-9.52381	37.46	33.89	34	70.59	31	67.74	First isotopic peak	Deletion of I/Deletion of L	38	0.4662	0.0127	-71.84	42497.1	31	38	81.5789	26.32	I - 7.00	L - 3.75	H - 2.21
71.0002	70.9902	71.0102	42	44	4.7619	37.46	39.25	26	73.08	31	70.97	Carbamylation	Formylation	44	0.5272	0.0285	2597.26	2.07521e+06	32	44	72.7273	47.73	W - 23.44	I - 3.75	K - 2.55
48.986	48.976	48.996	41	15	-63.4146	36.57	13.38	28	64.29	13	46.15	Failed_Carbamidomethylation/Deletion of G	reaction with methyl vinyl sulfone	15	0.412	0.0518	-2026.26	3.404e+06	7	15	46.6667	0	W - 46.84	M - 3.18	T - 2.68
16.1496	16.1396	16.1596	41	32	-21.9512	36.57	28.54	35	74.29	28	75	proline oxidation to pyroglutamic acid/Tryptophan oxidation to oxolactone/aldehyde and ketone modifications	Unannotated mass-shift 2.1736	32	0.3519	0.0263	-1643.27	793562	5	32	15.625	6.25	M - 15.42	Y - 4.36	N - 2.20
16.911	16.901	16.9202	41	42	2.43902	36.57	37.46	38	78.95	39	69.23	Unannotated mass-shift 16.9110		42	0.464	0.0415	-1227.08	1.25155e+06	4	42	9.52381	0	M - 16.23	F - 3.32	P - 3.08
172.097	172.087	172.1	41	67	63.4146	36.57	59.76	31	51.61	31	54.84	Oxidation or Hydroxylation	Addition of arginine due to transpeptidation/Addition of R	67	0.2884	0.0325	-1735.07	743925	62	67	92.5373	28.36	M - 9.90	F - 2.30	P - 1.42
243.132	243.127	243.142	41	78	90.2439	36.57	69.57	21	80.95	37	81.08	Sixplex Tandem Mass Tag??	proline oxidation to pyroglutamic acid/Tryptophan oxidation to oxolactone/aldehyde and ketone modifications	78	0.3176	0.029	-704.169	211661	76	78	97.4359	83.33	H - 3.55	F - 3.51	Y - 3.30
230.151	230.141	230.161	40	16	-60	35.68	14.27	25	96	16	100	Deamidation	Sixplex Tandem Mass Tag??	16	0.6155	0.0826	-232.059	85329.3	2	16	12.5	6.25	V - 7.64	K - 5.10	E - 3.11
282.169	282.159	282.179	40	20	-50	35.68	17.84	37	97.3	18	100	2-amino-3-oxo-butanoic_acid	Unannotated mass-shift 284.1848	20	0.6931	0.0222	54.9764	17662.7	4	20	20	0	S - 6.47	P - 2.46	R - 2.31
42.0898	42.0865	42.0998	40	21	-47.5	35.68	18.73	40	95	21	90.48	Unannotated mass-shift 0.0468	tri-Methylation/Propyl	21	0.403	0.0541	1516.79	1.37179e+06	1	21	4.7619	0	T - 13.21	S - 3.24	A - 0.00
-129.127	-129.137	-129.117	40	24	-40	35.68	21.41	22	36.36	9	44.44	Loss of C-terminal K from Heavy Chain of MAb/Deletion of K	Lysine oxidation to aminoadipic semialdehyde	24	0.5543	0.0045	1197.44	1.00415e+06	22	24	91.6667	0	M - 11.87	C - 5.44	Q - 4.62
-16.9526	-16.9626	-16.9426	40	43	7.5	35.68	38.35	40	77.5	38	60.53	Unannotated mass-shift -16.9526		43	0.3752	0.0674	1735.28	1.28786e+06	22	43	51.1628	23.26	M - 8.85	C - 5.44	F - 2.26
39.9958	39.9858	40.0058	40	44	10	35.68	39.25	35	94.29	38	100	S-carbamoylmethylcysteine cyclization (N-terminus)/Glyoxal-derived hydroimiadazolone		44	0.3876	0.0282	1696.79	354527	35	44	79.5455	75	N - 6.25	H - 4.15	Q - 3.61
-13.011	-13.021	-13.001	39	27	-30.7692	34.79	24.08	23	47.83	17	41.18	Failed_Carbamidomethylation/Deletion of G	S-Ethylcystine from Serine	27	0.3335	0.1471	10.6669	274296	16	27	59.2593	22.22	I - 6.00	E - 3.41	Y - 1.81
-7.038	-7.048	-7.0283	39	29	-25.641	34.79	25.87	37	89.19	28	89.29	Deletion of H	S-(2-monomethylsuccinyl) cysteine	29	0.6728	0.0231	85.0301	95588.2	1	29	3.44828	0	C - 57.45	A - 0.00	A - 0.00
1.7604	1.7504	1.7704	39	36	-7.69231	34.79	32.11	30	86.67	27	88.89	Unannotated mass-shift 0.8656	Unannotated mass-shift 0.9014	36	0.6288	0.024	4.7895	4848.7	0	36	0	0	A - 0.00	A - 0.00	A - 0.00
29.0334	29.0304	29.0434	39	55	41.0256	34.79	49.06	30	60	45	53.33	Dimethylation of proline residue		55	0.303	0.0187	126.895	1.17753e+06	44	55	80	16.36	R - 3.40	G - 3.00	P - 1.70
115.027	115.017	115.037	39	95	143.59	34.79	84.73	16	56.25	46	65.22	Cleavage product of EGS protein crosslinks by hydroylamine treatment/Addition of D		94	0.3859	0.0423	86.5327	17020.8	91	94	96.8085	2.13	R - 8.84	K - 3.74	H - 1.71
181.041	181.031	181.051	38	23	-39.4737	33.89	20.51	30	100	18	100	Aminoethylbenzenesulfonylation	Unannotated mass-shift -2.0042	23	0.7842	0.0397	-9.2838	195.743	0	23	0	0	A - 0.00	A - 0.00	A - 0.00
56.0254	56.0154	56.0354	38	33	-13.1579	33.89	29.43	33	81.82	23	60.87	Propionate labeling reagent light form (N-term &amp; K)/Acrolein addition +56		33	0.3509	0.0284	659.02	1.50323e+06	24	33	72.7273	36.36	S - 3.20	R - 2.89	I - 2.00
236.069	236.059	236.079	38	40	5.26316	33.89	35.68	24	25	24	20.83	Addition of arginine due to transpeptidation/Addition of R	Phosphorylation	40	0.174	NaN	-232.178	51.1768	31	40	77.5	47.5	S - 6.05	D - 1.43	M - 1.05
366.239	366.229	366.249	38	88	131.579	33.89	78.49	3	33.33	5	20	Unannotated mass-shift 366.2386		88	0.2691	0.0002	2901.87	26650.3	87	88	98.8636	85.23	L - 13.49	K - 0.35	A - 0.13
54.9044	54.8944	54.9132	37	30	-18.9189	33	26.76	28	100	22	100	Replacement of 2 protons by iron	Deamidation	30	0.3549	0.0336	1.3586	140046	13	30	43.3333	0	N - 4.97	Q - 3.28	I - 2.12
-4.9076	-4.9176	-4.8976	37	31	-16.2162	33	27.65	34	94.12	28	92.86	Unannotated mass-shift -4.9076		31	0.7012	0.0595	28.5099	16405.4	4	31	12.9032	0	Y - 10.89	C - 4.79	T - 4.40
303.17	303.16	303.18	37	40	8.10811	33	35.68	35	74.29	32	68.75	Unannotated mass-shift 303.1702		40	0.4728	0.0554	-96.7128	84213.6	24	40	60	52.5	D - 4.90	V - 1.70	E - 1.64
-101.047	-101.057	-101.037	37	45	21.6216	33	40.14	30	86.67	33	75.76	Deletion of T		45	0.4581	0.0402	-99.7237	54423.1	45	45	100	60	T - 7.34	F - 2.21	C - 1.28
243.122	243.112	243.127	37	46	24.3243	33	41.03	22	59.09	29	68.97	Addition of lysine due to transpeptidation/Addition of K	Cleavage product of EGS protein crosslinks by hydroylamine treatment/Addition of D	46	0.3266	0.0356	-671.156	219704	37	46	80.4348	34.78	Y - 6.02	R - 6.01	D - 2.61
31.9714	31.9614	31.9805	37	55	48.6486	33	49.06	33	63.64	49	65.31	persulfide		55	0.4012	0.0447	-1073.06	3.66149e+06	37	55	67.2727	7.27	W - 34.37	V - 4.71	M - 1.74
9.985	9.975	9.995	37	57	54.0541	33	50.84	28	25	36	13.89	Formylation	Dehydration/Pyro-glu from E	57	0.2998	0.0526	-922.357	2.84884e+06	55	57	96.4912	84.21	M - 10.08	Y - 3.96	P - 3.84
96.9638	96.9538	96.9738	36	15	-58.3333	32.11	13.38	18	61.11	10	60	Pyro-glu from Q/Loss of ammonia	Intact DST crosslinker	15	0.007	NaN	-678.975	NaN	2	15	13.3333	0	E - 6.99	G - 1.50	M - 1.01
208.062	208.052	208.072	36	33	-8.33333	32.11	29.43	20	45	16	43.75	Addition of lysine due to transpeptidation/Addition of K	Phosphorylation	33	0.5748	0.0216	-146.272	48.4226	26	33	78.7879	9.09	S - 5.73	T - 4.25	N - 1.16
257.138	257.128	257.143	36	36	0	32.11	32.11	24	54.17	24	62.5	Deletion of I/Deletion of L	Unannotated mass-shift 370.2220	36	0.3459	0.0782	-589.178	86759.5	30	36	83.3333	25	R - 7.06	E - 3.18	L - 2.11
54.0476	54.0376	54.0576	36	40	11.1111	32.11	35.68	11	54.55	14	42.86	Failed_Carbamidomethylation/Deletion of G	DMPO spin-trap nitrone adduct	40	0.113	0.0006	27.4442	470.694	14	40	35	10	F - 5.12	N - 4.72	A - 4.26
-6.1066	-6.1166	-6.0966	35	33	-5.71429	31.22	29.43	31	87.1	29	89.66	Unannotated mass-shift -2.1088	Pyro-Glu from E + Methylation	33	0.6727	0.0638	3.0578	1278.7	1	33	3.0303	0	K - 10.20	P - 7.39	A - 0.00
-26.016	-26.026	-26.006	35	37	5.71429	31.22	33	18	38.89	15	33.33	Sodium adduct	Homoserine lactone/Prompt loss of side chain from oxidised Met	37	0.5307	0.0419	-68.2015	66644.3	34	37	91.8919	2.7	P - 5.35	A - 3.11	T - 2.80
128.058	128.048	128.068	34	35	2.94118	30.33	31.22	22	72.73	21	66.67	Addition of Q		35	0.4113	0.0644	-133.355	87130.6	27	35	77.1429	8.57	R - 3.03	A - 2.44	Q - 2.14
-130.11	-130.12	-130.1	34	39	14.7059	30.33	34.79	28	42.86	32	34.38	Pyro-glu from Q/Loss of ammonia	Deletion of I/Deletion of L	39	0.4076	0.0075	575.099	520662	37	39	94.8718	12.82	M - 18.82	C - 3.73	Y - 1.77
213.124	213.118	213.134	34	48	41.1765	30.33	42.81	22	63.64	28	75	Addition of arginine due to transpeptidation/Addition of R	Iodoacetamide derivative/Addition of Glycine/Addition of G	48	0.2055	0.0281	-630.338	96173	45	48	93.75	81.25	H - 6.30	E - 1.68	L - 1.60
27.0104	27.0004	27.0204	34	56	64.7059	30.33	49.95	28	78.57	29	65.52	Carbamylation	reduction	56	0.4869	0.0292	814.283	877539	46	56	82.1429	57.14	S - 9.35	Y - 3.16	Q - 1.52
-7.9608	-7.9708	-7.9508	32	24	-25	28.54	21.41	28	75	21	80.95	2-amino-3-oxo-butanoic_acid	Unannotated mass-shift -5.9366	24	0.7612	0.013	6.9863	1115.21	2	24	8.33333	0	N - 3.12	G - 2.70	Y - 1.81
237.07	237.06	237.08	32	33	3.125	28.54	29.43	22	18.18	22	22.73	Failed_Carbamidomethylation/Deletion of G	Hex Pent	33	0.17	NaN	-263.58	NaN	30	33	90.9091	54.55	S - 3.89	A - 1.71	P - 1.49
-28.0326	-28.0371	-28.0226	32	37	15.625	28.54	33	21	23.81	19	15.79	Unannotated mass-shift -28.0416		36	0.4929	0.0277	1020.01	90142.8	36	36	100	47.22	V - 6.72	A - 2.76	H - 2.34
36.8918	36.8818	36.9018	32	50	56.25	28.54	44.6	21	95.24	36	100	Pyro-glu from Q/Loss of ammonia	Replacement of 2 protons by iron	50	0.4611	0.0387	1908.49	356546	47	50	94	38	Q - 4.80	H - 4.09	F - 2.97
271.128	271.118	271.138	32	62	93.75	28.54	55.3	22	63.64	31	58.06	Addition of arginine due to transpeptidation/Addition of R	Cleavage product of EGS protein crosslinks by hydroylamine treatment/Addition of D	62	0.2475	0.0799	-53.6373	354569	60	62	96.7742	90.32	L - 3.82	D - 2.94	V - 2.00
300.144	300.134	300.154	31	12	-61.2903	27.65	10.7	28	78.57	11	81.82	Deamidation	Native cysteine-reactive Tandem Mass Tag??	12	0.4794	0.066	-70.0783	48452	2	12	16.6667	0	K - 8.50	D - 7.00	N - 3.67
14.085	14.075	14.095	31	23	-25.8065	27.65	20.51	28	78.57	22	72.73	formaldehyde adduct	Unannotated mass-shift 2.0886	23	0.2858	0.0232	-973.602	1.41281e+06	10	23	43.4783	26.09	M - 16.50	F - 3.32	G - 2.50
346.165	346.155	346.175	30	15	-50	26.76	13.38	6	66.67	5	60	Unannotated mass-shift 346.1646		15	0.467	NaN	-84.8103	480.28	2	15	13.3333	6.67	D - 10.49	V - 1.91	S - 1.62
129.043	129.033	129.053	30	49	63.3333	26.76	43.71	20	45	25	56	monoglutamyl/Nmethylmaleimidehydrolysis/Addition of E		49	0.3009	0.0515	119.912	7273.29	44	49	89.7959	4.08	K - 4.75	E - 1.96	L - 1.53
312.203	312.193	312.213	30	65	116.667	26.76	57.98	23	65.22	36	66.67	Addition of arginine due to transpeptidation/Addition of R	Addition of arginine due to transpeptidation/Addition of R	65	0.2662	0.0587	-735.635	3.21493e+06	64	65	98.4615	56.92	D - 5.24	E - 2.68	W - 1.76
258.132	258.122	258.142	29	16	-44.8276	25.87	14.27	15	73.33	10	70	Pyro-glu from Q/Loss of ammonia	Unannotated mass-shift 275.1628	16	0.6713	0.0283	1087.67	3.45395e+06	4	16	25	0	N - 5.51	F - 5.31	Y - 2.18
-142.073	-142.083	-142.063	29	43	48.2759	25.87	38.35	20	85	30	90	Deletion of A	Deletion of A	43	0.4467	0.0311	-52.93	38188.8	41	43	95.3488	60.47	A - 7.71	L - 1.42	T - 0.97
344.992	344.982	345.002	28	10	-64.2857	24.97	8.92	20	85	8	87.5	Carbamylation	Unidentified modification of 301.9864 found in open search	10	0.4227	0.0246	2911.3	929639	0	10	0	0	A - 0.00	A - 0.00	A - 0.00
355.185	355.175	355.195	28	11	-60.7143	24.97	9.81	5	40	4	50	reduction	Unannotated mass-shift 371.1812	11	NaN	NaN	NaN	NaN	4	11	36.3636	27.27	A - 3.51	E - 3.11	G - 3.00
242.139	242.129	242.149	28	17	-39.2857	24.97	15.16	17	76.47	10	70	Failed_Carbamidomethylation/Deletion of G	Native cysteine-reactive Tandem Mass Tag??	17	0.2828	0.0339	-204.698	1.10472e+06	9	17	52.9412	35.29	N - 4.90	E - 4.84	I - 2.67
30.0372	30.0272	30.0472	28	23	-17.8571	24.97	20.51	25	60	20	30	Failed_Carbamidomethylation/Deletion of G	phosphorylation to amine thiol	23	0.3307	0.0408	-478.043	756597	14	23	60.8696	8.7	W - 10.72	H - 2.69	S - 2.20
114.043	114.033	114.053	28	33	17.8571	24.97	29.43	14	28.57	19	47.37	ubiquitinylation residue/Double Carbamidomethylation/Addition of N		33	0.4752	0.0141	-206.992	86034.2	33	33	100	9.09	K - 11.92	G - 2.18	N - 0.89
-126.107	-126.117	-126.097	27	12	-55.5556	24.08	10.7	20	40	11	54.55	Unannotated mass-shift -126.1068		12	0.3509	0.0615	2046.47	52197.9	7	12	58.3333	8.33	N - 4.50	H - 3.24	K - 2.78
33.0214	33.0114	33.0314	27	20	-25.9259	24.08	17.84	19	89.47	14	85.71	Third isotopic peak/13C3 label for SILAC	hydroxymethyl/formaldehyde induced modifications	20	0.4882	0.0616	-1548.2	252029	4	20	20	5	C - 3.59	L - 3.49	G - 1.96
25.98	25.97	25.99	27	25	-7.40741	24.08	22.3	21	47.62	19	31.58	Carbamylation	Pyro-glu from Q/Loss of ammonia	25	0.38	0.009	195.688	84652.6	21	25	84	64	K - 6.24	M - 5.72	Q - 2.18
-137.059	-137.069	-137.049	27	26	-3.7037	24.08	23.19	11	81.82	12	66.67	Deletion of H		26	0.2589	0.017	691.197	548196	25	26	96.1538	80.77	H - 31.59	Y - 1.60	G - 0.60
-10.0206	-10.0306	-10.0106	27	29	7.40741	24.08	25.87	10	50	8	25	Sodium adduct	Methionine oxidation to aspartic semialdehyde	29	NaN	NaN	NaN	NaN	28	29	96.5517	3.45	P - 11.12	S - 1.63	M - 0.77
190.041	190.031	190.045	26	10	-61.5385	23.19	8.92	18	5.56	6	16.67	First isotopic peak	Unannotated mass-shift 189.0468	10	0.5613	NaN	412.753	NaN	4	10	40	30	P - 3.69	D - 3.15	L - 2.62
39.9038	39.8938	39.9138	26	12	-53.8462	23.19	10.7	13	69.23	7	57.14	Deletion of I/Deletion of L	Shimadzu NBS-12C	12	0.6381	0.0028	478.749	577.388	8	12	66.6667	8.33	E - 4.82	H - 3.04	L - 2.79
200.031	200.021	200.041	26	21	-19.2308	23.19	18.73	16	62.5	15	60	glycosylated asparagine 18O labeling/Deamidation in presence of O18	glycerylphosphorylethanolamine	21	0.1874	NaN	-114.663	367563	9	21	42.8571	19.05	Y - 5.39	M - 5.16	Q - 2.46
-144.121	-144.131	-144.111	26	22	-15.3846	23.19	19.62	23	34.78	20	30	Unannotated mass-shift -144.1212		22	0.3072	0.0734	2060.74	93287	19	22	86.3636	4.55	Q - 6.49	C - 5.40	H - 1.37
27.96	27.95	27.97	26	42	61.5385	23.19	37.46	25	84	38	65.79	Tryptophan oxidation to beta-unsaturated-2,4-bis-tryptophandione		42	0.2429	0.037	756.966	3.97775e+06	21	42	50	11.9	S - 2.81	W - 2.68	M - 2.51
237.103	237.093	237.113	25	20	-20	22.3	17.84	17	94.12	12	100	Water quenched monolink of SMCC		20	0.8093	0.0407	-46.7316	6086.07	0	20	0	0	A - 0.00	A - 0.00	A - 0.00
99.0692	99.0592	99.0792	25	23	-8	22.3	20.51	15	46.67	18	83.33	N-isopropylcarboxamidomethyl/Addition of V		23	0.3771	0.0172	1493.29	113048	22	23	95.6522	4.35	K - 5.52	R - 3.56	M - 1.77
244.137	244.127	244.147	25	27	8	22.3	24.08	10	80	10	50	Unannotated mass-shift 14.9748	Sixplex Tandem Mass Tag??	27	0.2872	0.0113	-670.039	18228.4	26	27	96.2963	74.07	F - 8.66	L - 3.42	V - 3.18
-29.9924	-30.0009	-29.9824	25	30	20	22.3	26.76	11	45.45	14	35.71	Homoserine		30	0.3108	0.0892	-903.637	1.62141e+06	27	30	90	3.33	M - 26.58	G - 0.60	D - 0.56
-113.046	-113.056	-113.036	25	40	60	22.3	35.68	10	60	13	46.15	First isotopic peak	Deletion of N	40	0.2746	0.026	-113.857	35750.4	38	40	95	7.5	P - 11.21	F - 1.61	Y - 1.15
-89.0298	-89.0398	-89.0198	25	41	64	22.3	36.57	18	22.22	28	17.86	Removal of initiator methionine from protein N-terminus, then acetylation of the new N-terminus		41	NaN	NaN	NaN	NaN	41	41	100	97.56	M - 19.66	A - 2.24	R - 1.07
29.0274	29.0223	29.0304	25	41	64	22.3	36.57	15	73.33	20	55	First isotopic peak	di-Methylation/Acetaldehyde +28/Ethylation	41	0.5988	0.0519	-1178.76	717628	30	41	73.1707	4.88	D - 3.95	A - 2.92	V - 2.22
184.02	184.01	184.029	25	42	68	22.3	37.46	19	57.89	26	53.85	Deamidation	Aminoethylbenzenesulfonylation	43	0.406	0.0117	1084.16	1.5481e+06	29	43	67.4419	0	Y - 12.52	N - 5.52	K - 2.78
275.163	275.153	275.173	24	14	-41.6667	21.41	12.49	11	81.82	7	85.71	Unannotated mass-shift 275.1628		14	NaN	NaN	NaN	NaN	8	14	57.1429	14.29	E - 7.77	D - 5.25	V - 0.96
162.055	162.045	162.065	24	16	-33.3333	21.41	14.27	19	31.58	13	23.08	Hexose		16	0.6439	0.0792	-277.966	28482.7	0	16	0	0	A - 0.00	A - 0.00	A - 0.00
370.222	370.212	370.232	24	57	137.5	21.41	50.84	20	95	17	94.12	Unannotated mass-shift 370.2220		57	0.3695	0.071	1105.07	822387	41	57	71.9298	0	C - 18.22	R - 16.65	T - 0.86
129.079	129.069	129.088	24	95	295.833	21.41	84.73	15	80	55	74.55	Oxidation or Hydroxylation	Acetylhypusine/Addition of I/Addition of L	95	0.377	0.0545	-742.019	249306	91	95	95.7895	9.47	N - 11.03	G - 1.71	W - 1.65
277.123	277.113	277.133	23	16	-30.4348	20.51	14.27	23	95.65	16	93.75	First isotopic peak	Unannotated mass-shift 276.1220	16	0.8123	0.0183	-34.6358	18923.9	1	16	6.25	6.25	W - 21.43	T - 5.03	R - 3.95
248.092	248.082	248.102	23	18	-21.7391	20.51	16.05	17	88.24	10	90	Unannotated mass-shift 189.0468	Propionate labeling reagent heavy form (+3amu), N-term &amp; K	18	0.4749	0.0571	-132.996	78850.8	6	18	33.3333	33.33	S - 5.68	P - 3.24	L - 3.07
17.1756	17.1656	17.1856	23	23	0	20.51	20.51	16	68.75	14	71.43	Tyrosine oxidation to 2-aminotyrosine/Conversion of carboxylic acid to hydroxamic acid	Unannotated mass-shift 2.1736	23	0.4274	0.1155	-2584.63	2.23748e+06	2	23	8.69565	4.35	M - 21.64	Q - 3.16	G - 2.00
-32.0078	-32.0178	-31.9978	23	32	39.1304	20.51	28.54	18	77.78	20	75	Methionine oxidation to aspartic semialdehyde		32	0.4753	0.0619	-756.246	476315	24	32	75	40.63	M - 14.52	H - 1.55	A - 1.54
228.159	228.149	228.169	23	33	43.4783	20.51	29.43	10	70	11	72.73	Half of a disulfide bridge	Sixplex Tandem Mass Tag??	33	0.7005	0.0457	-492.531	358787	29	33	87.8788	63.64	M - 3.93	R - 3.38	G - 2.98
212.163	212.153	212.173	23	65	182.609	20.51	57.98	4	0	5	40	Failed_Carbamidomethylation/Deletion of G	Unannotated mass-shift 269.1866	65	NaN	NaN	NaN	NaN	65	65	100	89.23	G - 7.67	R - 1.84	M - 1.81
265.976	265.966	265.986	22	4	-81.8182	19.62	3.57	10	100	2	100	Oxidation or Hydroxylation	Unidentified modification of 249.981 found in open search	4	0.6943	0.0016	-1149.99	322506	0	4	0	0	A - 0.00	A - 0.00	A - 0.00
424.214	424.204	424.224	22	6	-72.7273	19.62	5.35	17	76.47	6	50	Unannotated mass-shift 424.2136		6	NaN	NaN	NaN	NaN	3	6	50	0	E - 6.22	K - 3.40	A - 2.60
427.087	427.077	427.097	22	17	-22.7273	19.62	15.16	19	100	15	100	Unannotated mass-shift 427.0872		17	0.6471	0.0288	-3.3353	200.182	0	17	0	0	A - 0.00	A - 0.00	A - 0.00
199.133	199.123	199.143	22	19	-13.6364	19.62	16.95	17	76.47	14	85.71	Addition of lysine due to transpeptidation/Addition of K	Acrylamide adduct/Addition of A	19	0.4661	0.058	-757.327	72641	8	19	42.1053	36.84	F - 9.96	I - 6.00	N - 2.76
229.143	229.133	229.153	22	23	4.54545	19.62	20.51	14	50	16	50	Deuterium Methylation of Lysine	Ammonia quenched monolink of BuUrBu crosslinker	23	0.2504	0.0056	-735.261	124764	12	23	52.1739	43.48	D - 4.29	Y - 3.63	H - 3.38
10.0208	10.0108	10.0308	22	24	9.09091	19.62	21.41	9	66.67	10	60	13C(9) 15N(1) Silac label		24	NaN	NaN	3133.03	NaN	21	24	87.5	12.5	S - 8.12	H - 2.89	A - 1.77
-72.998	-73.008	-72.988	22	33	50	19.62	29.43	19	94.74	29	100	Deletion of D	Guanidination/amidino	33	0.4049	0.0585	-237.271	64820.1	32	33	96.9697	27.27	C - 44.28	Q - 0.89	E - 0.71
286.189	286.179	286.199	21	16	-23.8095	18.73	14.27	16	93.75	12	100	Second isotopic peak	Unannotated mass-shift 284.1848	16	0.6643	0.0456	-32.5866	9351.56	0	16	0	0	A - 0.00	A - 0.00	A - 0.00
41.0994	41.0894	41.1094	20	7	-65	17.84	6.24	18	77.78	6	100	Unannotated mass-shift 41.0994		7	0.3448	0.0072	2569.41	1.30967e+06	0	7	0	0	A - 0.00	A - 0.00	A - 0.00
458.213	458.203	458.223	20	9	-55	17.84	8.03	9	66.67	6	50	Unannotated mass-shift 371.1812	glycidamide adduct/Addition of S	9	NaN	NaN	NaN	NaN	3	9	33.3333	33.33	D - 8.40	E - 4.66	P - 0.62
81.99	81.9806	82	20	10	-50	17.84	8.92	19	36.84	10	50	Aminoethylbenzenesulfonylation	Deletion of T	10	NaN	NaN	NaN	NaN	4	10	40	0	P - 4.89	D - 2.94	S - 2.67
387.176	387.166	387.186	20	21	5	17.84	18.73	2	100	2	100	Oxidation or Hydroxylation	Unannotated mass-shift 371.1812	21	0.602	0.0146	-757.063	98269.5	21	21	100	19.05	D - 7.65	E - 4.73	K - 2.19
356.214	356.209	356.224	20	27	35	17.84	24.08	4	25	4	50	Levuglandinyl-lysine anhyropyrrole adduct	2,3-dihydro-2,2-dimethyl-7-benzofuranol N-methyl carbamate	27	0.2555	NaN	7.3715	140.181	25	27	92.5926	33.33	C - 9.96	G - 6.41	H - 3.24
29.974	29.964	29.984	20	29	45	17.84	25.87	16	75	22	81.82	quinone		29	0.4907	0.0615	-552.969	3.24063e+06	24	29	82.7586	10.34	W - 28.65	Y - 4.54	R - 4.30
37.9754	37.9654	37.9854	20	32	60	17.84	28.54	16	68.75	25	76	Oxidation or Hydroxylation	Sodium adduct	32	0.3888	0.0257	-772.238	877496	27	32	84.375	28.13	M - 3.72	Q - 1.90	S - 1.83
145.091	145.081	145.101	20	42	110	17.84	37.46	11	63.64	21	52.38	Deamidation	Accurate mass for 115	42	0.4017	0.0179	-2401.29	498656	39	42	92.8571	9.52	M - 5.20	W - 4.40	E - 3.09
-115.046	-115.056	-115.036	19	7	-63.1579	16.95	6.24	7	28.57	6	16.67	Oxidation or Hydroxylation	Removal of initiator methionine from protein N-terminus/Deletion of M	7	NaN	NaN	NaN	NaN	7	7	100	57.14	R - 8.24	M - 7.73	S - 3.24
26.0524	26.0424	26.0624	19	15	-21.0526	16.95	13.38	11	63.64	6	50	Carbamylation	Unannotated mass-shift -16.9526	15	0.6216	NaN	-2505.84	NaN	13	15	86.6667	13.33	S - 10.69	T - 1.35	N - 0.57
210.011	210.001	210.021	19	17	-10.5263	16.95	15.16	4	75	3	100	Carboxymethylated DTT modification of cysteine		17	0.381	0.0812	-300.29	167820	8	17	47.0588	5.88	E - 4.66	S - 4.45	C - 3.59
184.132	184.122	184.142	19	17	-10.5263	16.95	15.16	7	42.86	14	50	Addition of arginine due to transpeptidation/Addition of R	di-Methylation/Acetaldehyde +28/Ethylation	17	0.0978	NaN	-1404.65	17960.7	12	17	70.5882	35.29	G - 5.10	S - 1.33	A - 1.30
163.064	163.054	163.074	19	21	10.5263	16.95	18.73	12	50	12	66.67	Addition of Y		21	0.5754	0.061	1179.29	876915	10	21	47.619	0	K - 6.63	Y - 4.72	R - 2.77
154.101	154.091	154.111	19	22	15.7895	16.95	19.62	10	100	14	100	Free monolink of DMP crosslinker		22	0.4559	0.0303	3706.13	1.23874e+06	22	22	100	100	A - 3.99	C - 3.92	N - 2.00
267.134	267.124	267.144	19	23	21.0526	16.95	20.51	15	73.33	17	70.59	Dehydration/Pyro-glu from E	Unannotated mass-shift 285.1444	23	0.5205	0.0574	706.446	689685	21	23	91.3043	86.96	E - 4.39	F - 2.53	D - 2.00
291.159	291.149	291.169	18	13	-27.7778	16.05	11.6	9	55.56	8	50	Oxidation or Hydroxylation	Unannotated mass-shift 275.1628	13	NaN	NaN	NaN	NaN	8	13	61.5385	23.08	D - 9.44	C - 7.18	E - 2.33
-3.3246	-3.3346	-3.3146	18	13	-27.7778	16.05	11.6	17	82.35	12	83.33	Unannotated mass-shift -3.3246		13	0.5352	0.0831	38.7562	4500.83	0	13	0	0	A - 0.00	A - 0.00	A - 0.00
371.181	371.171	371.191	18	14	-22.2222	16.05	12.49	3	33.33	3	33.33	Unannotated mass-shift 371.1812		14	0.2766	NaN	12.894	NaN	0	14	0	0	A - 0.00	A - 0.00	A - 0.00
72.9998	72.9898	73.0079	18	18	0	16.05	16.05	8	50	7	57.14	Failed_Carbamidomethylation/Deletion of G	S-(2-monomethylsuccinyl) cysteine	18	0.4709	NaN	353.339	NaN	17	18	94.4444	5.56	S - 10.66	W - 4.41	M - 1.91
214.126	214.116	214.136	18	18	0	16.05	16.05	14	71.43	14	64.29	Failed_Carbamidomethylation/Deletion of G	CLIP_TRAQ_3	18	0.4402	0.0375	-593.851	128333	15	18	83.3333	61.11	H - 4.73	Q - 3.79	V - 2.01
39.0124	39.0024	39.0224	18	22	22.2222	16.05	19.62	18	72.22	21	80.95	Iodoacetamide derivative/Addition of Glycine/Addition of G	Dehydration/Pyro-glu from E	22	0.3838	0.0298	1630.33	325651	17	22	77.2727	68.18	E - 4.58	L - 2.49	I - 1.65
-100.1	-100.11	-100.09	18	93	416.667	16.05	82.95	15	73.33	60	66.67	Formylation	Loss of C-terminal K from Heavy Chain of MAb/Deletion of K	93	0.3514	0.0444	2209.74	1.5952e+06	93	93	100	4.3	H - 11.12	F - 2.79	C - 2.78
-48.1266	-48.1366	-48.1166	17	14	-17.6471	15.16	12.49	11	0	8	0	Phosphorylation	Loss of C-terminal K from Heavy Chain of MAb/Deletion of K	14	NaN	NaN	NaN	NaN	9	14	64.2857	0	S - 4.32	L - 2.85	V - 2.26
255.171	255.161	255.181	17	27	58.8235	15.16	24.08	14	50	18	66.67	Addition of arginine due to transpeptidation/Addition of R	N-isopropylcarboxamidomethyl/Addition of V	27	0.7629	NaN	-249.47	28.0995	26	27	96.2963	92.59	E - 3.27	I - 2.77	V - 2.55
227.043	227.033	227.053	16	10	-37.5	14.27	8.92	15	80	8	87.5	First isotopic peak	Intact EGS cross-linker	10	0.2096	0.0257	3537.86	261957	6	10	60	0	Y - 30.25	G - 2.67	S - 1.08
272.149	272.139	272.159	16	11	-31.25	14.27	9.81	9	66.67	5	60	Accurate mass for 115	Addition of Q	11	0.4559	0.0232	-662.617	351478	6	11	54.5455	27.27	Y - 21.78	P - 7.39	A - 0.00
-13.031	-13.041	-13.021	16	22	37.5	14.27	19.62	7	85.71	11	72.73	Failed_Carbamidomethylation/Deletion of G	Carboxylation	22	0.3163	0.0464	581.239	839846	17	22	77.2727	9.09	W - 11.03	N - 6.42	I - 3.22
414.186	414.176	414.196	15	12	-20	13.38	10.7	8	62.5	10	70	Biotinyl-iodoacetamidyl-3,6-dioxaoctanediamine		12	0.1546	NaN	83.1369	289544	6	12	50	25	I - 4.53	E - 2.76	L - 2.48
-12.0356	-12.0456	-12.0256	15	14	-6.66667	13.38	12.49	7	85.71	6	33.33	Failed_Carbamidomethylation/Deletion of G	Oxidation to nitro	14	0.3607	0.0005	353.552	1.75053e+06	12	14	85.7143	0	I - 10.00	N - 2.76	L - 2.33
257.149	257.143	257.159	15	33	120	13.38	29.43	10	80	18	50	Formylation	Sixplex Tandem Mass Tag??	33	0.3026	0.0115	-759.715	24959.9	30	33	90.9091	78.79	Y - 7.26	R - 4.00	D - 2.57
156.09	156.08	156.095	15	42	180	13.38	37.46	10	40	33	54.55	Failed_Carbamidomethylation/Deletion of G	Ammonia quenched monolink of BuUrBu crosslinker	42	0.3652	0.0718	-518.708	225527	32	42	76.1905	35.71	S - 1.94	D - 1.71	E - 1.69
225.148	225.138	225.158	14	10	-28.5714	12.49	8.92	6	50	5	20	Duplex Tandem Mass Tag??		10	NaN	NaN	-580.13	NaN	10	10	100	70	D - 7.56	V - 5.35	E - 1.87
140.084	140.074	140.094	14	25	78.5714	12.49	22.3	11	100	18	100	Unannotated mass-shift 140.0842		25	0.4381	0.0306	3552.21	2.66425e+06	25	25	100	100	A - 4.45	W - 3.00	N - 2.65
-29.0062	-29.0162	-28.9962	13	9	-30.7692	11.6	8.03	9	33.33	7	28.57	First isotopic peak	Proline oxidation to pyrrolidinone/Decarboxylation	9	0.5792	NaN	98.9746	NaN	9	9	100	0	T - 7.14	S - 3.49	V - 1.42
213.112	213.102	213.118	13	13	0	11.6	11.6	4	25	3	0	Ammonia quenched monolink of BuUrBu crosslinker		13	NaN	NaN	NaN	NaN	2	13	15.3846	7.69	I - 12.00	Q - 2.37	E - 2.33
87.0328	87.0228	87.0428	13	13	0	11.6	11.6	7	42.86	5	40	glycidamide adduct/Addition of S		13	0.3756	0.0184	-31.1345	755.166	13	13	100	7.69	P - 8.52	R - 3.19	N - 1.70
9.0002	8.9902	9.0102	13	13	0	11.6	11.6	12	83.33	10	100	Azidophenylalanine	Methionine oxidation to aspartic semialdehyde	13	0.4624	0.0329	-235.387	1.19936e+06	10	13	76.9231	38.46	C - 17.24	Q - 7.79	I - 2.40
-131.039	-131.049	-131.029	13	17	30.7692	11.6	15.16	10	30	10	10	Removal of initiator methionine from protein N-terminus/Deletion of M		17	NaN	NaN	NaN	NaN	17	17	100	100	M - 17.82	H - 3.18	S - 1.52
384.214	384.204	384.224	13	20	53.8462	11.6	17.84	7	42.86	6	66.67	Unannotated mass-shift 269.1866	Cleavage product of EGS protein crosslinks by hydroylamine treatment/Addition of D	20	NaN	NaN	NaN	NaN	18	20	90	85	E - 7.94	T - 2.94	R - 1.54
51.9954	51.9854	52.0054	13	24	84.6154	11.6	21.41	10	40	20	10	Replacement of 2 protons by iron	Unannotated mass-shift -1.9310	24	0.3877	NaN	31.8138	5583.27	24	24	100	87.5	M - 9.17	P - 4.09	Y - 1.81
-74.176	-74.186	-74.166	13	26	100	11.6	23.19	13	69.23	18	77.78	Replacement of 2 protons by iron	Loss of C-terminal K from Heavy Chain of MAb/Deletion of K	26	0.4457	0.0408	1315.66	136069	24	26	92.3077	0	Y - 4.93	S - 2.71	V - 2.19
156.116	156.108	156.121	13	29	123.077	11.6	25.87	11	63.64	24	62.5	4-hydroxynonenal (HNE)		29	0.3083	0.04	3202.15	4.97021e+06	27	29	93.1034	62.07	I - 2.67	L - 2.55	N - 2.04
342.199	342.189	342.209	12	14	16.6667	10.7	12.49	2	50	3	0	S-Ethylcystine from Serine	Levuglandinyl-lysine anhyropyrrole adduct	14	NaN	NaN	NaN	NaN	14	14	100	42.86	G - 10.28	E - 0.59	I - 0.57
356.204	356.194	356.209	12	15	25	10.7	13.38	9	66.67	12	66.67	Levuglandinyl-lysine anhyropyrrole adduct	Iodoacetic acid derivative	15	0.4158	0.0846	-201.849	15784.2	10	15	66.6667	13.33	R - 5.10	C - 4.31	G - 3.60
458.089	458.079	458.099	12	17	41.6667	10.7	15.16	10	40	12	50	Unidentified modification of 301.9864 found in open search	Addition of arginine due to transpeptidation/Addition of R	17	0.2971	0	-969.285	135441	14	17	82.3529	47.06	R - 5.93	D - 3.80	G - 2.14
34.0692	34.0592	34.0792	12	43	258.333	10.7	38.35	11	63.64	19	84.21	DiMethyl-C13HD2		43	0.4656	0.0347	9.7811	48410.4	43	43	100	27.91	K - 6.50	R - 5.31	M - 1.89
476.251	476.241	476.261	11	10	-9.09091	9.81	8.92	4	50	3	100	Unannotated mass-shift 476.2506		10	0.3729	0.0457	-489.713	35744	9	10	90	80	D - 14.92	K - 1.13	G - 0.67
-26.0514	-26.0614	-26.0414	11	28	154.545	9.81	24.97	7	28.57	9	33.33	Deletion of A	Oxidation to nitro	28	0.5386	NaN	911.357	NaN	26	28	92.8571	17.86	L - 10.75	W - 5.77	H - 2.34
157.086	157.076	157.095	11	56	409.091	9.81	49.95	8	62.5	36	77.78	Deamidation	Addition of arginine due to transpeptidation/Addition of R	56	0.2531	0.0268	-483.729	130865	55	56	98.2143	30.36	N - 9.85	C - 1.30	G - 1.07
366.071	366.061	366.081	10	9	-10	8.92	8.03	8	75	7	85.71	Aminoethylbenzenesulfonylation	Aminoethylbenzenesulfonylation	9	0.539	0.0221	3912.19	4.93218e+06	5	9	55.5556	0	Y - 34.84	K - 4.08	A - 0.00
-28.0416	-28.0516	-28.0371	10	16	60	8.92	14.27	5	20	8	12.5	Unannotated mass-shift -28.0416		17	NaN	NaN	NaN	NaN	14	17	82.3529	5.88	R - 23.23	T - 1.89	V - 0.27
-144.053	-144.063	-144.043	9	13	44.4444	8.03	11.6	9	77.78	10	100	Failed_Carbamidomethylation/Deletion of G	Deletion of S	13	0.4591	0.0328	342.904	1.67405e+06	13	13	100	92.31	G - 6.46	S - 4.65	P - 1.14
156.126	156.121	156.136	9	20	122.222	8.03	17.84	6	33.33	8	62.5	Second isotopic peak	Free monolink of DMP crosslinker	20	0.6989	0.0006	-734.292	2878.43	13	20	65	45	R - 4.70	D - 3.16	L - 2.27
111.929	111.919	111.939	8	5	-37.5	7.14	4.46	3	100	3	100	Replacement of 2 protons by iron	Iodoacetic acid derivative	5	0.4406	0.0602	2567.35	250213	0	5	0	0	A - 0.00	A - 0.00	A - 0.00
270.145	270.135	270.155	8	15	87.5	7.14	13.38	6	33.33	11	45.45	Addition of arginine due to transpeptidation/Addition of R	ubiquitinylation residue/Double Carbamidomethylation/Addition of N	15	0.2714	0.0549	-379.043	327259	14	15	93.3333	53.33	Y - 4.67	D - 4.30	T - 2.52
-71.026	-71.0312	-71.016	8	19	137.5	7.14	16.95	8	50	8	50	S-Ethylcystine from Serine	Deletion of D	19	0.2715	0.0248	-185.904	115035	17	19	89.4737	5.26	N - 12.32	I - 4.24	A - 1.72
184.095	184.085	184.105	7	21	200	6.24	18.73	6	50	18	77.78	Aminoethylbenzenesulfonylation	Unannotated mass-shift 1.0686	21	0.2491	0.0467	81.9652	991328	17	21	80.9524	33.33	L - 2.26	S - 1.75	N - 1.32
55.0654	55.0554	55.0754	7	24	242.857	6.24	21.41	6	66.67	8	50	Replacement of 2 protons by iron	Unannotated mass-shift 1.1438	24	0.5746	NaN	97.286	NaN	19	24	79.1667	12.5	E - 8.83	H - 2.13	K - 1.61
-28.0048	-28.0148	-27.9948	7	42	500	6.24	37.46	7	42.86	25	40	Pyrrolidone from Proline		42	0.4949	0.0456	-106.85	3046.31	40	42	95.2381	26.19	R - 18.69	K - 3.19	F - 0.75
-91.0084	-91.0184	-90.9984	6	20	233.333	5.35	17.84	2	50	13	84.62	Failed_Carbamidomethylation/Deletion of G	Dehydroalanine (from Cysteine)	20	0.3981	0.0636	384.42	111081	18	20	90	5	C - 40.69	T - 1.30	L - 0.58
72.0224	72.0124	72.0276	5	15	200	4.46	13.38	4	75	10	70	carboxyethyl/Dihydroxy methylglyoxal adduct/Ethoxyformylation		15	0.7851	NaN	399.328	90183.6	13	15	86.6667	0	K - 8.63	G - 6.00	I - 0.92
