# Supplementary material for: Identification of modified peptides using localization-aware open search
Source: Nat Commun. 2020 Aug 13;11:4065. doi: 10.1038/s41467-020-17921-y (PMC7426425; doi:10.1038/s41467-020-17921-y)
Supplement: Supplementary file 6 — Supplementary Data 4 [file 41467_2020_17921_MOESM6_ESM.xlsx]

## Sheet: Legend
Supplementary Data 4: Ion purity scores used in plotting Supplementary Figure 3. There are six tables corresponding to substitution-free Type 1, substitution-free Type 2, substitution-free Type 3, substitution-containing Type 1, substitution-containing Type 2, and substitution-containing Type 3 cases.
Column descriptions:
Scan:	scan number
Peptide:	peptide
IonPurity:	ion purity

## Sheet: substitution free type 1
Scan	Peptide	IonPurity
b1928_293T_proteinID_08A_QE3_122212.33660	nTINNDIGPNWRc	0.322973
b1928_293T_proteinID_08A_QE3_122212.33664	nISQPPIEQTQIQVKc	0.650704
b1928_293T_proteinID_08A_QE3_122212.33667	nQPIIGPPESMRc	0.906824
b1928_293T_proteinID_08A_QE3_122212.33668	nMYPIDFEKc	0.502777
b1945_293T_proteinID_09B_QE3_122212.16035	nISFVDCSKc	0.490127
b1940_293T_proteinID_04B_QE3_122212.49054	nTQAIVCQQIDITHIKc	1
b1940_293T_proteinID_04B_QE3_122212.49047	nTVGATVEFTVGDKPVSNFRc	1
b1945_293T_proteinID_09B_QE3_122212.16044	nVITIDHPDAVKc	0.483089
b1943_293T_proteinID_07B_QE3_122212.62150	nTIVAHYPPVQVIFEKc	0.777605
b1928_293T_proteinID_08A_QE3_122212.33657	nNTIETSSINFKc	0.65532
b1940_293T_proteinID_04B_QE3_122212.49066	nSNCKPSTFAYPAPIEVPKc	0.432938
b1923_293T_proteinID_03A_QE3_122212.64038	nIPIISDITHQISKc	0.521446
b1923_293T_proteinID_03A_QE3_122212.64039	nKIEEVSNTPIIITVEVQECRc	0.584479
b1930_293T_proteinID_10A_QE3_122212.68061	nISSIQSIVPAIEIANAHRc	1
b1930_293T_proteinID_10A_QE3_122212.68068	nQIYPPINVIPSISRc	0.626973
b1943_293T_proteinID_07B_QE3_122212.62142	nIWEVQCESPTFTVAWHPKc	0.817204
b1923_293T_proteinID_03A_QE3_122212.64047	nKPDYVTTGIVPDWGDSIEVKc	0.692113
b1928_293T_proteinID_08A_QE3_122212.33649	nSNPEIQDFMRKc	0.358501
b1940_293T_proteinID_04B_QE3_122212.49033	nIWEQIQPDIHTNDECVATYKc	0.748458
b1943_293T_proteinID_07B_QE3_122212.62148	nMFVIDEADEMISRc	0.721536
b1940_293T_proteinID_04B_QE3_122212.49027	nVAVIIIAGGQGTRc	0.388068
b1940_293T_proteinID_04B_QE3_122212.49028	nTVGATVEFTVGDKPVSNFRc	0.568459
b1942_293T_proteinID_06B_QE3_122212.67515	nVIIFSQMVRc	0.599681
b1923_293T_proteinID_03A_QE3_122212.64057	nRAEIGIPPIAEDSIQVVKc	0.421535
b1943_293T_proteinID_07B_QE3_122212.62131	nTSISFINRPDIPNIAYKc	0.67216
b1928_293T_proteinID_08A_QE3_122212.33639	nTKTDEIIAIGRc	0.83856
b1940_293T_proteinID_04B_QE3_122212.49038	nMAIMVQSPMFDGKc	0.914521
b1940_293T_proteinID_04B_QE3_122212.49039	nVTNGAFTGEISPGMIKc	0.826913
b1930_293T_proteinID_10A_QE3_122212.68084	nIWISYFDGDPKc	0.823218
b1942_293T_proteinID_06B_QE3_122212.67528	nVGEITNITQIEIRc	0.476818
b1930_293T_proteinID_10A_QE3_122212.68004	nNGITFPFICKc	0.776008
b1928_293T_proteinID_08A_QE3_122212.33625	nTEKPDTVQIITVKc	0.446712
b1942_293T_proteinID_06B_QE3_122212.67521	nVDMISEINIAPRc	0.723496
b1942_293T_proteinID_06B_QE3_122212.67522	nSAATIITHPFHVITIRc	0.821311
b1930_293T_proteinID_10A_QE3_122212.68017	nTVIPGMPTVIPPGITRc	1
b1930_293T_proteinID_10A_QE3_122212.68018	nNCNHFSSAISEIICGKc	0.840981
b1943_293T_proteinID_07B_QE3_122212.62190	nTSIATIIDGGEENIEKc	0.989439
b1943_293T_proteinID_07B_QE3_122212.62195	nITGSTPMQVVTCITRc	0.773321
b1943_293T_proteinID_07B_QE3_122212.62196	nTVVSGIVQFVPKc	0.884801
b1945_293T_proteinID_09B_QE3_122212.16003	nIVHIQETCDIGKc	0.938205
b1928_293T_proteinID_08A_QE3_122212.33616	nRQMASQAPAVNTITESTIKc	0.616624
b1928_293T_proteinID_08A_QE3_122212.33617	nTHMVVANTMEDFQKc	0.696991
b1942_293T_proteinID_06B_QE3_122212.67535	nVHINTFGFFKc	0.86645
b1922_293T_proteinID_02A_QE3_122212.69409	nSTQFEYAWCIVRc	0.994492
b1930_293T_proteinID_10A_QE3_122212.68024	nRGIFMNSEFIPVVKc	0.787675
b1930_293T_proteinID_10A_QE3_122212.68026	nRISATSIFFESMPYKc	1
b1930_293T_proteinID_10A_QE3_122212.68028	nSIISQMIHYDPNKc	0.914775
b1928_293T_proteinID_08A_QE3_122212.33603	nTADMDVGQIGFHRc	0.648159
b1943_293T_proteinID_07B_QE3_122212.62185	nQIFCWIDKc	0.751652
b1940_293T_proteinID_04B_QE3_122212.49075	nTVNFDIIKc	0.90671
b1930_293T_proteinID_10A_QE3_122212.68030	nSPPTPTGIVHIVVVAAKc	0.433911
b1930_293T_proteinID_10A_QE3_122212.68036	nNCPWTVAIWSRc	0.848815
b1930_293T_proteinID_10A_QE3_122212.68038	nVESIQEEIAFIKc	0.974522
b1943_293T_proteinID_07B_QE3_122212.62173	nVAVGPNTVMSFYNGVRc	1
b1943_293T_proteinID_07B_QE3_122212.62175	nTSISFINRPDIPNIAYKc	0.788429
b1940_293T_proteinID_04B_QE3_122212.49079	nSEMIATWSPAVRc	0.576655
b1941_293T_proteinID_05B_QE3_122212.58273	nITHSPITICFPEYTGANKc	0.698683
b1941_293T_proteinID_05B_QE3_122212.58274	nNATVHPGIEIPIMMAKc	0.452414
b1944_293T_proteinID_08B_QE3_122212.71381	nQCVTPSEVVPVTVIAVQRc	1
b1944_293T_proteinID_08B_QE3_122212.71383	nCICVDRIPPGFNDVDAICRc	0.435878
b1944_293T_proteinID_08B_QE3_122212.71384	nQCVTPSEVVPVTVIAVQRc	0.567872
b1944_293T_proteinID_08B_QE3_122212.71387	nVVYGGGAAEISCAIAVSQEADKc	0.917179
b1944_293T_proteinID_08B_QE3_122212.71394	nNEAPCATPIICSFGRPVDIEKc	0.907089
b1906_293T_proteinID_01A_QE3_122212.55091	nYNFPVEVEVPMERc	0.770339
b1906_293T_proteinID_01A_QE3_122212.55096	nYTAPQPEQCMFHDDWISSIKc	0.569164
b1906_293T_proteinID_01A_QE3_122212.55099	nQSTQVMAASMSAFDPIKc	0.428903
b1945_293T_proteinID_09B_QE3_122212.16072	nYYDSRPGGYGYGYGRc	0.787393
b1923_293T_proteinID_03A_QE3_122212.64062	nVEISEQQIQIWPSDVDKc	0.707731
b1945_293T_proteinID_09B_QE3_122212.16077	nIRATIDEYTTRc	0.702926
b1941_293T_proteinID_05B_QE3_122212.58246	nMIPISIIKc	0.662513
b1945_293T_proteinID_09B_QE3_122212.16080	nKPIIESGTIGTKc	0.802446
b1928_293T_proteinID_08A_QE3_122212.33696	nISHEGPGSEIPAGAIYRc	0.247012
b1928_293T_proteinID_08A_QE3_122212.33697	nVTGPGAEAVQIVAKc	0.438601
b1945_293T_proteinID_09B_QE3_122212.16087	nVATPIPDPMASRc	0.655288
b1944_293T_proteinID_08B_QE3_122212.71370	nRVFAECNDESFWFRc	0.733324
b1941_293T_proteinID_05B_QE3_122212.58235	nVSGSPEQAVEENISSYSIDRRc	0.81451
b1929_293T_proteinID_09A_QE3_122212.42908	nIPWTAASSQIKc	0.940219
b1923_293T_proteinID_03A_QE3_122212.64080	nQGIAITDEIIISKc	0.651286
b1928_293T_proteinID_08A_QE3_122212.33682	nISHEGPGSEIPAGAIYRc	0.516108
b1944_293T_proteinID_08B_QE3_122212.71340	nVVSSVIQFGNISFKKc	0.760757
b1941_293T_proteinID_05B_QE3_122212.58266	nNASNPIAHYDTTADEIIQQCDGKc	0.887011
b1941_293T_proteinID_05B_QE3_122212.58268	nNIDFQDVIDKc	0.98394
b1944_293T_proteinID_08B_QE3_122212.71347	nTTAAMWAIQTVEKc	0.618499
b1945_293T_proteinID_09B_QE3_122212.16060	nISPNYVVCRc	0.419541
b1923_293T_proteinID_03A_QE3_122212.64096	nISDFDREHFSEVFVDIKc	0.724228
b1944_293T_proteinID_08B_QE3_122212.71356	nIVCSPDFESIIDHKc	0.890041
b1927_293T_proteinID_07A_QE3_122212.36497	nNAVIVAISSKc	0.400925
b1927_293T_proteinID_07A_QE3_122212.36498	nVEEVEIPVEKc	0.568624
b1922_293T_proteinID_02A_QE3_122212.69384	nTYQIVYFIDKc	0.645081
b1944_293T_proteinID_08B_QE3_122212.71321	nNIFIGNIDHSVSEVEIRRc	0.935316
b1941_293T_proteinID_05B_QE3_122212.58208	nVQAFGWSIPQKc	0.943831
b1927_293T_proteinID_07A_QE3_122212.36481	nVFEGNRPTNSIVFTKc	0.999394
b1922_293T_proteinID_02A_QE3_122212.69371	nVIGTAFDPFIGGKc	0.802621
b1944_293T_proteinID_08B_QE3_122212.71333	nIQEIDIFNNQIKc	0.760881
b1944_293T_proteinID_08B_QE3_122212.71335	nKIEPEIDGSAQVTSHDASTNGIINFIKc	0.79075
b1906_293T_proteinID_01A_QE3_122212.55155	nNENPVDYTVQIPPSTTYAITPMKc	0.842358
b1929_293T_proteinID_09A_QE3_122212.42921	nRQNTFIVIRc	0.796357
b1944_293T_proteinID_08B_QE3_122212.71302	nNIFIGNIDHSVSEVEIRRc	0.73094
b1941_293T_proteinID_05B_QE3_122212.58229	nSANICIGRPVIITSINGKc	0.463257
b1929_293T_proteinID_09A_QE3_122212.42932	nQEVPAFTEPDTTAEVKc	0.481537
b1941_293T_proteinID_05B_QE3_122212.58215	nSIASAYFSPITGNRc	0.654768
b1944_293T_proteinID_08B_QE3_122212.71316	nNGQGWVPSNYITPVNSIEKc	0.687941
b1944_293T_proteinID_08B_QE3_122212.71317	nIVCSPDFESIIDHKc	0.734244
b1906_293T_proteinID_01A_QE3_122212.55133	nNHFPGEAETIYNSIEPSYQKc	0.94852
b1926_293T_proteinID_06A_QE3_122212.27214	nTEGDSSATAIFPQTHKc	0.754044
b1929_293T_proteinID_09A_QE3_122212.42994	nSNAAAYIQHICYRNDKc	0.629892
b1926_293T_proteinID_06A_QE3_122212.27223	nNTEAVTINFRGEKc	1
b1929_293T_proteinID_09A_QE3_122212.42998	nISDVDANTAIKHEEQSNEDIPIAEQSSKc	0.977721
b1906_293T_proteinID_01A_QE3_122212.55190	nITQIIEEDGESYWCRc	0.900704
b1906_293T_proteinID_01A_QE3_122212.55191	nIWFTIDHPPKc	0.784995
b1929_293T_proteinID_09A_QE3_122212.42962	nIQAIAWARc	1
b1927_293T_proteinID_07A_QE3_122212.36474	nSQSTTFNPDDMSEPEFKc	1
b1906_293T_proteinID_01A_QE3_122212.55187	nIVDEIIDAISHCHHKc	0.593567
b1927_293T_proteinID_07A_QE3_122212.36465	nIRNEYGPVIHMPTSKc	0.846939
b1906_293T_proteinID_01A_QE3_122212.55177	nYNFPVEVEVPMERKc	0.710724
b1927_293T_proteinID_07A_QE3_122212.36415	nYIITPSMQKc	0.546147
b1922_293T_proteinID_02A_QE3_122212.69300	nNDISQIQIIIKc	0.719658
b1926_293T_proteinID_06A_QE3_122212.27264	nYPSIEIERRc	0.467232
b1926_293T_proteinID_06A_QE3_122212.27267	nVIECDIIKc	0.889046
b1926_293T_proteinID_06A_QE3_122212.27268	nSSSINSGNYINPACRc	1
b1927_293T_proteinID_07A_QE3_122212.36403	nVNCYGQEVESMETPESKc	0.68008
b1942_293T_proteinID_06B_QE3_122212.67572	nTWIEEQGMIIKc	0.760824
b1926_293T_proteinID_06A_QE3_122212.27232	nMADCGGIPQVVQPGKc	0.857948
b1926_293T_proteinID_06A_QE3_122212.27235	nYEYQPFAGKc	0.988329
b1926_293T_proteinID_06A_QE3_122212.27236	nQQTPPGICPIAGNSVHEDKc	0.904426
b1926_293T_proteinID_06A_QE3_122212.27237	nNPIPPSVGVVDKc	0.413267
b1942_293T_proteinID_06B_QE3_122212.67581	nHQVEYIGIIENVRc	0.691286
b1942_293T_proteinID_06B_QE3_122212.67584	nVDFPQDQITAITGRc	0.999421
b1942_293T_proteinID_06B_QE3_122212.67588	nTVSIIDENNVSSYISKc	0.594238
b1926_293T_proteinID_06A_QE3_122212.27247	nNPIPPSVGVVDKc	0.410473
b1942_293T_proteinID_06B_QE3_122212.67595	nTNIVTASVDAINFHDKc	0.551792
b1926_293T_proteinID_06A_QE3_122212.27296	nVGVGTCGIADKPMTQYQDTSKc	0.625877
b1926_293T_proteinID_06A_QE3_122212.27297	nMGIAMGGGGGASFDRc	0.956151
b1926_293T_proteinID_06A_QE3_122212.27298	nSAWQATTQQAGIDCRc	0.910607
b1940_293T_proteinID_04B_QE3_122212.49004	nNPEISHMINNPDIMRc	0.504453
b1940_293T_proteinID_04B_QE3_122212.49005	nVVQMIGSIGGQINKc	0.948266
b1943_293T_proteinID_07B_QE3_122212.62111	nTVVSGIVQFVPKc	0.699067
b1940_293T_proteinID_04B_QE3_122212.49013	nNPEISHMINNPDIMRc	0.710314
b1943_293T_proteinID_07B_QE3_122212.62116	nSISEIIGPYGMKc	0.758553
b1906_293T_proteinID_01A_QE3_122212.55111	nQEVAVFVFDKc	0.464289
b1906_293T_proteinID_01A_QE3_122212.55105	nIVFIGIDNAGKc	0.992314
b1926_293T_proteinID_06A_QE3_122212.27275	nVIHFYNVKc	0.673864
b1943_293T_proteinID_07B_QE3_122212.62101	nVMDVPGIYCSGWVKc	0.937495
b1943_293T_proteinID_07B_QE3_122212.62102	nQININNPFVFKc	0.703635
b1922_293T_proteinID_02A_QE3_122212.69361	nNSSYFVEWIPNNVKc	0.996319
b1926_293T_proteinID_06A_QE3_122212.27288	nVVDIMAHMASKc	1
b1926_293T_proteinID_06A_QE3_122212.27289	nQTSSYNIPASASISRc	0.415397
b1928_293T_proteinID_08A_QE3_122212.33784	nMGPAMGPAIGAGIERc	0.985903
b1928_293T_proteinID_08A_QE3_122212.33789	nSPFEVQVGPEAGMQKc	0.5511
b1943_293T_proteinID_07B_QE3_122212.62284	nIQPFATEADVEEAIRc	0.913838
b1943_293T_proteinID_07B_QE3_122212.62289	nTSISAITQIMKc	0.96933
b1930_293T_proteinID_10A_QE3_122212.68171	nNCNHFSSAISEIICGKc	0.435345
b1930_293T_proteinID_10A_QE3_122212.68176	nISSIQSIVPAIEIANAHRc	0.979203
b1943_293T_proteinID_07B_QE3_122212.62272	nIQPFATEADVEEAIRc	0.980888
b1943_293T_proteinID_07B_QE3_122212.62275	nKIIEIDSFIKc	0.655826
b1943_293T_proteinID_07B_QE3_122212.62279	nYFHVVIAGPQDSPFEGGTFKc	0.869274
b1942_293T_proteinID_06B_QE3_122212.67626	nMQDTSVSFGYQIDIPKc	0.944523
b1943_293T_proteinID_07B_QE3_122212.62268	nTIITITGVSTIGDVKc	0.850697
b1930_293T_proteinID_10A_QE3_122212.68192	nVIVIGAGGIGCEIIKc	1
b1930_293T_proteinID_10A_QE3_122212.68198	nTSSGIGGSTTDFIEEWKc	1
b1943_293T_proteinID_07B_QE3_122212.62257	nTSISAITQIMKc	0.444967
b1943_293T_proteinID_07B_QE3_122212.62258	nKIIEIDSFIKc	0.918573
b1942_293T_proteinID_06B_QE3_122212.67632	nVDFPQDQITAITGRc	0.88434
b1930_293T_proteinID_10A_QE3_122212.68122	nISPESAEEYIEYIKc	0.962267
b1930_293T_proteinID_10A_QE3_122212.68130	nTVNAVVEFFQSNKc	0.528264
b1928_293T_proteinID_08A_QE3_122212.33729	nMVVESAYEVIKc	0.647506
b1942_293T_proteinID_06B_QE3_122212.67653	nTVSIIDENNVSSYISKc	0.655449
b1930_293T_proteinID_10A_QE3_122212.68146	nVAHAIAEGIGVIACIGEKc	0.573139
b1928_293T_proteinID_08A_QE3_122212.33722	nYIAIASTTVETTDPEKc	0.541241
b1942_293T_proteinID_06B_QE3_122212.53027	nRIPQSTISEFYPRc	0.501483
b1922_293T_proteinID_02A_QE3_122212.69523	nSSSSPTGSDWFNIAIKc	0.833926
b1930_293T_proteinID_10A_QE3_122212.68151	nVIVIGAGGIGCEIIKc	0.890725
b1942_293T_proteinID_06B_QE3_122212.67666	nNFYVEVPEIAKc	0.655541
b1942_293T_proteinID_06B_QE3_122212.67667	nNSWGEEWGMGGYVKc	0.718198
b1930_293T_proteinID_10A_QE3_122212.68157	nSICNTVIPIIPIQPQKc	1
b1930_293T_proteinID_10A_QE3_122212.68158	nVGNIGIATSFFNERc	1
b1943_293T_proteinID_07B_QE3_122212.62293	nQIPQVIHMSEIINRc	0.929098
b1928_293T_proteinID_08A_QE3_122212.33714	nIYEQIIAENEKc	0.790111
b1943_293T_proteinID_07B_QE3_122212.62296	nQININNPFVFKc	0.879186
b1928_293T_proteinID_08A_QE3_122212.33716	nSSNIIDIKc	0.589705
b1942_293T_proteinID_06B_QE3_122212.53038	nIFRQPQGHIIIIGVSGAGKc	0.85575
b1930_293T_proteinID_10A_QE3_122212.68163	nRISATSIFFESMPYKc	0.834154
b1941_293T_proteinID_05B_QE3_122212.58172	nVFEHFIENIDKc	0.927042
b1941_293T_proteinID_05B_QE3_122212.58163	nISINTITINVKc	0.622357
b1941_293T_proteinID_05B_QE3_122212.58159	nMPPYDEQTQAFIDAAQEARc	0.853015
b1941_293T_proteinID_05B_QE3_122212.58193	nSDPTSYAGYIEDIKc	0.9134
b1941_293T_proteinID_05B_QE3_122212.58189	nVSVNGAVVIEEPVGEIRc	1
b1941_293T_proteinID_05B_QE3_122212.58175	nYIAIAPPIIKc	0.996373
b1930_293T_proteinID_10A_QE3_122212.68120	nYYSFFDINPKc	0.874325
b1944_293T_proteinID_08B_QE3_122212.71480	nQINTITIPDFSDPETGSVHATSVAASRc	0.920587
b1944_293T_proteinID_08B_QE3_122212.71488	nTTAAMWAIQTVEKc	0.621306
b1941_293T_proteinID_05B_QE3_122212.58126	nVEPIEEAIPIPPTKc	0.858793
b1941_293T_proteinID_05B_QE3_122212.58119	nQASIADCINHAVGFASRc	0.91307
b1944_293T_proteinID_08B_QE3_122212.71465	nITESPCAIVASQYGWSGNMERc	0.938027
b1944_293T_proteinID_08B_QE3_122212.71468	nVVVIGIIPRc	0.478631
b1941_293T_proteinID_05B_QE3_122212.58133	nYIYTIVITDKc	0.795576
b1941_293T_proteinID_05B_QE3_122212.58138	nVPISTVIIDPTRc	0.541896
b1929_293T_proteinID_09A_QE3_122212.42820	nVVMEFIHECMVNKc	0.564951
b1929_293T_proteinID_09A_QE3_122212.42812	nYREMMIVMRc	0.681571
b1929_293T_proteinID_09A_QE3_122212.42817	nQGIYEEYEDIRRc	1
b1906_293T_proteinID_01A_QE3_122212.55284	nTIADIICEYPDIHQSSRc	0.71739
b1906_293T_proteinID_01A_QE3_122212.55286	nQYPWGVVQVENENHCDFVKc	0.911917
b1926_293T_proteinID_06A_QE3_122212.27300	nTGQEQSFPSIGSCNSRc	0.716925
b1929_293T_proteinID_09A_QE3_122212.42829	nITAEDCTMEVTPGAEIQDGRc	0.868396
b1906_293T_proteinID_01A_QE3_122212.55272	nIVNIADCICNEDIESRc	0.897025
b1906_293T_proteinID_01A_QE3_122212.55258	nSSGDTSSEVSTVEIIHIQQQQAIQAARc	0.493427
b1929_293T_proteinID_09A_QE3_122212.42803	nMIYVPVMPGHAKc	0.600382
b1944_293T_proteinID_08B_QE3_122212.71431	nNVMSAFGITDDQVSGPPSAPAEDRc	0.423381
b1929_293T_proteinID_09A_QE3_122212.42809	nMFFIQACRc	0.849826
b1906_293T_proteinID_01A_QE3_122212.55250	nMFEIVFEDPKc	0.861297
b1927_293T_proteinID_07A_QE3_122212.36572	nQCMMFSATISKc	0.886118
b1929_293T_proteinID_09A_QE3_122212.42865	nTQEWDEFPNGRc	0.508074
b1927_293T_proteinID_07A_QE3_122212.36574	nIVIVHPEVTVKc	0.682404
b1927_293T_proteinID_07A_QE3_122212.36575	nKIEEEQIIIEDQNCKc	1
b1927_293T_proteinID_07A_QE3_122212.36579	nSIIHYIADKc	0.960191
b1929_293T_proteinID_09A_QE3_122212.42871	nKPVWVDEEDEDEEMVDMMNNRc	1
b1927_293T_proteinID_07A_QE3_122212.36561	nSFFEGHFKc	0.916247
b1929_293T_proteinID_09A_QE3_122212.42876	nMIYVPVMPGHAKc	0.951341
b1926_293T_proteinID_06A_QE3_122212.27346	nNGITSTYAGIRc	0.552369
b1926_293T_proteinID_06A_QE3_122212.27347	nSAWQATTQQAGIDCRc	0.149076
b1944_293T_proteinID_08B_QE3_122212.71413	nNGQGWVPSNYITPVNSIEKc	0.555379
b1944_293T_proteinID_08B_QE3_122212.71415	nQNHESVQWCYDNFINYRc	0.468812
b1944_293T_proteinID_08B_QE3_122212.71419	nVVSSVIQFGNISFKKc	0.639277
b1926_293T_proteinID_06A_QE3_122212.27312	nTYAICGAIRc	0.681308
b1927_293T_proteinID_07A_QE3_122212.36595	n(42.011)MENEPDHENVEQSICAKc	1
b1926_293T_proteinID_06A_QE3_122212.27315	nVPPVPDYVAHPERc	0.510917
b1926_293T_proteinID_06A_QE3_122212.27316	nMGIVGPEFKc	0.228762
b1929_293T_proteinID_09A_QE3_122212.42839	nVVMEFIHECMVNKc	1
b1926_293T_proteinID_06A_QE3_122212.27321	nSVVIDCSSSQPQFCNAGSNRc	0.547674
b1927_293T_proteinID_07A_QE3_122212.36582	nKIEEEQIIIEDQNCKc	0.858829
b1926_293T_proteinID_06A_QE3_122212.27323	nISQEEIIGSTRc	0.619863
b1929_293T_proteinID_09A_QE3_122212.42855	nTINAHEHFVTSIDFHKc	0.874525
b1929_293T_proteinID_09A_QE3_122212.42847	n(42.011)MEIAQEARc	0.465289
b1926_293T_proteinID_06A_QE3_122212.27374	nIRTPSGEFIERc	0.571898
b1926_293T_proteinID_06A_QE3_122212.27376	nISGIEQPQGAIQTRc	0.498074
b1926_293T_proteinID_06A_QE3_122212.27379	n(42.011)MIGNSAPGPATRc	0.675779
b1943_293T_proteinID_07B_QE3_122212.62206	nNGECHSAVIQAVEDIDISKc	0.693311
b1942_293T_proteinID_06B_QE3_122212.67683	nKIPCVSFAGVDSIDDVKc	0.761073
b1942_293T_proteinID_06B_QE3_122212.67687	nVVAIVIHPFSc	0.764715
b1926_293T_proteinID_06A_QE3_122212.27382	nNPPDIVVQPGHIRc	0.813205
b1942_293T_proteinID_06B_QE3_122212.53052	nTNADVMTAISQGYRc	0.55356
b1926_293T_proteinID_06A_QE3_122212.27387	nNPNGPYPYTIKc	0.666374
b1927_293T_proteinID_07A_QE3_122212.36526	nVFEGNRPTNSIVFTKc	0.995286
b1927_293T_proteinID_07A_QE3_122212.36529	nVNCYGQEVESMETPESKc	1
b1922_293T_proteinID_02A_QE3_122212.69414	nNTICAPEVISIINTRc	0.921401
b1922_293T_proteinID_02A_QE3_122212.69440	nSNPYFEFVIKc	0.796121
b1927_293T_proteinID_07A_QE3_122212.36557	nYIHENIPIPQRc	0.884333
b1927_293T_proteinID_07A_QE3_122212.36558	nSIGTRPPHVFAIADKc	0.525391
b1942_293T_proteinID_06B_QE3_122212.53075	nYGIIPGTSNDFKc	0.892474
b1942_293T_proteinID_06B_QE3_122212.53076	nSINNFCSQIGDDRPISYCHFSPNSKc	0.787885
b1942_293T_proteinID_06B_QE3_122212.53077	nVSVPIIAQGNSYPSETTVKc	0.875715
b1942_293T_proteinID_06B_QE3_122212.53078	nIQQGAIEIIRc	0.480188
b1927_293T_proteinID_07A_QE3_122212.36544	nIVIVHPEVTVKc	0.526859
b1922_293T_proteinID_02A_QE3_122212.69435	nNQSETINWISNAIKc	0.909783
b1906_293T_proteinID_01A_QE3_122212.55241	nNPEVPVNFAEFSKc	0.976839
b1906_293T_proteinID_01A_QE3_122212.55235	nISIEMNGTIEDQISHIKc	0.847174
b1942_293T_proteinID_06B_QE3_122212.53090	nMGPSYCIPPTFPKc	0.459545
b1906_293T_proteinID_01A_QE3_122212.55239	nTDKPYEDVSIINITVKc	0.964747
b1942_293T_proteinID_06B_QE3_122212.53099	nTPAIVFEHVNNTDFKc	0.94464
b1943_293T_proteinID_07B_QE3_122212.62236	nSVTEQGAEISNEERNIISVAYKc	0.904937
b1906_293T_proteinID_01A_QE3_122212.55230	nKPIVICGDINVAHEEIDIRc	0.56604
b1906_293T_proteinID_01A_QE3_122212.55231	nISATESIVEIVKc	0.318942
b1906_293T_proteinID_01A_QE3_122212.55233	nYNFPVEVEVPMERKc	0.88723
b1906_293T_proteinID_01A_QE3_122212.55228	nQSTQVMAASMSAFDPIKc	0.953527
b1926_293T_proteinID_06A_QE3_122212.27398	nVECFIGSTPPPDRc	0.437923
b1922_293T_proteinID_02A_QE3_122212.69490	nNQSETINWISNAIKc	0.789954
b1927_293T_proteinID_07A_QE3_122212.36511	nIQVHYYEDGNVQIVSHKc	0.710489
b1922_293T_proteinID_02A_QE3_122212.69485	nTEAVSGDCPIQGIIHCIKc	0.839794
b1906_293T_proteinID_01A_QE3_122212.55214	nQEQVTAAVAHAVEQQMQKc	1
b1943_293T_proteinID_07B_QE3_122212.62214	nSISEIIGPYGMKc	0.503429
b1943_293T_proteinID_07B_QE3_122212.62216	nTIITITGVSTIGDVKc	1
b1927_293T_proteinID_07A_QE3_122212.36506	nRYPSIWRc	0.844802
b1942_293T_proteinID_06B_QE3_122212.67729	nIPIFNTDVDNIEGKc	0.663235
b1928_293T_proteinID_08A_QE3_122212.33424	nQAAVGQGDFHIIDHRc	0.750977
b1925_293T_proteinID_05A_QE3_122212.18136	nREIDDDVTESVKc	0.773851
b1928_293T_proteinID_08A_QE3_122212.33429	nQADIYISEGIHPRc	0.625926
b1923_293T_proteinID_03A_QE3_122212.64268	nVVTEPPVVTIIDKc	0.722002
b1925_293T_proteinID_05A_QE3_122212.18120	nVCAIISCTSHKc	0.989442
b1923_293T_proteinID_03A_QE3_122212.64272	nIPIISDITHQISKc	0.921191
b1925_293T_proteinID_05A_QE3_122212.18123	nSTAGDTHIGGEDFDNRc	0.980689
b1943_293T_proteinID_07B_QE3_122212.62391	nITGSTPMQVVTCITRc	0.756189
b1923_293T_proteinID_03A_QE3_122212.64274	nIVIGQNGIISTPAVSCIIRKc	0.759421
b1923_293T_proteinID_03A_QE3_122212.64275	nYFTIGIPTGSTPIGCYKKc	1
b1925_293T_proteinID_05A_QE3_122212.18126	nSTAGDTHIGGEDFDNRc	0.720086
b1943_293T_proteinID_07B_QE3_122212.62394	nTVVSGIVQFVPKc	1
b1923_293T_proteinID_03A_QE3_122212.64279	nIQAINSIGAGPFSHMIKc	0.55769
b1942_293T_proteinID_06B_QE3_122212.67746	nSDDSVIQIINPNRc	0.594739
b1942_293T_proteinID_06B_QE3_122212.67749	nVIIFSQMVRc	0.758835
b1943_293T_proteinID_07B_QE3_122212.62383	nSAACIAAGNTIVIKPAQVTPITAIKc	0.892459
b1923_293T_proteinID_03A_QE3_122212.64288	nVEISEQQIQIWPSDVDKc	1
b1943_293T_proteinID_07B_QE3_122212.62386	nTKTENPIIIIDEVDKc	0.689275
b1942_293T_proteinID_06B_QE3_122212.53105	nTPAIVFEHVNNTDFKc	1
b1942_293T_proteinID_06B_QE3_122212.53106	nSFDIIVKc	0.971322
b1943_293T_proteinID_07B_QE3_122212.62373	nVAVGPNTVMSFYNGVRc	1
b1942_293T_proteinID_06B_QE3_122212.53117	nSVGDGETVEFDVVEGEKc	1
b1942_293T_proteinID_06B_QE3_122212.67754	nVDMISEINIAPRc	0.984521
b1942_293T_proteinID_06B_QE3_122212.67755	nSAATIITHPFHVITIRc	0.621936
b1945_293T_proteinID_09B_QE3_122212.16235	nIQAQSISTVGPRc	0.828109
b1923_293T_proteinID_03A_QE3_122212.64223	nVFIGNINTIVVKc	0.809738
b1942_293T_proteinID_06B_QE3_122212.53126	nKIPPGGIPGIDISDPKc	0.662182
b1923_293T_proteinID_03A_QE3_122212.64226	nIQPYYAIQHSFFKc	0.388144
b1942_293T_proteinID_06B_QE3_122212.53129	nNDIITYIQKc	0.362083
b1922_293T_proteinID_02A_QE3_122212.69623	nQISQNFIIDIRc	0.749332
b1942_293T_proteinID_06B_QE3_122212.67765	nSIEAEGFQVTYIPVQKc	0.908412
b1942_293T_proteinID_06B_QE3_122212.67779	nNISNEEMIQAADEIEEMKc	0.670387
b1922_293T_proteinID_02A_QE3_122212.69618	nSNPDQPAVIIIIRc	0.844152
b1923_293T_proteinID_03A_QE3_122212.64233	nRIFQQIISAVDYCHRc	0.581786
b1942_293T_proteinID_06B_QE3_122212.53137	nIYVGNIPPDIRc	0.916567
b1945_293T_proteinID_09B_QE3_122212.16248	nRVGGVQSIGGTGAIRc	0.662581
b1942_293T_proteinID_06B_QE3_122212.53139	nIVICPDEGFYKc	0.326143
b1942_293T_proteinID_06B_QE3_122212.67770	nSVGYKPDFVGFEIPDKc	0.811641
b1922_293T_proteinID_02A_QE3_122212.69611	nIYGIQEAIEIARc	0.710455
b1942_293T_proteinID_06B_QE3_122212.53146	nVWIMQNETGISHDAIAQESKc	0.595886
b1923_293T_proteinID_03A_QE3_122212.64245	nYFTIGIPTGSTPIGCYKKc	0.942428
b1945_293T_proteinID_09B_QE3_122212.16214	nSIVNIGGSKc	0.623756
b1942_293T_proteinID_06B_QE3_122212.53148	nVPIIGVGGVSSGQDAIEKc	1
b1922_293T_proteinID_02A_QE3_122212.55009	nTPAPATTTSHNPIANIISKc	1
b1922_293T_proteinID_02A_QE3_122212.69644	nNAIGPGISPEIGPIPAIRc	0.981964
b1941_293T_proteinID_05B_QE3_122212.58096	nQASIADCINHAVGFASRc	0.620658
b1922_293T_proteinID_02A_QE3_122212.69632	nRIDSVYIDPIVFRc	0.897731
b1941_293T_proteinID_05B_QE3_122212.58046	nIPTPINTSGVQVICMKc	0.819987
b1946_293T_proteinID_10B_QE3_122212.76081	nSAPYEFPEESPIEQIEERc	0.964779
b1928_293T_proteinID_08A_QE3_122212.33495	nQFMAETQFTSGEKc	0.543312
b1946_293T_proteinID_10B_QE3_122212.76063	nNAAPCAVSYIIFDQNDKc	0.760651
b1946_293T_proteinID_10B_QE3_122212.76064	nSAPYEFPEESPIEQIEERc	0.700331
b1946_293T_proteinID_10B_QE3_122212.76066	nRPSANCDPFSVTEAIIRc	0.776988
b1941_293T_proteinID_05B_QE3_122212.58035	nNASNPIAHYDTTADEIIQQCDGKc	0.911574
b1941_293T_proteinID_05B_QE3_122212.58036	nNIDFQDVIDKc	0.736683
b1941_293T_proteinID_05B_QE3_122212.58037	nSQGMASINIPAVSWKc	0.633768
b1925_293T_proteinID_05A_QE3_122212.18193	nTPEEHEIETGIKc	0.491678
b1925_293T_proteinID_05A_QE3_122212.18196	nIGIHSIRc	0.955892
b1946_293T_proteinID_10B_QE3_122212.76057	nNAAPCAVSYIIFDQNDKc	0.557856
b1941_293T_proteinID_05B_QE3_122212.58068	nTEFSPAAFEQEQIGSPQVRc	1
b1946_293T_proteinID_10B_QE3_122212.76040	nVFGFSIITNKc	0.699501
b1925_293T_proteinID_05A_QE3_122212.18188	nREIDDDVTESVKc	0.598794
b1946_293T_proteinID_10B_QE3_122212.76045	nVIEQIIVAHFPMQSRc	0.893203
b1946_293T_proteinID_10B_QE3_122212.76046	nNGHPEIVQFIIEKc	0.7844
b1928_293T_proteinID_08A_QE3_122212.33479	nTADMDVGQIGFHRc	0.691244
b1941_293T_proteinID_05B_QE3_122212.58053	nYKIPIPFPEGKc	0.820922
b1928_293T_proteinID_08A_QE3_122212.33468	nVFEVNASNIEKc	0.989413
b1928_293T_proteinID_08A_QE3_122212.33454	nIWHHTFYNEIRc	1
b1942_293T_proteinID_06B_QE3_122212.67703	nMQDTSVSFGYQIDIPKc	0.896627
b1945_293T_proteinID_09B_QE3_122212.16291	nISPVPVPRc	0.500963
b1928_293T_proteinID_08A_QE3_122212.33441	nSREIQWAIEKc	0.7101
b1942_293T_proteinID_06B_QE3_122212.67708	nSDDSVIQIINPNRc	0.985363
b1928_293T_proteinID_08A_QE3_122212.33446	nMVVESAYEVIKc	0.999046
b1928_293T_proteinID_08A_QE3_122212.33447	nQAAVGQGDFHIIDHRc	0.734573
b1925_293T_proteinID_05A_QE3_122212.18159	nQSSQPAETDSMSISEKc	0.603082
b1928_293T_proteinID_08A_QE3_122212.33448	nVTVIFAGQHIAKc	0.665084
b1927_293T_proteinID_07A_QE3_122212.36196	nRIPWTAASSQIKc	0.70264
b1944_293T_proteinID_08B_QE3_122212.71581	nTTAAMWAIQTVEKc	0.987078
b1941_293T_proteinID_05B_QE3_122212.58021	n(42.011)SFFNFRKc	0.901574
b1941_293T_proteinID_05B_QE3_122212.58022	nSMINFIKc	0.871259
b1941_293T_proteinID_05B_QE3_122212.58023	nSTGINFNIHWRc	0.626462
b1944_293T_proteinID_08B_QE3_122212.71585	nITESPCAIVASQYGWSGNMERc	1
b1944_293T_proteinID_08B_QE3_122212.71587	nIVDDWANDGWGIKc	0.655747
b1942_293T_proteinID_06B_QE3_122212.67713	nVIINIGQQMIRc	0.59416
b1942_293T_proteinID_06B_QE3_122212.67716	nRISENAFDIEAMSMINRc	0.754714
b1925_293T_proteinID_05A_QE3_122212.18143	nNAEVTGTMSQDTEVDMKc	1
b1946_293T_proteinID_10B_QE3_122212.76089	nQVYDGFSFIGNTGPYEVSKc	1
b1928_293T_proteinID_08A_QE3_122212.33437	nIWHHTFYNEIRc	0.657557
b1925_293T_proteinID_05A_QE3_122212.18149	nSEFEQNISEKc	0.652328
b1927_293T_proteinID_07A_QE3_122212.36189	nMEGITISDAEQKc	0.500393
b1941_293T_proteinID_05B_QE3_122212.58014	nMIPISIIKc	0.902192
b1941_293T_proteinID_05B_QE3_122212.58015	nIRNITYSAPIYVDITKc	0.4772
b1946_293T_proteinID_10B_QE3_122212.76091	nQVYDGFSFIGNTGPYEVSKc	0.58831
b1927_293T_proteinID_07A_QE3_122212.36240	nVFEGNRPTNSIVFTKc	0.81568
b1927_293T_proteinID_07A_QE3_122212.36241	nTYIDPETYEDPNRc	0.272042
b1929_293T_proteinID_09A_QE3_122212.42706	nITAEDCTMEVTPGAEIQDGRc	1
b1927_293T_proteinID_07A_QE3_122212.36249	nQIIIACSPVSSVRKc	0.406586
b1906_293T_proteinID_01A_QE3_122212.55389	nNHFPGEAETIYNSIEPSYQKc	0.94544
b1944_293T_proteinID_08B_QE3_122212.71547	nVWDAVSGDEIMTIAHKc	0.572576
b1944_293T_proteinID_08B_QE3_122212.71550	nNGQGWVPSNYITPVNSIEKc	0.949256
b1944_293T_proteinID_08B_QE3_122212.71556	nSINPNIIAVVTESTDAHHERc	0.664015
b1944_293T_proteinID_08B_QE3_122212.71558	nIRVVQMIGSIGGQINKc	0.764497
b1906_293T_proteinID_01A_QE3_122212.55375	nVWSRNEDITEPQSIIAAAEKc	1
b1927_293T_proteinID_07A_QE3_122212.36211	nVTTVVATIGQGPERc	0.590808
b1929_293T_proteinID_09A_QE3_122212.42735	nMAKPEEVIVVENDQGEVVRc	0.960573
b1944_293T_proteinID_08B_QE3_122212.71520	nIQNIMMIIRKc	0.945076
b1946_293T_proteinID_10B_QE3_122212.76142	nTFIVWVNEEDHIRc	0.767968
b1927_293T_proteinID_07A_QE3_122212.36200	nVIAQATSDIVNAMRc	0.601102
b1929_293T_proteinID_09A_QE3_122212.42747	nQMESEIEAIKc	0.396485
b1927_293T_proteinID_07A_QE3_122212.36202	nIRIQAQSISTVGPRc	0.604281
b1944_293T_proteinID_08B_QE3_122212.71530	nSINPNIIAVVTESTDAHHERc	0.766853
b1927_293T_proteinID_07A_QE3_122212.36206	nKIPVSSITISRc	0.632767
b1944_293T_proteinID_08B_QE3_122212.71532	nRIFGDNFDPDFIKc	0.636486
b1927_293T_proteinID_07A_QE3_122212.36208	nIVTFENVRc	0.922979
b1929_293T_proteinID_09A_QE3_122212.42718	nQQIQQAEEAIVAKc	0.806606
b1944_293T_proteinID_08B_QE3_122212.71506	nTHFTSQQIQEIEATFQRc	0.673471
b1944_293T_proteinID_08B_QE3_122212.71507	nSINSASYIYEVMERPRc	0.824348
b1946_293T_proteinID_10B_QE3_122212.76123	nTFIVWVNEEDHIRc	0.765551
b1946_293T_proteinID_10B_QE3_122212.76129	nTEEAIQIYNQIIKc	0.763031
b1927_293T_proteinID_07A_QE3_122212.36229	nYAITTTISARc	0.58177
b1928_293T_proteinID_08A_QE3_122212.33391	nIVIEDGTIHVTEGSGRc	0.67811
b1942_293T_proteinID_06B_QE3_122212.53162	nSIPCSVAAYVPRc	0.932964
b1942_293T_proteinID_06B_QE3_122212.53163	nNGIDIIVGTPGRc	0.688615
b1942_293T_proteinID_06B_QE3_122212.53168	nVFDAIMNFKKc	0.646742
b1926_293T_proteinID_06A_QE3_122212.27018	nISIEGDHSTPPSAYGSVKc	0.767601
b1945_293T_proteinID_09B_QE3_122212.16319	nVRESGSINPDHGPAVIHCSAGIGRc	0.722276
b1922_293T_proteinID_02A_QE3_122212.69541	nTVAGQDAVIVIIGTRc	0.883827
b1943_293T_proteinID_07B_QE3_122212.62328	nTSISFINRPDIPNIAYKc	0.850452
b1906_293T_proteinID_01A_QE3_122212.55322	nTIPIENASIISEGSIQEGHRc	0.787186
b1926_293T_proteinID_06A_QE3_122212.27025	nVAAAIPGMESTQDRc	0.753485
b1923_293T_proteinID_03A_QE3_122212.64312	nQGIAITDEIIISKc	0.626773
b1943_293T_proteinID_07B_QE3_122212.62316	nSITYISIIRc	0.802125
b1922_293T_proteinID_02A_QE3_122212.69537	nTVAGQDAVIVIIGTRc	0.846122
b1942_293T_proteinID_06B_QE3_122212.53180	nIVVIGIRPIRc	0.292749
b1942_293T_proteinID_06B_QE3_122212.53187	nITFQAGDPYYISKc	1
b1929_293T_proteinID_09A_QE3_122212.42763	nKIPFEIKc	0.505457
b1929_293T_proteinID_09A_QE3_122212.42767	n(42.011)SDQDHSMDEMTAVVKc	1
b1929_293T_proteinID_09A_QE3_122212.42758	nMAKPEEVIVVENDQGEVVRc	0.917143
b1943_293T_proteinID_07B_QE3_122212.62307	nMFVIDEADEMISRc	0.85868
b1942_293T_proteinID_06B_QE3_122212.53190	nVTVVIGAQWGDEGKc	0.89724
b1942_293T_proteinID_06B_QE3_122212.53193	nYAIINEPFKc	0.597072
b1926_293T_proteinID_06A_QE3_122212.27003	nNRIEEVSPNIVRc	0.413107
b1926_293T_proteinID_06A_QE3_122212.27007	nQSIVDMAPKc	0.547914
b1945_293T_proteinID_09B_QE3_122212.16306	nNIQNIVQRc	0.642896
b1906_293T_proteinID_01A_QE3_122212.55368	nQYIIFFHKc	0.718429
b1926_293T_proteinID_06A_QE3_122212.27054	nYFDSGDYNMAKc	0.947069
b1943_293T_proteinID_07B_QE3_122212.62364	nITISAIIDGKc	1
b1906_293T_proteinID_01A_QE3_122212.55360	nIVFIGIDNAGKc	0.930001
b1906_293T_proteinID_01A_QE3_122212.55364	nISIAEEISTYKc	0.736334
b1906_293T_proteinID_01A_QE3_122212.55365	nISIEMNGTIEDQISHIKc	1
b1926_293T_proteinID_06A_QE3_122212.27067	nSTITDSIVCKc	0.921749
b1926_293T_proteinID_06A_QE3_122212.27069	nQTVIESIRc	1
b1943_293T_proteinID_07B_QE3_122212.62357	nISDQDNDGTINDAEINFFQRc	0.484846
b1906_293T_proteinID_01A_QE3_122212.55350	nQIIISFKPVMQKc	0.694077
b1906_293T_proteinID_01A_QE3_122212.55355	nQEQVTAAVAHAVEQQMQKc	0.959685
b1943_293T_proteinID_07B_QE3_122212.62347	nMFVIDEADEMISRc	0.916543
b1906_293T_proteinID_01A_QE3_122212.55342	nVWSRNEDITEPQSIIAAAEKc	0.921022
b1926_293T_proteinID_06A_QE3_122212.27041	nMGIAMGGGGGASFDRc	0.94807
b1922_293T_proteinID_02A_QE3_122212.69595	nIYSIISDPIPEVRc	0.407295
b1906_293T_proteinID_01A_QE3_122212.55333	nSNNVEMDWVIKc	0.139011
b1942_293T_proteinID_06B_QE3_122212.67847	nPPYTVVYFPVRc	0.480841
b1945_293T_proteinID_09B_QE3_122212.16152	nVDAIISAQPKc	0.441267
b1945_293T_proteinID_09B_QE3_122212.16154	nISQGSSGSYFVKc	0.585006
b1942_293T_proteinID_06B_QE3_122212.67857	n(42.011)MEAPIRPAADIIRc	0.97558
b1945_293T_proteinID_09B_QE3_122212.16160	nVAASNIVQMKc	0.632654
b1945_293T_proteinID_09B_QE3_122212.16163	nSVIDTSTIVRKc	0.781003
b1923_293T_proteinID_03A_QE3_122212.64152	nVEISEQQIQIWPSDVDKc	0.299318
b1928_293T_proteinID_08A_QE3_122212.33534	nTHYDRIVDEYSINAGKc	0.65412
b1928_293T_proteinID_08A_QE3_122212.33537	nQTNNQNWGSQPIAQQPIQGGDHSGNYGYKc	0.829293
b1942_293T_proteinID_06B_QE3_122212.53211	nSIPCSVAAYVPRc	0.854752
b1928_293T_proteinID_08A_QE3_122212.33538	nIRPGVSIIAIHGRc	1
b1945_293T_proteinID_09B_QE3_122212.16169	nRPSTFGIPRc	0.661535
b1942_293T_proteinID_06B_QE3_122212.53213	nSFGQTPSQIIIEPHPPRc	0.759939
b1942_293T_proteinID_06B_QE3_122212.67867	nVDFPQDQITAITGRc	0.602145
b1926_293T_proteinID_06A_QE3_122212.27072	nTGMESITVTPCSKc	0.829011
b1923_293T_proteinID_03A_QE3_122212.64163	nIPIISDITHQISKc	0.597513
b1945_293T_proteinID_09B_QE3_122212.16132	nYWPTADGRc	0.826053
b1928_293T_proteinID_08A_QE3_122212.33527	nQAAVGQGDFHIIDHRc	0.838524
b1945_293T_proteinID_09B_QE3_122212.16137	nVITMPETCRc	0.407828
b1928_293T_proteinID_08A_QE3_122212.33519	nSQMIAMNIEKc	0.804254
b1942_293T_proteinID_06B_QE3_122212.53229	nQVIHPNQIAVVQEQFSPSPEKc	0.958792
b1942_293T_proteinID_06B_QE3_122212.67862	nMQDTSVSFGYQIDIPKc	0.972194
b1942_293T_proteinID_06B_QE3_122212.67864	nNPQICYQDTIIWKc	0.844176
b1942_293T_proteinID_06B_QE3_122212.67866	nQISDAISIIGREDFPQKc	0.829192
b1926_293T_proteinID_06A_QE3_122212.27085	nREMAQGIIPEAKc	0.541622
b1926_293T_proteinID_06A_QE3_122212.27087	nSQFEAWRc	0.902992
b1943_293T_proteinID_07B_QE3_122212.62491	nSIVAIIVETQMKc	0.604919
b1923_293T_proteinID_03A_QE3_122212.64177	nYTINVISDIGEGEKc	0.901589
b1922_293T_proteinID_02A_QE3_122212.55100	nSMGFIGHYIDQKc	0.820324
b1928_293T_proteinID_08A_QE3_122212.33500	nMGPAMGPAIGAGIERc	0.709851
b1928_293T_proteinID_08A_QE3_122212.33501	nQAHICVIASNCDEPMYVKc	0.392911
b1922_293T_proteinID_02A_QE3_122212.55103	nIYIDMINVYKc	0.398045
b1922_293T_proteinID_02A_QE3_122212.55106	nSPAFVQIAPISSKc	0.611564
b1942_293T_proteinID_06B_QE3_122212.53246	nVVVPATEEEAEVDEFPTDGEMSAQEEDRc	1
b1942_293T_proteinID_06B_QE3_122212.67880	nNIPQTPWIIDGERc	0.928712
b1942_293T_proteinID_06B_QE3_122212.67888	nYGGPPPDSVYSGVQPGIGTEVFVGKc	1
b1942_293T_proteinID_06B_QE3_122212.53250	nNIIISGAQIEASRc	0.596126
b1923_293T_proteinID_03A_QE3_122212.64112	nTIGTGIVTNTIAMTEEEKc	0.679087
b1923_293T_proteinID_03A_QE3_122212.64115	nTIVEDIFADKc	0.734121
b1942_293T_proteinID_06B_QE3_122212.67894	nIWAIVGSDIHCIRc	0.650789
b1942_293T_proteinID_06B_QE3_122212.53261	nTEISGAEIAEEMEKc	0.855797
b1922_293T_proteinID_02A_QE3_122212.55124	nTVVSHSITTIGIEVAKc	0.636211
b1922_293T_proteinID_02A_QE3_122212.55129	nVAAWVEAIRc	0.742986
b1942_293T_proteinID_06B_QE3_122212.53269	nQTNPSAMEVEEDDPVPEIRc	1
b1923_293T_proteinID_03A_QE3_122212.64127	nSRGFGFVIFKc	0.997185
b1922_293T_proteinID_02A_QE3_122212.69763	nTFQNTVEIIIVRc	0.844092
b1942_293T_proteinID_06B_QE3_122212.53273	nSSGTSSGVIMVGPNFRc	0.611236
b1922_293T_proteinID_02A_QE3_122212.55112	nRTPVQPNPIVYMMKc	0.923556
b1923_293T_proteinID_03A_QE3_122212.64132	nVCTIAIIDPGDSDIIRc	0.621942
b1923_293T_proteinID_03A_QE3_122212.64138	nVAAITGIPFVTAPNKc	0.951665
b1925_293T_proteinID_05A_QE3_122212.18086	nSEMTPEEIQKc	0.989303
b1925_293T_proteinID_05A_QE3_122212.18088	nVFIMSESEKc	0.629657
b1925_293T_proteinID_05A_QE3_122212.18075	nVFMAHQDIRc	0.304169
b1925_293T_proteinID_05A_QE3_122212.18076	nSADGSAPAGEGEGVTIQRc	0.735202
b1928_293T_proteinID_08A_QE3_122212.33596	nMGAGMGFGIERc	0.890702
b1928_293T_proteinID_08A_QE3_122212.33580	nTIMHIMINNTKc	0.743057
b1928_293T_proteinID_08A_QE3_122212.33582	nKVFVGGISPDTSEEQIKc	0.896409
b1942_293T_proteinID_06B_QE3_122212.67805	nVADEGSFTCFVSIRc	0.875432
b1928_293T_proteinID_08A_QE3_122212.33585	nSYTWIEKc	0.486613
b1942_293T_proteinID_06B_QE3_122212.67807	nTWIEEQGMIIKc	0.946183
b1925_293T_proteinID_05A_QE3_122212.18056	nVNFAMNVGKc	0.688192
b1925_293T_proteinID_05A_QE3_122212.18059	nSADGSAPAGEGEGVTIQRc	1
b1927_293T_proteinID_07A_QE3_122212.36295	nISHEDDHIIEDAGSSDISSDAACTNPNKc	1
b1925_293T_proteinID_05A_QE3_122212.18040	nVCAIISCTSHKc	0.575695
b1928_293T_proteinID_08A_QE3_122212.33571	nTIPADVQNYYSRc	0.888577
b1925_293T_proteinID_05A_QE3_122212.18041	nQTWTDEGSVSERc	0.639836
b1942_293T_proteinID_06B_QE3_122212.67819	nVDFPQDQITAITGRc	1
b1927_293T_proteinID_07A_QE3_122212.36286	nSIGTRPPHVFAIADKc	0.856104
b1927_293T_proteinID_07A_QE3_122212.36288	nQCMMFSATISKc	0.807275
b1942_293T_proteinID_06B_QE3_122212.67811	nNIIDTYNTEIIKc	0.684917
b1942_293T_proteinID_06B_QE3_122212.67823	nSIEAEGFQVTYIPVQKc	0.635618
b1942_293T_proteinID_06B_QE3_122212.67825	nTVSIIDENNVSSYISKc	1
b1928_293T_proteinID_08A_QE3_122212.33566	nQHNYTEAFESIQKc	0.78003
b1942_293T_proteinID_06B_QE3_122212.67821	nNSIEDNSWVFPSPPKc	0.499125
b1942_293T_proteinID_06B_QE3_122212.67822	nYFSIPFCVGSKKc	0.894698
b1928_293T_proteinID_08A_QE3_122212.33556	nRVIAIEGDIVRc	0.580862
b1922_293T_proteinID_02A_QE3_122212.55093	nYISISPWDKc	0.731816
b1922_293T_proteinID_02A_QE3_122212.55095	nSTYNHISSWITDARc	0.9065
b1922_293T_proteinID_02A_QE3_122212.55096	nTIQYISQGNVVFKc	0.725273
b1922_293T_proteinID_02A_QE3_122212.55097	nVMQVINADAIVVKc	0.545966
b1927_293T_proteinID_07A_QE3_122212.36367	nNNDYQSIEEIKc	0.987613
b1944_293T_proteinID_08B_QE3_122212.71695	nMSADNQIQVIFITNDRc	0.955142
b1944_293T_proteinID_08B_QE3_122212.71664	nISKPAPYWEGTAVIDGEFKc	0.695074
b1927_293T_proteinID_07A_QE3_122212.36381	nNQMIIEEEVQKc	0.591182
b1927_293T_proteinID_07A_QE3_122212.36383	nTHSQIIIIDRc	0.462774
b1906_293T_proteinID_01A_QE3_122212.55495	nIVNIQHIDIINNKc	0.820713
b1906_293T_proteinID_01A_QE3_122212.55496	nVIAIGIPVPRc	0.69793
b1906_293T_proteinID_01A_QE3_122212.55498	nMFEIVFEDPKc	0.970505
b1946_293T_proteinID_10B_QE3_122212.76030	nRNVTVQPDDPISFMQITAKc	0.949001
b1929_293T_proteinID_09A_QE3_122212.42620	nMNESDAWFEEKc	0.733978
b1927_293T_proteinID_07A_QE3_122212.36331	nYIHENIPIPQRc	0.358261
b1927_293T_proteinID_07A_QE3_122212.36332	nTIPMDGQHFCFTRc	0.643282
b1927_293T_proteinID_07A_QE3_122212.36334	nTIPIKYPIKc	0.83628
b1929_293T_proteinID_09A_QE3_122212.42617	nTINAHEHFVTSIDFHKc	0.877079
b1926_293T_proteinID_06A_QE3_122212.27100	nTPAIISDYKc	0.814099
b1944_293T_proteinID_08B_QE3_122212.71657	nIYSVVSQIIRc	0.760135
b1927_293T_proteinID_07A_QE3_122212.36351	nMIVHVPFGTRc	0.644355
b1944_293T_proteinID_08B_QE3_122212.71626	nNEAPCATPIICSFGRPVDIEKc	0.88597
b1929_293T_proteinID_09A_QE3_122212.42608	nIPWTAASSQIKc	0.847247
b1927_293T_proteinID_07A_QE3_122212.36349	nRTIFINGISKc	0.419763
b1926_293T_proteinID_06A_QE3_122212.27133	nSIQVVDIESRKc	0.828111
b1926_293T_proteinID_06A_QE3_122212.27135	nQASIQHIQNAIDTEKc	0.500141
b1926_293T_proteinID_06A_QE3_122212.27139	n(42.011)SYGRPPPDVEGMTSIKc	0.983715
b1943_293T_proteinID_07B_QE3_122212.62446	nTIVIFPNIDAGSKc	0.61462
b1944_293T_proteinID_08B_QE3_122212.71604	nRVFAECNDESFWFRc	0.481451
b1922_293T_proteinID_02A_QE3_122212.55011	nSGFNIEEIEKc	0.73612
b1942_293T_proteinID_06B_QE3_122212.53294	nVNIQMVYDSPICRc	0.591522
b1943_293T_proteinID_07B_QE3_122212.62439	nSVTEQGAEISNEERNIISVAYKc	0.957807
b1944_293T_proteinID_08B_QE3_122212.71613	nQCVTPSEVVPVTVIAVQRc	1
b1906_293T_proteinID_01A_QE3_122212.55430	nYNFPVEVEVPMERKc	0.961056
b1944_293T_proteinID_08B_QE3_122212.71616	nIWDIQGSEEPVFRc	0.726682
b1944_293T_proteinID_08B_QE3_122212.71618	nVWDAVSGDEIMTIAHKc	0.244775
b1926_293T_proteinID_06A_QE3_122212.27110	nNPPDIVVQPGHIRc	0.930632
b1926_293T_proteinID_06A_QE3_122212.27111	nSGSGTMNIGGSITRc	0.708192
b1929_293T_proteinID_09A_QE3_122212.42643	nVICFIERc	0.5124
b1923_293T_proteinID_03A_QE3_122212.64201	nTIGGGDDSFNTFFSETGAGKc	0.92358
b1923_293T_proteinID_03A_QE3_122212.64203	nVAAITGIPFVTAPNKc	0.908562
b1923_293T_proteinID_03A_QE3_122212.64209	nSVTIGYIFSQGHITRc	0.369295
b1943_293T_proteinID_07B_QE3_122212.62426	nNGECHSAVIQAVEDIDISKc	0.870232
b1922_293T_proteinID_02A_QE3_122212.55030	nQIIDSEGFIEDKc	0.526353
b1929_293T_proteinID_09A_QE3_122212.42652	nITDEQGEGSQPFEGIEKc	0.944876
b1922_293T_proteinID_02A_QE3_122212.55038	nITPITYPQGIAMAKc	0.898554
b1929_293T_proteinID_09A_QE3_122212.42647	nRIQDIETEIEKc	0.75413
b1943_293T_proteinID_07B_QE3_122212.62415	nTIITITGVSTIGDVKc	0.975498
b1927_293T_proteinID_07A_QE3_122212.36308	nMVICSQQWKc	0.718537
b1943_293T_proteinID_07B_QE3_122212.62418	nQYMEGFNDEIEAFKc	0.800657
b1906_293T_proteinID_01A_QE3_122212.55488	nNMHATVIPEPATGFYc	0.974829
b1926_293T_proteinID_06A_QE3_122212.27174	nVYIEQNIAAQDRc	0.697717
b1906_293T_proteinID_01A_QE3_122212.55480	nIPFCAMGVSSVIHPKc	0.521915
b1906_293T_proteinID_01A_QE3_122212.55487	n(42.011)SSIGTGYDISASTFSPDGRc	0.849393
b1906_293T_proteinID_01A_QE3_122212.55478	nISIEMNGTIEDQISHIKc	0.95376
b1906_293T_proteinID_01A_QE3_122212.55479	nYNFPVEVEVPMERKc	0.892948
b1922_293T_proteinID_02A_QE3_122212.55055	nSEVPETPEIPNEISSNIRc	1
b1922_293T_proteinID_02A_QE3_122212.55059	nIVPGQFIAVDPKc	0.69334
b1943_293T_proteinID_07B_QE3_122212.62471	nTVVSGIVQFVPKc	0.997578
b1943_293T_proteinID_07B_QE3_122212.62476	nIQPFATEADVEEAIRc	0.995618
b1943_293T_proteinID_07B_QE3_122212.62478	nSNPSVFVIFQKc	1
b1922_293T_proteinID_02A_QE3_122212.69699	nVFIWGSFRc	0.862207
b1906_293T_proteinID_01A_QE3_122212.55476	nYGIIEEVVIKc	0.703085
b1922_293T_proteinID_02A_QE3_122212.55084	nQIDQFIVVARc	0.188161
b1922_293T_proteinID_02A_QE3_122212.55085	nVPPAVIIPPAAPISGRc	0.538395
b1926_293T_proteinID_06A_QE3_122212.27156	nQASIQHIQNAIDTEKc	1
b1943_293T_proteinID_07B_QE3_122212.62463	nKIIEIDSFIKc	1
b1906_293T_proteinID_01A_QE3_122212.55460	nQEQVTAAVAHAVEQQMQKc	0.693224
b1906_293T_proteinID_01A_QE3_122212.55465	nVIIMEIEEARc	0.934673
b1906_293T_proteinID_01A_QE3_122212.55458	nNTNSPEFDQIFKc	0.635682
b1922_293T_proteinID_02A_QE3_122212.55074	nSITEIFVKc	0.631173
b1943_293T_proteinID_07B_QE3_122212.62454	nIQVTNVISQPITQATVKIEHAKc	0.491848
b1906_293T_proteinID_01A_QE3_122212.55450	nQIIISFKPVMQKc	0.622394
b1942_293T_proteinID_06B_QE3_122212.53320	nNYMPIAFSDKc	0.513867
b1932_293T_proteinID_12A_QE3_122212.60332	nYDGFDCVYGIEINKc	0.975046
b1942_293T_proteinID_06B_QE3_122212.53322	nISNITIVQAEIKc	0.459567
b1942_293T_proteinID_06B_QE3_122212.53323	nSFFTASEGCSNPIGGGRc	0.860501
b1932_293T_proteinID_12A_QE3_122212.60339	nIYGPTNFAPIINHVARc	0.499632
b1942_293T_proteinID_06B_QE3_122212.53329	nRGSDEIISGSVISSPNSNMSSMVVTANGNDSKc	1
b1927_293T_proteinID_07A_QE3_122212.36814	nNQMIIEEEVQKc	0.18203
b1927_293T_proteinID_07A_QE3_122212.36816	nSFFEGHFKc	0.975765
b1942_293T_proteinID_06B_QE3_122212.67961	nQFIPEEFMKc	0.62401
b1922_293T_proteinID_02A_QE3_122212.69823	nSPGADIIQVITKc	0.664785
b1927_293T_proteinID_07A_QE3_122212.36819	nTPAAAAAMNIASPRc	0.913244
b1925_293T_proteinID_05A_QE3_122212.18360	nNPNNSSISEEIKc	0.377439
b1942_293T_proteinID_06B_QE3_122212.53337	nVFQFINAKc	0.963817
b1942_293T_proteinID_06B_QE3_122212.53339	nSIDDDIDGVPIDATEDSKc	0.925197
b1927_293T_proteinID_07A_QE3_122212.36805	nSIGTRPPHVFAIADKc	0.563461
b1927_293T_proteinID_07A_QE3_122212.36807	nYIHENIPIPQRc	0.382667
b1927_293T_proteinID_07A_QE3_122212.36808	nSFFEGHFKc	0.88734
b1932_293T_proteinID_12A_QE3_122212.60350	nTDTIEDIFPTTKc	0.868877
b1925_293T_proteinID_05A_QE3_122212.18358	nSADGSAPAGEGEGVTIQRc	0.309527
b1922_293T_proteinID_02A_QE3_122212.55205	nQISEVFIQIPSRKc	0.67246
b1942_293T_proteinID_06B_QE3_122212.53345	nQTNPSAMEVEEDDPVPEIRc	0.711522
b1932_293T_proteinID_12A_QE3_122212.60357	nYVAITSIIKc	0.684152
b1932_293T_proteinID_12A_QE3_122212.60359	nTDTIEDIFPTTKc	0.989884
b1942_293T_proteinID_06B_QE3_122212.53349	nSINNFCSQIGDDRPISYCHFSPNSKc	0.717562
b1927_293T_proteinID_07A_QE3_122212.36831	nIVHIINMTSAKc	0.655845
b1927_293T_proteinID_07A_QE3_122212.36833	nKIEEEQIIIEDQNCKc	0.989642
b1942_293T_proteinID_06B_QE3_122212.67981	nIVIPNEESVVIYYKc	0.984561
b1942_293T_proteinID_06B_QE3_122212.67982	nIVIPNEESVVIYYKc	0.617956
b1942_293T_proteinID_06B_QE3_122212.53350	nSAPGGPAASPSAIIIRc	0.618679
b1942_293T_proteinID_06B_QE3_122212.53352	nVGTFFSEVKPAGPTVEQQGEMARc	0.530743
b1932_293T_proteinID_12A_QE3_122212.60342	nKVESIQEEIAFIKc	0.903271
b1942_293T_proteinID_06B_QE3_122212.53357	nYASPEMCFVFSDRc	0.51716
b1927_293T_proteinID_07A_QE3_122212.36820	nNVINTFTQTAHSGRc	0.788979
b1942_293T_proteinID_06B_QE3_122212.67991	nSEEEIIVIFNKKc	0.785251
b1927_293T_proteinID_07A_QE3_122212.36828	nKIEEEQIIIEDQNCKc	1
b1942_293T_proteinID_06B_QE3_122212.67995	nVDMISEINIAPRc	0.936849
b1942_293T_proteinID_06B_QE3_122212.53363	nIQQGAIEIIRc	0.888513
b1945_293T_proteinID_09B_QE3_122212.16475	nVMGFIADKc	0.584243
b1942_293T_proteinID_06B_QE3_122212.53365	nVSVPIIAQGNSYPSETTVKc	0.955167
b1922_293T_proteinID_02A_QE3_122212.55227	nMVITNYMFPQQPRc	0.889943
b1930_293T_proteinID_10A_QE3_122212.68491	nQYGFFSYIRc	0.837519
b1930_293T_proteinID_10A_QE3_122212.68493	nKCPFGAISIVNIPSNIEKc	0.753544
b1945_293T_proteinID_09B_QE3_122212.16480	nVYIYSSGSVEAQKc	1
b1945_293T_proteinID_09B_QE3_122212.16483	nTIQTMQNFQKc	0.708391
b1945_293T_proteinID_09B_QE3_122212.16486	nISPVPVPRc	0.992813
b1922_293T_proteinID_02A_QE3_122212.55214	nSIHSAGPPIIAVTAAPPAQPIAKc	0.688437
b1923_293T_proteinID_03A_QE3_122212.64482	nTIISNQTVDIPENVDITIKc	0.96341
b1932_293T_proteinID_12A_QE3_122212.60394	nYPSPPMGSVSAPNIPTAEDNIEYVRc	0.964286
b1925_293T_proteinID_05A_QE3_122212.18314	nVCAIISCTSHKc	0.987349
b1942_293T_proteinID_06B_QE3_122212.53388	nTPAIVFEHVNNTDFKc	0.973467
b1945_293T_proteinID_09B_QE3_122212.16459	nTIATTIAPRc	0.894077
b1922_293T_proteinID_02A_QE3_122212.69887	nVPISEFDFSWSKc	0.738167
b1922_293T_proteinID_02A_QE3_122212.55230	nSEDIIDVDTAAGGFQQRc	0.825375
b1945_293T_proteinID_09B_QE3_122212.16460	nIVVMPGGGITDRc	0.807856
b1942_293T_proteinID_06B_QE3_122212.53394	nTSVPAPINSCIIKc	0.607188
b1945_293T_proteinID_09B_QE3_122212.16461	nVINCDTISQVKc	0.880278
b1942_293T_proteinID_06B_QE3_122212.53395	nTIWNQEIYIQQDNSERKc	0.634786
b1942_293T_proteinID_06B_QE3_122212.53396	nRGVFGTDSSENIFTSAKc	0.411181
b1923_293T_proteinID_03A_QE3_122212.64495	nVHPSEDEIIAQYIVPATCKc	0.806501
b1932_293T_proteinID_12A_QE3_122212.60387	nNTENCDFIFSPPEVTGRc	1
b1945_293T_proteinID_09B_QE3_122212.16468	nISCSTWNYQKc	0.709991
b1925_293T_proteinID_05A_QE3_122212.18309	nRIYSNWRc	0.478866
b1930_293T_proteinID_10A_QE3_122212.68456	nRINAGINVIGIPSEIISPKc	0.727471
b1930_293T_proteinID_10A_QE3_122212.68461	nYQQAGIPIIVIAGKc	0.971399
b1946_293T_proteinID_10B_QE3_122212.76289	nVCIESEHSMDTIIATIKc	0.821563
b1942_293T_proteinID_06B_QE3_122212.67926	nVADEGSFTCFVSIRc	0.578233
b1930_293T_proteinID_10A_QE3_122212.68408	nQIYPPINVIPSISRc	0.959521
b1926_293T_proteinID_06A_QE3_122212.27619	nKISSWDQAETPGHTPSIRc	0.644056
b1930_293T_proteinID_10A_QE3_122212.68410	nYQQAGIPIIVIAGKc	0.674893
b1930_293T_proteinID_10A_QE3_122212.68415	nVPFIVIECPNIKc	0.992209
b1926_293T_proteinID_06A_QE3_122212.27620	nQAQAVTAASTCCPQMPIQKc	0.698535
b1926_293T_proteinID_06A_QE3_122212.27627	nTNNIEIHYCTGAYRc	0.854658
b1942_293T_proteinID_06B_QE3_122212.67948	nYGGPPPDSVYSGVQPGIGTEVFVGKc	0.428304
b1922_293T_proteinID_02A_QE3_122212.69809	nISIPIEDYFNKc	0.889786
b1925_293T_proteinID_05A_QE3_122212.18396	nVCAIISCTSHKc	0.785686
b1930_293T_proteinID_10A_QE3_122212.68425	nSVGIISPSYTIIYRc	0.822547
b1925_293T_proteinID_05A_QE3_122212.18398	nSTAGDTHIGGEDFDNRc	0.99961
b1942_293T_proteinID_06B_QE3_122212.53308	nVAINVSCANIIDKc	0.672742
b1942_293T_proteinID_06B_QE3_122212.67941	nSDDSVIQIINPNRc	0.961067
b1925_293T_proteinID_05A_QE3_122212.18388	nNGETEICMEGRc	0.643277
b1926_293T_proteinID_06A_QE3_122212.27600	nTAAEIIQSQGSQAGGSQTIKc	0.671018
b1946_293T_proteinID_10B_QE3_122212.76359	nNMDPINDNIATIIHQSSDKc	0.643595
b1926_293T_proteinID_06A_QE3_122212.27653	nVSQGQIVVMQPEKc	0.67076
b1926_293T_proteinID_06A_QE3_122212.27656	nNPNGPYPYTIKc	0.997511
b1946_293T_proteinID_10B_QE3_122212.76342	nTFIVWVNEEDHIRc	0.82497
b1926_293T_proteinID_06A_QE3_122212.27660	nVVDIMAHMASKc	0.860289
b1930_293T_proteinID_10A_QE3_122212.68502	nTGIPISTYFSAVKc	0.943317
b1930_293T_proteinID_10A_QE3_122212.68505	nISSIQSIVPAIEIANAHRc	0.937628
b1946_293T_proteinID_10B_QE3_122212.76338	nIPPGEYIIVPSTFEPNKc	0.610773
b1926_293T_proteinID_06A_QE3_122212.27639	nRVEQPIYGIDGSAAKc	0.474494
b1948_293T_proteinID_12B_QE3_122212.8997	nYDIHQVKc	0.344537
b1931_293T_proteinID_11A_QE3_122212.63014	nITIQPVDNSTISIQMGTNKc	0.878192
b1944_293T_proteinID_08B_QE3_122212.71789	nNIIGSSPVADFSAIKc	0.664936
b1926_293T_proteinID_06A_QE3_122212.13020	nIVADQICAKc	0.717325
b1931_293T_proteinID_11A_QE3_122212.63016	nTAVTTVPSMGIGIVKc	0.571098
b1931_293T_proteinID_11A_QE3_122212.63017	nMFIGGISWDTSKc	0.503649
b1926_293T_proteinID_06A_QE3_122212.13022	nTITFTSSKc	0.632421
b1926_293T_proteinID_06A_QE3_122212.13014	nRFEAFQRc	0.486761
b1926_293T_proteinID_06A_QE3_122212.13015	nSFGGGCHVTAAVSSRc	0.449048
b1946_293T_proteinID_10B_QE3_122212.76322	nVMPIIIQGFKc	0.938137
b1946_293T_proteinID_10B_QE3_122212.76326	nMHDYDGNNIIDGIEISTAITHVHKc	0.845447
b1946_293T_proteinID_10B_QE3_122212.76327	nIQVQDIMQQIEKc	0.942687
b1926_293T_proteinID_06A_QE3_122212.27643	nYIECSAIQQDGVKc	0.754491
b1926_293T_proteinID_06A_QE3_122212.27645	nVVDIMAHMASKc	0.852125
b1926_293T_proteinID_06A_QE3_122212.27647	nISGIEQPQGAIQTRc	0.922163
b1948_293T_proteinID_12B_QE3_122212.8983	nRGIAIDGKc	0.705175
b1931_293T_proteinID_11A_QE3_122212.63020	nNPSIAVPIVIKc	0.570688
b1944_293T_proteinID_08B_QE3_122212.71797	nQIIANDPFFRc	0.461464
b1931_293T_proteinID_11A_QE3_122212.63024	nTAVTTVPSMGIGIVKc	0.967738
b1931_293T_proteinID_11A_QE3_122212.63025	nIVIIDSSIEYKc	0.678426
b1926_293T_proteinID_06A_QE3_122212.13049	nMQHITGITVKc	0.550997
b1946_293T_proteinID_10B_QE3_122212.76394	nVCIESEHSMDTIIATIKc	0.844982
b1946_293T_proteinID_10B_QE3_122212.76395	nPNQGEDCYFFFYSTCTKc	1
b1946_293T_proteinID_10B_QE3_122212.76399	nISIMPWFHGKc	0.887448
b1948_293T_proteinID_12B_QE3_122212.8976	nMGGGGAMNMGDPYGSGGQKc	1
b1927_293T_proteinID_07A_QE3_122212.22280	nISDGEINAQESTYKc	0.268867
b1926_293T_proteinID_06A_QE3_122212.13046	nVRVEISTGMPRc	0.621725
b1926_293T_proteinID_06A_QE3_122212.13037	nVRVEISTGMPRc	0.687762
b1926_293T_proteinID_06A_QE3_122212.13039	nSMEAHNIISKc	0.727258
b1946_293T_proteinID_10B_QE3_122212.76387	nSESVPPVTDWAWYKc	1
b1946_293T_proteinID_10B_QE3_122212.76389	nYPISWIEEVKc	0.684429
b1948_293T_proteinID_12B_QE3_122212.8960	nNMQITAGSKc	0.709966
b1944_293T_proteinID_08B_QE3_122212.71771	nVWDAVSGDEIMTIAHKc	0.714274
b1944_293T_proteinID_08B_QE3_122212.71772	nVFTDSEEIASAIDFKKc	0.774668
b1948_293T_proteinID_12B_QE3_122212.8965	nSDGKPCPPFKc	0.441977
b1948_293T_proteinID_12B_QE3_122212.8967	nYREAYIKc	0.835696
b1944_293T_proteinID_08B_QE3_122212.71778	nSINPNIIAVVTESTDAHHERc	0.901949
b1926_293T_proteinID_06A_QE3_122212.13032	nVASVIGTMEMGRc	0.392158
b1946_293T_proteinID_10B_QE3_122212.76372	nNNGNWQEAIQFVPKc	0.963327
b1946_293T_proteinID_10B_QE3_122212.76373	nTIDEAYPSMPVGITGWRc	0.851049
b1926_293T_proteinID_06A_QE3_122212.13060	nSMEAHNIISKc	0.595548
b1948_293T_proteinID_12B_QE3_122212.8955	nSGAIMCENCMTTNQKc	0.64305
b1943_293T_proteinID_07B_QE3_122212.62507	nTCQENSDVFQQEQGISDIIGKc	0.697706
b1946_293T_proteinID_10B_QE3_122212.76363	nVIEAEIIVIRc	0.796611
b1926_293T_proteinID_06A_QE3_122212.27685	nRAAAIEACIDVTKc	0.496643
b1944_293T_proteinID_08B_QE3_122212.71750	nNANKPIIDEIVPVYRc	0.891635
b1948_293T_proteinID_12B_QE3_122212.8940	nISICSSDKc	0.709806
b1948_293T_proteinID_12B_QE3_122212.8943	nIQTGGPVPRc	0.589602
b1944_293T_proteinID_08B_QE3_122212.71756	nSINPNIIAVVTESTDAHHERc	0.914813
b1948_293T_proteinID_12B_QE3_122212.8946	nTTTGSYIANRc	0.400121
b1948_293T_proteinID_12B_QE3_122212.8947	nIVSDGNINSDRc	0.277265
b1926_293T_proteinID_06A_QE3_122212.13056	nSNYNIPMHKc	0.46703
b1927_293T_proteinID_07A_QE3_122212.22246	nSQEVAYTDIKc	0.679973
b1922_293T_proteinID_02A_QE3_122212.55142	nIQIINNMIDKc	0.923296
b1945_293T_proteinID_09B_QE3_122212.16554	nVRIQTQPGYANTIRc	0.663616
b1924_293T_proteinID_04A_QE3_122212.3052	nISSVVTQHDSKKc	0.926319
b1943_293T_proteinID_07B_QE3_122212.62562	nTIVAHYPPVQVIFEKc	0.727826
b1943_293T_proteinID_07B_QE3_122212.62564	nSIIGMGTGAGAYIITRc	0.849178
b1923_293T_proteinID_03A_QE3_122212.64548	nIVINGNPITIFQERDPSKc	0.568116
b1906_293T_proteinID_01A_QE3_122212.55560	nSEIPDYYITIKc	0.556853
b1922_293T_proteinID_02A_QE3_122212.69789	nTYQIVYFIDKc	0.814787
b1948_293T_proteinID_12B_QE3_122212.8939	nTTVPRPAPYSKc	0.769984
b1927_293T_proteinID_07A_QE3_122212.22258	nQVGETSAPGDTIDGTPRc	1
b1922_293T_proteinID_02A_QE3_122212.55134	nIWSVPNASCVQVVRc	0.590883
b1922_293T_proteinID_02A_QE3_122212.55136	nRTPVQPNPIVYMMKc	0.662489
b1927_293T_proteinID_07A_QE3_122212.36883	nQTFIQDCEDDGETAAGGRc	0.699801
b1943_293T_proteinID_07B_QE3_122212.62554	nSFIVASVIPGPDGNINSPTRc	0.623828
b1922_293T_proteinID_02A_QE3_122212.69770	nVFIQYIPAIRc	0.542836
b1923_293T_proteinID_03A_QE3_122212.64559	nTIVEDIFADKc	0.921824
b1943_293T_proteinID_07B_QE3_122212.62558	nITISAIIDGKc	0.994125
b1926_293T_proteinID_06A_QE3_122212.13072	nVHQIEIAPRc	0.436729
b1944_293T_proteinID_08B_QE3_122212.71736	nSDIGEVIIVGGMTRc	0.698763
b1906_293T_proteinID_01A_QE3_122212.55551	nRVNQAIWIICTGARc	0.423352
b1948_293T_proteinID_12B_QE3_122212.8928	nSHMMDVQGSTQDSAIKc	0.661454
b1948_293T_proteinID_12B_QE3_122212.8919	nSNINMNAAGNRc	0.546599
b1922_293T_proteinID_02A_QE3_122212.55161	nIWSVPNASCVQVVRc	0.993071
b1927_293T_proteinID_07A_QE3_122212.22266	nVTVESTPDIEKc	0.825323
b1922_293T_proteinID_02A_QE3_122212.55162	nQISEVFIQIPSRKc	0.989697
b1943_293T_proteinID_07B_QE3_122212.62542	nQAFIIPICEAAAMRKc	0.623266
b1924_293T_proteinID_04A_QE3_122212.3023	nVHVGHVVRc	0.833565
b1943_293T_proteinID_07B_QE3_122212.62544	nIPDEFDNDPIIVQQIRc	0.90348
b1931_293T_proteinID_11A_QE3_122212.63099	nYSFECTDGSSFVDEVEKc	0.818677
b1943_293T_proteinID_07B_QE3_122212.62548	nTPIYSQIIQAYKc	0.391664
b1944_293T_proteinID_08B_QE3_122212.71700	nNVQAITHNQVVDMIVECPKc	0.611632
b1944_293T_proteinID_08B_QE3_122212.71702	nITESPCAIVASQYGWSGNMERc	0.884552
b1906_293T_proteinID_01A_QE3_122212.55533	nIVNIQHIDIINNKc	0.775155
b1927_293T_proteinID_07A_QE3_122212.22276	nTYASGYAHYEEQENc	0.730134
b1943_293T_proteinID_07B_QE3_122212.62535	nTDYIPIIDVDEKc	0.924526
b1926_293T_proteinID_06A_QE3_122212.13094	nVTETVMNGGMKc	0.427822
b1948_293T_proteinID_12B_QE3_122212.8903	nVVVVAGETGSGKc	0.731728
b1927_293T_proteinID_07A_QE3_122212.22272	nSQEVAYTDIKc	0.574713
b1927_293T_proteinID_07A_QE3_122212.22209	nSVDPDSPAEASGIRc	0.80091
b1946_293T_proteinID_10B_QE3_122212.76314	nMHDYDGNNIIDGIEISTAITHVHKc	0.728076
b1932_293T_proteinID_12A_QE3_122212.60411	nSIIAWVAAKc	0.51502
b1945_293T_proteinID_09B_QE3_122212.16512	nVRESGSINPDHGPAVIHCSAGIGRc	0.548035
b1946_293T_proteinID_10B_QE3_122212.76317	nIPPGEYIIVPSTFEPNKc	1
b1924_293T_proteinID_04A_QE3_122212.3086	nRPHQYIHPGAGDSRc	0.761965
b1946_293T_proteinID_10B_QE3_122212.76318	nMHDYDGNNIIDGIEISTAITHVHKc	0.742548
b1923_293T_proteinID_03A_QE3_122212.64502	nIQAINSIGAGPFSHMIKc	0.901985
b1932_293T_proteinID_12A_QE3_122212.60417	nYAEIIVSQGVVNQPEYEEEISKYDKc	1
b1945_293T_proteinID_09B_QE3_122212.16519	nTVIIACNVKc	0.68702
b1927_293T_proteinID_07A_QE3_122212.36856	nYFCHCCSVEIVPRc	0.721973
b1927_293T_proteinID_07A_QE3_122212.36858	nQTSGGPVDASSEYQQEIERc	1
b1927_293T_proteinID_07A_QE3_122212.36859	nSIGTRPPHVFAIADKc	0.901193
b1927_293T_proteinID_07A_QE3_122212.22215	nVTADVINAAEKc	0.812426
b1931_293T_proteinID_11A_QE3_122212.63090	nISQIQQINQMPIYPTEKc	0.566153
b1943_293T_proteinID_07B_QE3_122212.62594	nSAQGTSAPIIPIIQRc	0.897493
b1932_293T_proteinID_12A_QE3_122212.60400	nMKPIMGVIYVPITDKc	0.895292
b1931_293T_proteinID_11A_QE3_122212.63083	nSSNPMMVIQIPERc	0.89313
b1945_293T_proteinID_09B_QE3_122212.16525	nSICSINMNSTKc	0.639053
b1943_293T_proteinID_07B_QE3_122212.62598	nSAIISNTPSIIAIRc	0.918363
b1932_293T_proteinID_12A_QE3_122212.60405	nVAYIDPIEISEGKc	0.370057
b1906_293T_proteinID_01A_QE3_122212.55590	nVWSRNEDITEPQSIIAAAEKc	0.841777
b1927_293T_proteinID_07A_QE3_122212.36846	nISESGAIMTDIEENPKc	0.389951
b1906_293T_proteinID_01A_QE3_122212.55596	nQIIISFKPVMQKc	0.933185
b1943_293T_proteinID_07B_QE3_122212.62583	nTKTENPIIIIDEVDKc	0.519359
b1943_293T_proteinID_07B_QE3_122212.62587	nITGSTPMQVVTCITRc	0.920785
b1927_293T_proteinID_07A_QE3_122212.36874	nQTFIQDCEDDGETAAGGRc	0.857937
b1932_293T_proteinID_12A_QE3_122212.60437	nKPPMIQPIAIPPGISVHQAIERc	0.611607
b1943_293T_proteinID_07B_QE3_122212.62589	nTVVSGIVQFVPKc	1
b1932_293T_proteinID_12A_QE3_122212.60439	nMKPIMGVIYVPITDKc	0.978752
b1906_293T_proteinID_01A_QE3_122212.55580	nSNNVEMDWVIKc	0.408741
b1906_293T_proteinID_01A_QE3_122212.55584	nTNGSFIWCEVEKc	0.624968
b1906_293T_proteinID_01A_QE3_122212.55586	nVMQPQIIEVNFNPDCERc	1
b1922_293T_proteinID_02A_QE3_122212.55194	nYVEVYEINNEDVDAIMKc	1
b1927_293T_proteinID_07A_QE3_122212.22236	nNTPSISEEQIKc	0.938088
b1924_293T_proteinID_04A_QE3_122212.3060	nISSVVTQHDSKKc	0.947706
b1924_293T_proteinID_04A_QE3_122212.3061	nISSVVTQHDSKKc	0.926006
b1932_293T_proteinID_12A_QE3_122212.60420	nVVVQVIAEEPEAVIKc	0.596472
b1923_293T_proteinID_03A_QE3_122212.64531	nIPIFSAAGIPHNEIAAQICRc	1
b1927_293T_proteinID_07A_QE3_122212.36860	nSVIAACSSYFHSRc	0.696637
b1931_293T_proteinID_11A_QE3_122212.63061	nIVFDEYIKc	0.610514
b1943_293T_proteinID_07B_QE3_122212.62576	nSIVAIIVETQMKc	0.743284
b1923_293T_proteinID_03A_QE3_122212.64536	nQIIVDPISFSEERc	0.845175
b1932_293T_proteinID_12A_QE3_122212.60426	nVPSIVGSFIRc	0.933811
b1923_293T_proteinID_03A_QE3_122212.64538	nKPTFMDEEVQSIITKc	0.91296
b1945_293T_proteinID_09B_QE3_122212.16392	nKPAIFPEPAKc	0.802528
b1906_293T_proteinID_01A_QE3_122212.55607	nQYPWGVVQVENENHCDFVKc	0.598696
b1923_293T_proteinID_03A_QE3_122212.64385	nTIEIESINEVIKc	0.533856
b1932_293T_proteinID_12A_QE3_122212.60210	nKPPMIQPIAIPPGISVHQAIERc	0.592678
b1927_293T_proteinID_07A_QE3_122212.36930	n(42.011)MDIRPNHTIYINNMNDKc	1
b1922_293T_proteinID_02A_QE3_122212.69941	nVSDIIHSIFSSYKc	0.901945
b1927_293T_proteinID_07A_QE3_122212.36936	nITPEEEEIINKc	0.600625
b1922_293T_proteinID_02A_QE3_122212.69936	nSQTDQIVIIFAGKc	0.773445
b1923_293T_proteinID_03A_QE3_122212.64390	nIPIISDITHQISKc	0.936992
b1923_293T_proteinID_03A_QE3_122212.64393	nVPADTEVVCAPPTAYIDFARc	0.952274
b1942_293T_proteinID_06B_QE3_122212.53458	nSIPCSVAAYVPRc	0.69969
b1932_293T_proteinID_12A_QE3_122212.60206	nQENSGPPENYDFPVVIVKc	1
b1927_293T_proteinID_07A_QE3_122212.36922	nNVFNPEAFKPGNTHKc	0.866592
b1922_293T_proteinID_02A_QE3_122212.69933	nVSDIIHSIFSSYKc	0.871693
b1922_293T_proteinID_02A_QE3_122212.55322	nQEQHEAQAQVAEIEIQIRc	1
b1932_293T_proteinID_12A_QE3_122212.60233	nKPPMIQPIAIPPGISVHQAIERc	0.575371
b1942_293T_proteinID_06B_QE3_122212.53465	nTVAIDGTIFQKc	0.832535
b1945_293T_proteinID_09B_QE3_122212.16378	nRWIHEINQNCDDVCRc	0.872946
b1932_293T_proteinID_12A_QE3_122212.60234	nMKPIMGVIYVPITDKc	0.943074
b1942_293T_proteinID_06B_QE3_122212.53466	nRGVFGTDSSENIFTSAKc	0.261771
b1922_293T_proteinID_02A_QE3_122212.55328	nQQIESYPTDSIIEDQSDQRVIIKc	0.766122
b1945_293T_proteinID_09B_QE3_122212.16381	nYTEFYHVPTHSDASKc	0.704928
b1925_293T_proteinID_05A_QE3_122212.18221	nIYYSEETSSDQGNEDEEEPKc	1
b1925_293T_proteinID_05A_QE3_122212.18223	nTPEEHEIETGIKc	0.76975
b1945_293T_proteinID_09B_QE3_122212.16385	nSEGIIYVHSSRc	0.60671
b1932_293T_proteinID_12A_QE3_122212.60220	nVVIPTIASIRc	0.930794
b1932_293T_proteinID_12A_QE3_122212.60222	nVPSIVGSFIRc	0.468291
b1942_293T_proteinID_06B_QE3_122212.53476	nSQCTPIFMNAYTMRc	0.185136
b1945_293T_proteinID_09B_QE3_122212.16389	nYIIANATNPESKc	0.80327
b1927_293T_proteinID_07A_QE3_122212.36943	nYITASTFAQARc	0.912321
b1945_293T_proteinID_09B_QE3_122212.16351	nRPSTFGIPRc	0.929527
b1922_293T_proteinID_02A_QE3_122212.55343	nNIEPEWAAAASEVKc	0.765819
b1942_293T_proteinID_06B_QE3_122212.53483	nVGTFFSEVKPAGPTVEQQGEMARc	0.939699
b1923_293T_proteinID_03A_QE3_122212.64341	nTIGTGIVTNTIAMTEEEKc	0.874714
b1942_293T_proteinID_06B_QE3_122212.53485	nYAIINEPFKc	0.688269
b1932_293T_proteinID_12A_QE3_122212.60254	nSSCQIIQFMEGDKc	0.656608
b1942_293T_proteinID_06B_QE3_122212.53487	nNCIVIIDSTPYRc	0.545562
b1923_293T_proteinID_03A_QE3_122212.64344	nTIVEDIFADKc	0.966322
b1925_293T_proteinID_05A_QE3_122212.18218	nQGQPEPDATEIARc	0.580973
b1906_293T_proteinID_01A_QE3_122212.41008	nTCTDIKPEWIVKc	0.989437
b1906_293T_proteinID_01A_QE3_122212.55632	nNHFPGEAETIYNSIEPSYQKc	0.799579
b1906_293T_proteinID_01A_QE3_122212.55636	nVNTDIGNDIYFVKc	0.593857
b1922_293T_proteinID_02A_QE3_122212.55330	nYEESNIGIIESSVGDSRc	1
b1923_293T_proteinID_03A_QE3_122212.64354	nIVNGMGQSIIVSWSKc	0.620164
b1945_293T_proteinID_09B_QE3_122212.16367	nYIMCGSDEMNIRc	0.866391
b1923_293T_proteinID_03A_QE3_122212.64358	nSRGFGFVIFKc	0.875691
b1922_293T_proteinID_02A_QE3_122212.69970	nNQEQIITIASIIREDGKc	0.961047
b1922_293T_proteinID_02A_QE3_122212.55363	nTVTAMDVVYAIKc	0.702245
b1906_293T_proteinID_01A_QE3_122212.55628	nRIIPWIQQIKc	0.286465
b1922_293T_proteinID_02A_QE3_122212.55365	nTIQYISQGNVVFKc	0.969435
b1923_293T_proteinID_03A_QE3_122212.64362	nVCTIAIIDPGDSDIIRc	0.929224
b1922_293T_proteinID_02A_QE3_122212.55367	nYSEEIIGAIEQDEQARRc	0.78773
b1932_293T_proteinID_12A_QE3_122212.60275	nSGNIDPAEIAIVAAAQKc	0.457418
b1945_293T_proteinID_09B_QE3_122212.16332	nTIQCINAVRc	0.589569
b1945_293T_proteinID_09B_QE3_122212.16333	nVSSFTGPVPRc	0.727187
b1945_293T_proteinID_09B_QE3_122212.16335	nVDAIISAQPKc	0.538968
b1923_293T_proteinID_03A_QE3_122212.64368	nVPADTEVVCAPPTAYIDFARc	0.961473
b1945_293T_proteinID_09B_QE3_122212.16337	nVRESGSINPDHGPAVIHCSAGIGRc	0.600547
b1927_293T_proteinID_07A_QE3_122212.36918	nIRIYDIRc	0.806876
b1906_293T_proteinID_01A_QE3_122212.55612	nRIIPWIQQIKc	0.620979
b1906_293T_proteinID_01A_QE3_122212.55615	nTEIPVTENVQTIPPPYVVRc	1
b1906_293T_proteinID_01A_QE3_122212.55616	nTDKPYEDVSIINITVKc	0.396991
b1932_293T_proteinID_12A_QE3_122212.60260	nKSEFICCQDSFIQEIKc	0.603206
b1922_293T_proteinID_02A_QE3_122212.55355	nSFSDIFKc	0.842467
b1945_293T_proteinID_09B_QE3_122212.16342	nVTNEIFRc	0.466995
b1945_293T_proteinID_09B_QE3_122212.16344	nYTEFYHVPTHSDASKc	0.741545
b1922_293T_proteinID_02A_QE3_122212.55359	nVPPAVIIPPAAPISGRc	0.852484
b1932_293T_proteinID_12A_QE3_122212.60268	nRWIIDFASKc	0.799029
b1945_293T_proteinID_09B_QE3_122212.16347	nVAASNIVQMKc	0.988768
b1927_293T_proteinID_07A_QE3_122212.36906	nNQMIIEEEVQKc	0.969518
b1946_293T_proteinID_10B_QE3_122212.76198	nVIEQIIVAHFPMQSRc	0.641052
b1930_293T_proteinID_10A_QE3_122212.68570	nQADFVQTPITGIFGGHIRc	0.904567
b1926_293T_proteinID_06A_QE3_122212.27708	nVPPIKPNAGEESVMNIDKc	0.622966
b1930_293T_proteinID_10A_QE3_122212.68580	nYQQAGIPIIVIAGKc	0.983534
b1931_293T_proteinID_11A_QE3_122212.63205	nNGIDVIFKc	0.8798
b1931_293T_proteinID_11A_QE3_122212.63207	nRIYPDQPNPIQVTAIVKc	0.223542
b1946_293T_proteinID_10B_QE3_122212.76168	nTSIDWWITDKc	0.471984
b1946_293T_proteinID_10B_QE3_122212.76169	nVIPASEISDPGIIIKc	0.821847
b1930_293T_proteinID_10A_QE3_122212.68523	nYIPGPIQDMIKc	0.698015
b1930_293T_proteinID_10A_QE3_122212.68524	nKHSQFIGYPITIFVEKc	0.968901
b1926_293T_proteinID_06A_QE3_122212.27733	nNHDHQEIAVPVANIKc	0.597873
b1926_293T_proteinID_06A_QE3_122212.27741	nQAQAVTAASTCCPQMPIQKc	0.472928
b1942_293T_proteinID_06B_QE3_122212.53412	nSVGDGETVEFDVVEGEKc	0.918046
b1926_293T_proteinID_06A_QE3_122212.27743	nVYESIGQYGGETVKc	0.725356
b1942_293T_proteinID_06B_QE3_122212.53414	nMGPSYCIPPTFPKc	0.469686
b1942_293T_proteinID_06B_QE3_122212.53415	nKIPPGGIPGIDISDPKc	0.64335
b1925_293T_proteinID_05A_QE3_122212.18270	nVCAGDDVQTGGPGAEEMRc	0.736417
b1942_293T_proteinID_06B_QE3_122212.53425	nVTWDSSFCAVNPRc	0.714308
b1942_293T_proteinID_06B_QE3_122212.53426	nVMTIPYQPMPASSPVICAGGQDRc	1
b1926_293T_proteinID_06A_QE3_122212.27714	nNPIPPSVGVVDKc	0.431684
b1948_293T_proteinID_12B_QE3_122212.8797	nITIGQGNTEKc	0.516454
b1926_293T_proteinID_06A_QE3_122212.13101	nVVGCSCVVVKc	0.654831
b1942_293T_proteinID_06B_QE3_122212.53432	nIYVGNIPPDIRc	0.569566
b1948_293T_proteinID_12B_QE3_122212.8790	nTIVIQEGNSQKKc	0.701266
b1948_293T_proteinID_12B_QE3_122212.8792	nTEHAEFIHCKc	0.834275
b1926_293T_proteinID_06A_QE3_122212.27722	nVSQGQIVVMQPEKc	0.986817
b1942_293T_proteinID_06B_QE3_122212.53438	nKSPISWIEEKc	0.511549
b1948_293T_proteinID_12B_QE3_122212.8788	nRTPAQAAFEKc	0.613267
b1948_293T_proteinID_12B_QE3_122212.8789	nQIVGTVSSKc	0.482422
b1926_293T_proteinID_06A_QE3_122212.13126	nVIICDPEAKKc	0.848035
b1930_293T_proteinID_10A_QE3_122212.68605	nQFIIVMNAIDNRc	0.937825
b1926_293T_proteinID_06A_QE3_122212.27773	nNAEAVIQSPGISGKc	0.630444
b1926_293T_proteinID_06A_QE3_122212.27776	nTVEPIEYYRRc	0.84747
b1948_293T_proteinID_12B_QE3_122212.8894	nSVPADISRPKc	0.704862
b1943_293T_proteinID_07B_QE3_122212.62603	nQTIIDMIARc	0.555866
b1943_293T_proteinID_07B_QE3_122212.62604	nNAIDIIIPKc	0.730135
b1931_293T_proteinID_11A_QE3_122212.63157	nISFQHDPETSVIVIRc	0.314731
b1926_293T_proteinID_06A_QE3_122212.13115	nRIYTIDGKc	0.915463
b1926_293T_proteinID_06A_QE3_122212.13118	nKWPQQVVQKc	0.471885
b1926_293T_proteinID_06A_QE3_122212.27786	nIVSSSDVGHDEYSTQSIVKc	0.887917
b1931_293T_proteinID_11A_QE3_122212.63162	nIQSTFVFEEIGRRc	0.989157
b1931_293T_proteinID_11A_QE3_122212.63163	nNINGTIHEIIRc	0.400849
b1931_293T_proteinID_11A_QE3_122212.63164	nTGTAYTFFTPNNIKc	0.947123
b1926_293T_proteinID_06A_QE3_122212.13148	nNCPHIVVGTPGRc	0.60808
b1926_293T_proteinID_06A_QE3_122212.13149	nIQIEACGMRc	0.39543
b1948_293T_proteinID_12B_QE3_122212.8871	nSHMMDVQGSTQDSAIKc	1
b1926_293T_proteinID_06A_QE3_122212.27756	n(42.011)SYGRPPPDVEGMTSIKc	1
b1926_293T_proteinID_06A_QE3_122212.27759	nKNEPPITCPYSIKc	0.458597
b1948_293T_proteinID_12B_QE3_122212.8876	nTINYTARc	0.970508
b1926_293T_proteinID_06A_QE3_122212.13141	nTIVSIGDPKKc	0.626518
b1931_293T_proteinID_11A_QE3_122212.63137	nKNPMVETIGTVIQIKc	0.789949
b1930_293T_proteinID_10A_QE3_122212.68630	nVAHAIAEGIGVIACIGEKc	0.563185
b1906_293T_proteinID_01A_QE3_122212.41090	nRIISDSIPPSTGTFQEAQSRc	0.526751
b1930_293T_proteinID_10A_QE3_122212.68634	nVVIAYEPVWAIGTGKc	0.898202
b1906_293T_proteinID_01A_QE3_122212.41091	nITTAMCNEVASISKc	0.588162
b1946_293T_proteinID_10B_QE3_122212.76201	nTHCPYAVAIPEVAPAQPITEAIRc	0.824092
b1926_293T_proteinID_06A_QE3_122212.27766	nVEEISQAISQKc	0.554993
b1926_293T_proteinID_06A_QE3_122212.27767	nQAQNTVTIATSIKc	0.847545
b1931_293T_proteinID_11A_QE3_122212.63140	nNEEQGIPIEYIEKc	0.403501
b1926_293T_proteinID_06A_QE3_122212.27769	nQFIEMVNGTDSEVRc	0.681115
b1931_293T_proteinID_11A_QE3_122212.63148	nSPITQEQIIPNIAMKc	0.922182
b1926_293T_proteinID_06A_QE3_122212.13132	nTPQGGIYNRPCIHRc	0.795243
b1926_293T_proteinID_06A_QE3_122212.13169	nNYINQHIEHVQKc	0.932742
b1946_293T_proteinID_10B_QE3_122212.76273	nKIEDITEIEGWEEIEDNEKc	0.905481
b1948_293T_proteinID_12B_QE3_122212.8851	nTGSAVAPVHPPNRc	0.534022
b1931_293T_proteinID_11A_QE3_122212.63110	nQQPMAIAVAITKc	1
b1948_293T_proteinID_12B_QE3_122212.8857	nRIVEQDTMPPKc	0.363907
b1926_293T_proteinID_06A_QE3_122212.13157	nIVIMSATGDNERc	1
b1946_293T_proteinID_10B_QE3_122212.76266	nNWIIQGQIDDIKc	0.832524
b1944_293T_proteinID_08B_QE3_122212.71892	nISSIISSITSVMKc	0.430193
b1931_293T_proteinID_11A_QE3_122212.63122	nVMQPIVQQPIIPVVKc	0.66216
b1926_293T_proteinID_06A_QE3_122212.13153	nSQGMAISIGDKc	0.732828
b1948_293T_proteinID_12B_QE3_122212.8849	nMIIQSSEGRc	0.729713
b1926_293T_proteinID_06A_QE3_122212.13154	nTPASPVVHIRc	0.597608
b1926_293T_proteinID_06A_QE3_122212.27797	nMIIADQGQSWKc	0.949156
b1943_293T_proteinID_07B_QE3_122212.62622	nIPGMIIIDTPGHESFSNIRc	0.733009
b1926_293T_proteinID_06A_QE3_122212.13182	nVYAVATSTNTPCARc	1
b1926_293T_proteinID_06A_QE3_122212.13188	nVSAVISTNSTPCRc	1
b1931_293T_proteinID_11A_QE3_122212.63102	nSIGDIFIKc	0.686586
b1926_293T_proteinID_06A_QE3_122212.13173	nTVANMIKc	0.320128
b1931_293T_proteinID_11A_QE3_122212.63105	nKIQISIADFRc	0.744614
b1948_293T_proteinID_12B_QE3_122212.8827	nNVICSACSGQGGKc	0.750312
b1926_293T_proteinID_06A_QE3_122212.13176	nVFGPGVERc	0.62524
b1948_293T_proteinID_12B_QE3_122212.8829	nISGTGSAGATIRc	0.532866
b1931_293T_proteinID_11A_QE3_122212.63108	nKIQISIADFRc	0.932944
b1906_293T_proteinID_01A_QE3_122212.41042	nQIDAAINHYIEARc	0.746663
b1943_293T_proteinID_07B_QE3_122212.62682	nSPYNYIQVAYFKc	0.736465
b1923_293T_proteinID_03A_QE3_122212.64422	nTIGGGDDSFNTFFSETGAGKc	1
b1924_293T_proteinID_04A_QE3_122212.3168	nVEQIKPYHAHKc	0.560775
b1948_293T_proteinID_12B_QE3_122212.8812	nTEHAEFIHCKc	0.642132
b1948_293T_proteinID_12B_QE3_122212.8814	nTIVIQEGNSQKKc	0.682163
b1948_293T_proteinID_12B_QE3_122212.8809	nSVGPDFGKKc	0.89812
b1927_293T_proteinID_07A_QE3_122212.22377	nTPCYHYFHCHCIARc	0.519393
b1922_293T_proteinID_02A_QE3_122212.55253	nDSRIPIIIVGNKc	0.961908
b1922_293T_proteinID_02A_QE3_122212.55254	nYPQIIPGIRc	0.613826
b1922_293T_proteinID_02A_QE3_122212.55255	nIYVISIAEPRc	0.365263
b1945_293T_proteinID_09B_QE3_122212.16446	nKPAIFPEPAKc	0.31703
b1926_293T_proteinID_06A_QE3_122212.13191	nIVGPSGAAVPCKc	0.5739
b1948_293T_proteinID_12B_QE3_122212.8803	nYSDVHNCSYNYKc	0.631536
b1926_293T_proteinID_06A_QE3_122212.13199	nNIVAAMKc	0.429697
b1927_293T_proteinID_07A_QE3_122212.22385	nVFMQEFKc	0.556
b1922_293T_proteinID_02A_QE3_122212.55281	nVYTDVQQVASSITHPRc	0.444716
b1923_293T_proteinID_03A_QE3_122212.64441	nVFIGNINTIVVKc	0.741934
b1943_293T_proteinID_07B_QE3_122212.62660	nTVVSGIVQFVPKc	0.899622
b1943_293T_proteinID_07B_QE3_122212.62661	nKPGGFDISIFYRc	0.785435
b1906_293T_proteinID_01A_QE3_122212.41025	nTCTDIKPEWIVKc	0.821082
b1923_293T_proteinID_03A_QE3_122212.64447	nIPIFSAAGIPHNEIAAQICRc	0.869146
b1943_293T_proteinID_07B_QE3_122212.62667	nSNPSVFVIFQKc	0.997076
b1945_293T_proteinID_09B_QE3_122212.16419	nTVIVSSGIREPRc	0.894928
b1924_293T_proteinID_04A_QE3_122212.3147	nVHSQGPHHVCEICNKc	0.54564
b1906_293T_proteinID_01A_QE3_122212.55653	nSANFIQHIIHRc	0.970895
b1922_293T_proteinID_02A_QE3_122212.55271	nNAVEEYVYEMRc	0.568591
b1906_293T_proteinID_01A_QE3_122212.55657	nNENPVDYTVQIPPSTTYAITPMKc	0.740831
b1922_293T_proteinID_02A_QE3_122212.55272	nSEATAAIHSFFKc	0.624397
b1923_293T_proteinID_03A_QE3_122212.64450	nRIFQQIISAVDYCHRc	0.812851
b1923_293T_proteinID_03A_QE3_122212.64455	nNITAIGINIVASGGTAKc	0.718833
b1943_293T_proteinID_07B_QE3_122212.62651	nNAAINTIVTVYNVHGDQVFKc	0.490482
b1945_293T_proteinID_09B_QE3_122212.16427	nVATVSIPRc	0.995769
b1906_293T_proteinID_01A_QE3_122212.41084	nMDVIGTVGSCGAPNFRc	1
b1927_293T_proteinID_07A_QE3_122212.22329	nQAIAQSEPGQIADSKEETPKc	0.53287
b1906_293T_proteinID_01A_QE3_122212.41086	nVAIVNDSISDVTSTTSSRc	1
b1944_293T_proteinID_08B_QE3_122212.71804	nVWDAVSGDEIMTIAHKc	0.517703
b1922_293T_proteinID_02A_QE3_122212.55292	nQIIDSEGFIEDKc	0.657494
b1922_293T_proteinID_02A_QE3_122212.55294	nQIYNIIHIDPRc	0.415665
b1927_293T_proteinID_07A_QE3_122212.22337	nSPEVISGGEDGAVRc	0.5348
b1906_293T_proteinID_01A_QE3_122212.41073	nTDIQIAFTRc	0.684162
b1927_293T_proteinID_07A_QE3_122212.22349	nSAGIEQPTDPVARc	0.6281
b1924_293T_proteinID_04A_QE3_122212.3190	nIRQHAYEHSIGKc	0.563069
b1924_293T_proteinID_04A_QE3_122212.3192	nVIDGATMSRc	0.844988
b1924_293T_proteinID_04A_QE3_122212.3194	nTPTPVHYRPHGAKc	0.679265
b1923_293T_proteinID_03A_QE3_122212.64401	nYTINVISDIGEGEKc	0.993474
b1924_293T_proteinID_04A_QE3_122212.3185	nRPPHPIPPRc	0.679285
b1927_293T_proteinID_07A_QE3_122212.36992	nNNTVGIIQINRPKc	0.683817
b1932_293T_proteinID_12A_QE3_122212.60313	nYPIEHGIITNWDDMEKc	0.823209
b1932_293T_proteinID_12A_QE3_122212.60315	nITAIIEEAEEAPGARPQIQDAWRc	0.792835
b1931_293T_proteinID_11A_QE3_122212.63178	nQSTINFDSPIYVGGMPGKc	1
b1906_293T_proteinID_01A_QE3_122212.55699	nNTNSPEFDQIFKc	0.916478
b1906_293T_proteinID_01A_QE3_122212.41050	nITAIDYHNPAGFNCKDETEFRc	0.919785
b1924_293T_proteinID_04A_QE3_122212.3180	nIRQHAYEHSIGKc	0.777428
b1932_293T_proteinID_12A_QE3_122212.60306	nNWDDVITVDYTRc	0.955319
b1906_293T_proteinID_01A_QE3_122212.55695	nYISQCIDEIKQEIKc	0.984326
b1942_293T_proteinID_06B_QE3_122212.53561	nVTWDSSFCAVNPRc	0.993986
b1942_293T_proteinID_06B_QE3_122212.53564	nQTNPSAMEVEEDDPVPEIRc	0.981178
b1922_293T_proteinID_02A_QE3_122212.55425	nSTYNHISSWITDARc	0.708803
b1923_293T_proteinID_03A_QE3_122212.50094	nVGIIIEYEAQKc	0.680407
b1930_293T_proteinID_10A_QE3_122212.68292	nVPFIVIECPNIKc	0.979019
b1923_293T_proteinID_03A_QE3_122212.50099	nVCICQGSAGSGAIGPVEAAIRc	0.704163
b1906_293T_proteinID_01A_QE3_122212.55717	nTEIPVTENVQTIPPPYVVRc	0.828229
b1942_293T_proteinID_06B_QE3_122212.53572	nSSGTSSGVIMVGPNFRc	0.926791
b1922_293T_proteinID_02A_QE3_122212.55416	nQEQHEAQAQVAEIEIQIRc	0.894668
b1922_293T_proteinID_02A_QE3_122212.55419	nIWSVPNASCVQVVRc	0.880537
b1923_293T_proteinID_03A_QE3_122212.50083	nNNVKWEINPEIVARc	0.895444
b1928_293T_proteinID_08A_QE3_122212.33880	nSVQETVIPIKc	0.593821
b1906_293T_proteinID_01A_QE3_122212.55701	nQENDVINAIIKc	0.571666
b1906_293T_proteinID_01A_QE3_122212.55705	nVIIMEIEEARc	0.992949
b1922_293T_proteinID_02A_QE3_122212.55441	nNIIAAASPYIRc	0.705033
b1928_293T_proteinID_08A_QE3_122212.33887	nMGAGMGFGIERc	0.879064
b1942_293T_proteinID_06B_QE3_122212.53583	nVGTFFSEVKPAGPTVEQQGEMARc	1
b1925_293T_proteinID_05A_QE3_122212.18599	nVCAIISCTSHKc	0.686978
b1932_293T_proteinID_12A_QE3_122212.60111	nSNIISGSVMYIEEKc	0.938179
b1932_293T_proteinID_12A_QE3_122212.60112	nYDGFDCVYGIEINKc	0.636401
b1942_293T_proteinID_06B_QE3_122212.53586	nSFGQTPSQIIIEPHPPRc	1
b1932_293T_proteinID_12A_QE3_122212.60113	nQENSGPPENYDFPVVIVKc	0.605321
b1923_293T_proteinID_03A_QE3_122212.50072	nSQDTVIMNIYKc	0.41795
b1928_293T_proteinID_08A_QE3_122212.33875	nTIMHIMINNTKc	0.769219
b1922_293T_proteinID_02A_QE3_122212.55432	nIVQDVANNTNEEAGDGTTTATVIARc	0.449829
b1922_293T_proteinID_02A_QE3_122212.55435	nIWIEPCIRc	0.796174
b1932_293T_proteinID_12A_QE3_122212.60106	nIYGPTNFAPIINHVARc	0.550703
b1923_293T_proteinID_03A_QE3_122212.50061	nSEDTTGPITGIAITSVNKc	0.932851
b1923_293T_proteinID_03A_QE3_122212.50066	nQIASEDISHITPTQGFNIKc	0.926203
b1925_293T_proteinID_05A_QE3_122212.18570	nTMDEVIERc	0.787232
b1928_293T_proteinID_08A_QE3_122212.33860	nNQVAMNPTNTVFDAKc	0.554925
b1930_293T_proteinID_10A_QE3_122212.68248	nQIYPPINVIPSISRc	1
b1906_293T_proteinID_01A_QE3_122212.55769	nSIYQSAGVAPESFEYIEAHGTGTKc	0.622907
b1928_293T_proteinID_08A_QE3_122212.33866	nVIRPQVTAVAQQNQGEVPEPQDMKc	0.881024
b1922_293T_proteinID_02A_QE3_122212.55467	nQDSWEVVEGIRc	0.188152
b1932_293T_proteinID_12A_QE3_122212.60135	nNIIFVITKPDVYKc	0.472145
b1932_293T_proteinID_12A_QE3_122212.60138	nTDTIEDIFPTTKc	0.441249
b1930_293T_proteinID_10A_QE3_122212.68253	nVPFIVIECPNIKc	0.983725
b1925_293T_proteinID_05A_QE3_122212.18560	nRQINHIFYRc	0.739831
b1906_293T_proteinID_01A_QE3_122212.55759	nYHGYIFGFYKc	0.50707
b1928_293T_proteinID_08A_QE3_122212.33853	nYIAIASTTVETTDPEKc	1
b1925_293T_proteinID_05A_QE3_122212.18566	nRMQEIEEMEKc	0.787423
b1925_293T_proteinID_05A_QE3_122212.18567	nSISGTAQDGNTEPIPPDSGDKc	1
b1932_293T_proteinID_12A_QE3_122212.60124	nKVESIQEEIAFIKc	0.963074
b1906_293T_proteinID_01A_QE3_122212.55750	nYISQCIDEIKQEIKc	0.547925
b1906_293T_proteinID_01A_QE3_122212.55749	nKPIVICGDINVAHEEIDIRc	0.792962
b1922_293T_proteinID_02A_QE3_122212.55488	nIQIINNMIDKc	0.519485
b1906_293T_proteinID_01A_QE3_122212.55740	nMFIGGISWDTTKKc	0.549286
b1906_293T_proteinID_01A_QE3_122212.55731	nIVNIQHIDIINNKc	0.997853
b1906_293T_proteinID_01A_QE3_122212.55732	nSVPGFNPDSMCESQVIIRc	1
b1906_293T_proteinID_01A_QE3_122212.55734	nMFIGGISWDTTKKc	0.826851
b1925_293T_proteinID_05A_QE3_122212.18540	nVFTGVVTKc	0.740463
b1922_293T_proteinID_02A_QE3_122212.55476	nSEDIIDVDTAAGGFQQRc	0.797117
b1928_293T_proteinID_08A_QE3_122212.33832	nNSIESYAFNMKc	0.979281
b1928_293T_proteinID_08A_QE3_122212.33835	nQCIDIIRc	0.905934
b1930_293T_proteinID_10A_QE3_122212.68284	nSSEIEIIAVDIPKc	0.904534
b1932_293T_proteinID_12A_QE3_122212.60191	nMKPIMGVIYVPITDKc	0.410426
b1932_293T_proteinID_12A_QE3_122212.60194	nTSIDAYDNFDNISIAQRIEKc	0.456093
b1932_293T_proteinID_12A_QE3_122212.60197	nNIIFVITKPDVYKc	0.886465
b1942_293T_proteinID_06B_QE3_122212.53504	nSIPCSVAAYVPRc	0.958616
b1930_293T_proteinID_10A_QE3_122212.68235	nYIPIIVDICCKc	0.870038
b1930_293T_proteinID_10A_QE3_122212.68236	nNTISIIVAGIKc	0.58971
b1932_293T_proteinID_12A_QE3_122212.60181	nYETNVDYSFFTEPVSCEVHNKc	0.735825
b1942_293T_proteinID_06B_QE3_122212.53510	nVAINVSCANIIDKc	0.560106
b1942_293T_proteinID_06B_QE3_122212.53512	nISIRPEVENYIKc	0.765857
b1942_293T_proteinID_06B_QE3_122212.53529	nVTGDTVYNMIRc	0.622073
b1943_293T_proteinID_07B_QE3_122212.62800	nYIIYDIIKc	0.598156
b1943_293T_proteinID_07B_QE3_122212.62803	nIQEFIEIIRc	0.656839
b1942_293T_proteinID_06B_QE3_122212.53538	nQINQVNFTIPKc	0.609733
b1942_293T_proteinID_06B_QE3_122212.53549	nTVISEIPPAATGSGIATNVCRKc	0.84762
b1942_293T_proteinID_06B_QE3_122212.53558	nQFIDFGRc	0.683851
b1945_293T_proteinID_09B_QE3_122212.16712	nIQSSHNFQIESVNKc	0.958494
b1923_293T_proteinID_03A_QE3_122212.64705	nNSYIEVIIKc	0.899904
b1927_293T_proteinID_07A_QE3_122212.22084	nKMQAGEEVTEIRc	0.859373
b1946_293T_proteinID_10B_QE3_122212.76588	nVIFIIGADGGCITRc	0.988669
b1945_293T_proteinID_09B_QE3_122212.16723	nQGVTSVTCHGGYVYTTGRc	0.806575
b1943_293T_proteinID_07B_QE3_122212.62710	nVASFYEGQVAIWDIRKc	0.606498
b1923_293T_proteinID_03A_QE3_122212.64714	nIQAINSIGAGPFSHMIKc	0.610857
b1927_293T_proteinID_07A_QE3_122212.22092	nVDNDENEHQISIRc	0.665996
b1927_293T_proteinID_07A_QE3_122212.22094	nSEETNQQEVANSIAKc	0.45148
b1946_293T_proteinID_10B_QE3_122212.76573	nQYATIDVYNPFETRc	0.895985
b1923_293T_proteinID_03A_QE3_122212.64720	nITVNEVEIIVMKc	0.545157
b1943_293T_proteinID_07B_QE3_122212.62706	nITDIANISAANHDAAIFPGGFGAAKc	0.886427
b1943_293T_proteinID_07B_QE3_122212.62708	nSFIVASVIPGPDGNINSPTRc	0.993701
b1943_293T_proteinID_07B_QE3_122212.62709	nIWTFIEDRc	0.524341
b1946_293T_proteinID_10B_QE3_122212.76561	nVERDIGEGNISTAAAAAIAAAAVKc	0.607909
b1946_293T_proteinID_10B_QE3_122212.76567	nITIPVDFVTADKFDENAKc	0.953289
b1945_293T_proteinID_09B_QE3_122212.16708	nTVIIACNVKc	0.993387
b1926_293T_proteinID_06A_QE3_122212.27450	nVSQGQIVVMQPEKc	1
b1926_293T_proteinID_06A_QE3_122212.27451	nVVNVSSIMSVRc	0.722769
b1943_293T_proteinID_07B_QE3_122212.62763	nNIIYIATIADASPTSTSKc	0.914114
b1943_293T_proteinID_07B_QE3_122212.62764	nNIVQCGDFPHIIVYGPSGAGKc	0.629419
b1943_293T_proteinID_07B_QE3_122212.62768	nIPIPSPAIEYTIGSRc	1
b1926_293T_proteinID_06A_QE3_122212.27461	nVICAEEPYICKc	0.881627
b1926_293T_proteinID_06A_QE3_122212.27463	nQIMEGIEYCHKc	0.597466
b1926_293T_proteinID_06A_QE3_122212.27430	nQEPIIIGSTKc	0.537519
b1944_293T_proteinID_08B_QE3_122212.71980	nNANKPIIDEIVPVYRc	0.995328
b1943_293T_proteinID_07B_QE3_122212.62744	nSFIVASVIPGPDGNINSPTRc	0.686183
b1943_293T_proteinID_07B_QE3_122212.62748	nITISAIIDGKc	0.949916
b1944_293T_proteinID_08B_QE3_122212.71990	nVIVSISAGGRDEGNYIDDAIVRc	0.861901
b1944_293T_proteinID_08B_QE3_122212.71992	nSINPNIIAVVTESTDAHHERc	0.554773
b1943_293T_proteinID_07B_QE3_122212.62738	nTPIYSQIIQAYKc	0.910827
b1927_293T_proteinID_07A_QE3_122212.22075	nVIETAEDIQERc	0.997876
b1923_293T_proteinID_03A_QE3_122212.50134	nQQIIPEIVRc	0.873397
b1923_293T_proteinID_03A_QE3_122212.50138	nVCICQGSAGSGAIGPVEAAIRc	1
b1922_293T_proteinID_02A_QE3_122212.55387	nTVVSHSITTIGIEVAKc	0.487084
b1946_293T_proteinID_10B_QE3_122212.76515	nVCIESEHSMDTIIATIKc	0.816164
b1927_293T_proteinID_07A_QE3_122212.36657	nIRIYDIRc	0.752218
b1923_293T_proteinID_03A_QE3_122212.50130	nISIEMHGTIEDQISHIRc	0.509832
b1923_293T_proteinID_03A_QE3_122212.50131	nQICDNAGFDATNIINKc	0.134425
b1927_293T_proteinID_07A_QE3_122212.22010	nQQQQQTEIDMVPGRc	1
b1906_293T_proteinID_01A_QE3_122212.55798	nVNTDIGNDIYFVKc	0.909464
b1923_293T_proteinID_03A_QE3_122212.50127	nVIASEIGSMPEIKc	0.744805
b1923_293T_proteinID_03A_QE3_122212.50128	nQWYQQQIAIAQEARc	0.665822
b1927_293T_proteinID_07A_QE3_122212.22016	nVIETAEDIQERc	0.281422
b1922_293T_proteinID_02A_QE3_122212.55376	nTPAPATTTSHNPIANIISKc	0.632029
b1923_293T_proteinID_03A_QE3_122212.64791	nVPADTEVVCAPPTAYIDFARc	1
b1946_293T_proteinID_10B_QE3_122212.76500	nSAGIEEIEQEITSKc	0.865166
b1923_293T_proteinID_03A_QE3_122212.64793	nYVDQVIQIVYKc	0.931971
b1943_293T_proteinID_07B_QE3_122212.62792	nNAIDIIIPKc	0.98964
b1928_293T_proteinID_08A_QE3_122212.33805	nMGPAMGPAIGAGIERc	0.687799
b1943_293T_proteinID_07B_QE3_122212.62795	nQFINIMIPMKc	0.662802
b1928_293T_proteinID_08A_QE3_122212.33808	nRITIATVPTPSEGTNTSGASECESVSDKc	0.873542
b1927_293T_proteinID_07A_QE3_122212.36645	nNQMIIEEEVQKc	0.907302
b1944_293T_proteinID_08B_QE3_122212.71971	nVSIVTPEDIIRc	0.656725
b1906_293T_proteinID_01A_QE3_122212.55793	nRVNQAIWIICTGARc	0.977262
b1923_293T_proteinID_03A_QE3_122212.50112	nNGETYNGHIVSCDNWMNINIRc	0.735622
b1923_293T_proteinID_03A_QE3_122212.50114	nSMIEVNYPMENGIVRc	0.854081
b1927_293T_proteinID_07A_QE3_122212.22024	nQDPSVIHTEEMRc	0.921447
b1906_293T_proteinID_01A_QE3_122212.55789	nYNFPNPNPFVEDDMDKc	0.804157
b1923_293T_proteinID_03A_QE3_122212.50119	nVGEGPGVCWIAPEQTAGKc	0.45974
b1926_293T_proteinID_06A_QE3_122212.27471	nNHDHQEIAVPVANIKc	0.666094
b1906_293T_proteinID_01A_QE3_122212.41141	nMGPIGIDHMASSIERc	0.589314
b1943_293T_proteinID_07B_QE3_122212.62781	nSAQGTSAPIIPIIQRc	0.982573
b1928_293T_proteinID_08A_QE3_122212.33804	nSQMIAMNIEKc	0.971292
b1927_293T_proteinID_07A_QE3_122212.36675	nYITASTFAQARc	0.550666
b1927_293T_proteinID_07A_QE3_122212.36678	nISESGAIMTDIEENPKc	0.627443
b1906_293T_proteinID_01A_QE3_122212.55781	nRVNQAIWIICTGARc	0.970684
b1906_293T_proteinID_01A_QE3_122212.55784	nNRQPPDSGPMCDIIWSDPQPQNGRc	0.860921
b1906_293T_proteinID_01A_QE3_122212.55775	n(42.011)MDVNIAPIRc	0.722376
b1923_293T_proteinID_03A_QE3_122212.50102	nNAIESYAFNMKc	0.962319
b1923_293T_proteinID_03A_QE3_122212.50103	n(42.011)SAGGPCPAAAGGGPGGASCSVGAPGGVSMFRc	0.949004
b1922_293T_proteinID_02A_QE3_122212.55393	nSMGFIGHYIDQKc	0.477694
b1922_293T_proteinID_02A_QE3_122212.55395	nITISAIVDGKc	0.428164
b1926_293T_proteinID_06A_QE3_122212.27481	nVIVDVPCTTDRc	0.908458
b1926_293T_proteinID_06A_QE3_122212.27482	nNHDHQEIAVPVANIKc	0.698404
b1926_293T_proteinID_06A_QE3_122212.27484	n(42.011)SYGRPPPDVEGMTSIKc	0.550634
b1945_293T_proteinID_09B_QE3_122212.16788	nISAETIQQVNRc	0.539343
b1927_293T_proteinID_07A_QE3_122212.36664	nNVFNPEAFKPGNTHKc	0.666187
b1906_293T_proteinID_01A_QE3_122212.55772	nIVNIQHIDIINNKc	0.933163
b1944_293T_proteinID_08B_QE3_122212.71919	nVEYPIMYSTDPENGHIFNCIQRc	0.446448
b1946_293T_proteinID_10B_QE3_122212.76550	nVCGIATFEIDIKc	0.675828
b1923_293T_proteinID_03A_QE3_122212.64744	nKPTFMDEEVQSIITKc	0.877706
b1945_293T_proteinID_09B_QE3_122212.16757	nSTGIIGVCKc	0.768548
b1945_293T_proteinID_09B_QE3_122212.16759	nYQCVVITEMKc	0.628094
b1927_293T_proteinID_07A_QE3_122212.36615	nVIIANNGIAAVKc	0.98531
b1923_293T_proteinID_03A_QE3_122212.50171	nSENRVVVSGIPPSGSWQDIKc	0.763208
b1944_293T_proteinID_08B_QE3_122212.71925	nQAQIEVVPSASAIIIKc	0.567423
b1923_293T_proteinID_03A_QE3_122212.50177	nTENPVIMGISSQNGQIRc	0.809047
b1923_293T_proteinID_03A_QE3_122212.50168	nTENPVIMGISSQNGQIRc	0.839422
b1946_293T_proteinID_10B_QE3_122212.76540	nITIPVDFVTADKFDENAKc	1
b1946_293T_proteinID_10B_QE3_122212.76541	nIVIIGSNHSIPFIKc	0.966678
b1945_293T_proteinID_09B_QE3_122212.16760	nKPAIFPEPAKc	0.837677
b1946_293T_proteinID_10B_QE3_122212.76546	nMHDYDGNNIIDGIEISTAITHVHKc	0.665875
b1946_293T_proteinID_10B_QE3_122212.76547	nMHDYDGNNIIDGIEISTAITHVHKc	0.556368
b1923_293T_proteinID_03A_QE3_122212.64754	nIVINGNPITIFQERDPSKc	0.950291
b1945_293T_proteinID_09B_QE3_122212.16767	nIPHEPVINSSNVHVGSRc	0.865127
b1927_293T_proteinID_07A_QE3_122212.36603	nRSIGASPNPFSVHTATAVPSGKc	0.484239
b1944_293T_proteinID_08B_QE3_122212.71931	nISMPDVDFNIKc	0.414105
b1923_293T_proteinID_03A_QE3_122212.50164	nSGVIGADGVCMTFMKc	0.856056
b1923_293T_proteinID_03A_QE3_122212.50159	nSEDTTGPITGIAITSVNKc	0.606806
b1906_293T_proteinID_01A_QE3_122212.41187	nNIVIYDMRc	0.75968
b1946_293T_proteinID_10B_QE3_122212.76538	nVCIESEHSMDTIIATIKc	0.454007
b1923_293T_proteinID_03A_QE3_122212.64765	nTIVEDIFADKc	0.895682
b1944_293T_proteinID_08B_QE3_122212.71909	nSGDTIIIIHHGDFSAEEVFHRc	0.496807
b1946_293T_proteinID_10B_QE3_122212.76523	nREEEEFNTGPISVITQSVKc	0.952647
b1945_293T_proteinID_09B_QE3_122212.16742	nVRIQTQPGYANTIRc	0.52039
b1927_293T_proteinID_07A_QE3_122212.36623	nRTIFINGISKc	0.879804
b1945_293T_proteinID_09B_QE3_122212.16749	nRIVTTPQTVIRc	0.776375
b1944_293T_proteinID_08B_QE3_122212.71913	nNVQAITHNQVVDMIVECPKc	0.827065
b1925_293T_proteinID_05A_QE3_122212.18494	nVGAFTMVCKc	0.309327
b1906_293T_proteinID_01A_QE3_122212.55847	nTEIPVTENVQTIPPPYVVRc	1
b1942_293T_proteinID_06B_QE3_122212.53681	nTSVPAPINSCIIKc	0.991892
b1922_293T_proteinID_02A_QE3_122212.55542	nQIYNIIHIDPRc	0.721574
b1942_293T_proteinID_06B_QE3_122212.53683	nTIFIGNIEKc	0.851802
b1906_293T_proteinID_01A_QE3_122212.41207	nTSIAAIEQIQTAKc	0.464497
b1906_293T_proteinID_01A_QE3_122212.55830	nRYNFPVEVEVPMERc	0.569335
b1942_293T_proteinID_06B_QE3_122212.53693	nTVDQYFYGIKc	0.607366
b1942_293T_proteinID_06B_QE3_122212.53697	nSVGDGETVEFDVVEGEKc	1
b1942_293T_proteinID_06B_QE3_122212.53699	nSFADINIYRc	0.644215
b1906_293T_proteinID_01A_QE3_122212.55820	nTNGSFIWCEVEKc	0.7698
b1906_293T_proteinID_01A_QE3_122212.55829	nYIIETSGNIDGIEYKc	1
b1922_293T_proteinID_02A_QE3_122212.55568	nVEFIRPSFTDGTIRc	0.703618
b1927_293T_proteinID_07A_QE3_122212.36714	nIRNEYGPVIHMPTSKc	0.816318
b1928_293T_proteinID_08A_QE3_122212.33991	nKYQEDFNPIVRc	0.538405
b1906_293T_proteinID_01A_QE3_122212.55813	nVAVFFGGISIKKc	0.868848
b1922_293T_proteinID_02A_QE3_122212.55550	nVPTTIMPVNTVAIKc	0.922514
b1906_293T_proteinID_01A_QE3_122212.55815	nSNNVEMDWVIKc	0.975816
b1906_293T_proteinID_01A_QE3_122212.55818	nSADVIGVADGVGGWRc	0.732283
b1925_293T_proteinID_05A_QE3_122212.18469	nIGIHSIRc	0.989554
b1922_293T_proteinID_02A_QE3_122212.55559	nVDIDVPDVNIEGPDAKc	0.569362
b1906_293T_proteinID_01A_QE3_122212.55884	nMGIGMAEFIDKc	0.740941
b1922_293T_proteinID_02A_QE3_122212.55581	nITHPVYSIYFPEEKc	0.798377
b1928_293T_proteinID_08A_QE3_122212.33983	nVASMAPVTAEGFQERc	0.8242
b1923_293T_proteinID_03A_QE3_122212.64580	nVPADTEVVCAPPTAYIDFARc	1
b1922_293T_proteinID_02A_QE3_122212.55586	nNIEPEWAAAASEVKc	0.972016
b1923_293T_proteinID_03A_QE3_122212.64583	nYVDQVIQIVYKc	0.709369
b1906_293T_proteinID_01A_QE3_122212.41245	nNRPSSGSIIQVVTTEGRc	0.93759
b1906_293T_proteinID_01A_QE3_122212.55883	nQGNGPVIVCAPSNIAVDQITEKc	1
b1930_293T_proteinID_10A_QE3_122212.68378	nVQAQINTEQIIDDVVAKc	1
b1906_293T_proteinID_01A_QE3_122212.55878	nQGNGPVIVCAPSNIAVDQITEKc	0.517229
b1922_293T_proteinID_02A_QE3_122212.55570	nQEQHEAQAQVAEIEIQIRc	1
b1906_293T_proteinID_01A_QE3_122212.55879	nQIDDIKVEISQIRc	0.654347
b1932_293T_proteinID_12A_QE3_122212.60000	nVPIAPPVWTAPTFTHRc	0.732021
b1932_293T_proteinID_12A_QE3_122212.60002	nIVTEITNIIKc	0.847727
b1906_293T_proteinID_01A_QE3_122212.41230	nTAGTICIETFKc	0.648169
b1928_293T_proteinID_08A_QE3_122212.33979	nGDKVDIIYNNIKc	0.894026
b1923_293T_proteinID_03A_QE3_122212.64598	nNIESSTGFQIPSQEIASQIDPQKc	0.902905
b1932_293T_proteinID_12A_QE3_122212.60009	nVPIAPPVWTAPTFTHRc	1
b1906_293T_proteinID_01A_QE3_122212.41238	nNVIISSAAERPIEIRc	0.893021
b1906_293T_proteinID_01A_QE3_122212.55870	nVNTDIGNDIYFVKc	0.988986
b1928_293T_proteinID_08A_QE3_122212.33960	nISQPPIEQTQIQVKc	0.919041
b1945_293T_proteinID_09B_QE3_122212.16570	nYIIANATNPESKc	0.995922
b1945_293T_proteinID_09B_QE3_122212.16571	nKPAIFPEPAKc	0.973105
b1928_293T_proteinID_08A_QE3_122212.33963	nISSTSVYDITPGEKc	0.69078
b1945_293T_proteinID_09B_QE3_122212.16572	nVSPTNMQGFTKc	0.836035
b1925_293T_proteinID_05A_QE3_122212.18437	nMSADMSEIEARc	1
b1928_293T_proteinID_08A_QE3_122212.33969	nGDKVDIIYNNIKc	0.695622
b1906_293T_proteinID_01A_QE3_122212.41229	nNVIISSAAERPIEIRc	0.692176
b1906_293T_proteinID_01A_QE3_122212.55857	nQIDDIKVEISQIRc	0.616871
b1922_293T_proteinID_02A_QE3_122212.55599	nVPPAVIIPPAAPISGRc	0.689749
b1928_293T_proteinID_08A_QE3_122212.33948	nQITQSAIIAEARc	0.463083
b1906_293T_proteinID_01A_QE3_122212.41214	nMIFDVESMKc	0.604193
b1906_293T_proteinID_01A_QE3_122212.41216	nMGPIGIDHMASSIERc	0.6007
b1942_293T_proteinID_06B_QE3_122212.53600	nTNCNVAVINVGAPAAGMNAAVRc	0.412344
b1942_293T_proteinID_06B_QE3_122212.53604	nVAINVSCANIIDKc	0.986903
b1932_293T_proteinID_12A_QE3_122212.60041	nTHFFINAGNICNINYGEGPKc	0.826975
b1942_293T_proteinID_06B_QE3_122212.53610	nNYMPIAFSDKc	0.861703
b1942_293T_proteinID_06B_QE3_122212.53615	nSFFTASEGCSNPIGGGRc	0.871825
b1930_293T_proteinID_10A_QE3_122212.68341	nISSIQSIVPAIEIANAHRc	0.904745
b1932_293T_proteinID_12A_QE3_122212.60078	nNWDDVITVDYTRc	1
b1932_293T_proteinID_12A_QE3_122212.60068	nYPIEHGIITNWDDMEKc	0.817388
b1942_293T_proteinID_06B_QE3_122212.53636	nQTNPSAMEVEEDDPVPEIRc	0.878977
b1922_293T_proteinID_02A_QE3_122212.55501	nIYVISIAEPRc	0.850986
b1922_293T_proteinID_02A_QE3_122212.55502	nYPQIIPGIRc	0.946367
b1922_293T_proteinID_02A_QE3_122212.55504	nYEESNIGIIESSVGDSRc	0.573152
b1942_293T_proteinID_06B_QE3_122212.53645	nTGWFPANYAEKc	0.669574
b1922_293T_proteinID_02A_QE3_122212.55507	nNIEPEWAAAASEVKc	0.369814
b1932_293T_proteinID_12A_QE3_122212.60088	nIWDIASGTIYKc	0.838533
b1942_293T_proteinID_06B_QE3_122212.53650	nPSTDIIMIKc	0.964811
b1942_293T_proteinID_06B_QE3_122212.53652	nYASPEMCFVFSDRc	0.463489
b1926_293T_proteinID_06A_QE3_122212.27503	nNAEAVIQSPGISGKc	0.658852
b1930_293T_proteinID_10A_QE3_122212.68300	nVYADGIFDIFHSGHARc	1
b1922_293T_proteinID_02A_QE3_122212.55520	nVEFIRPSFTDGTIRc	0.571023
b1942_293T_proteinID_06B_QE3_122212.53660	nIPGPTGSVVSTGTSFSSSSPGIASAGAAEGKc	0.932685
b1943_293T_proteinID_07B_QE3_122212.62901	nITDIANISAANHDAAIFPGGFGAAKc	0.778549
b1943_293T_proteinID_07B_QE3_122212.62907	nISNQFDWAIMRc	0.594383
b1942_293T_proteinID_06B_QE3_122212.53676	nREDESYGYVIPNHMMIKc	0.602481
b1922_293T_proteinID_02A_QE3_122212.55519	nQMIPIVIKc	0.48273
b1926_293T_proteinID_06A_QE3_122212.27530	nVGVGTCGIADKPMTQYQDTSKc	1
b1943_293T_proteinID_07B_QE3_122212.62842	nNAAINTIVTVYNVHGDQVFKc	0.872331
b1943_293T_proteinID_07B_QE3_122212.62847	nVSEGVEQFEDIWQKc	0.505171
b1946_293T_proteinID_10B_QE3_122212.76464	nYQIEHENEPFSPGPAFPFVKc	0.787068
b1946_293T_proteinID_10B_QE3_122212.76454	nGIQCGAPISIVDIAGSERc	0.845804
b1926_293T_proteinID_06A_QE3_122212.27512	nTISGMESYCVRc	0.264404
b1923_293T_proteinID_03A_QE3_122212.64602	nIPIISDITHQISKc	0.996292
b1926_293T_proteinID_06A_QE3_122212.27515	nSAASIEGYYYHRc	1
b1923_293T_proteinID_03A_QE3_122212.64605	nVPADTEVVCAPPTAYIDFARc	0.957335
b1939_293T_proteinID_03B_QE3_122212.70013	nVIGNQSIVNEIAFTARc	0.786003
b1943_293T_proteinID_07B_QE3_122212.62822	nNGVHFIQIEIINGRc	0.493601
b1946_293T_proteinID_10B_QE3_122212.76441	nIPENSEFPFVSIKc	0.701313
b1946_293T_proteinID_10B_QE3_122212.76446	nIVTIESWANDPDYIKc	0.735289
b1926_293T_proteinID_06A_QE3_122212.27524	nMIIADQGQSWKc	0.756656
b1943_293T_proteinID_07B_QE3_122212.62813	nKPGGFDISIFYRc	0.560377
b1927_293T_proteinID_07A_QE3_122212.22166	nVITVINQTQKc	0.451811
b1926_293T_proteinID_06A_QE3_122212.27572	nMGIAMGGGGGASFDRc	0.974829
b1926_293T_proteinID_06A_QE3_122212.27573	nVGVGTCGIADKPMTQYQDTSKc	0.834729
b1926_293T_proteinID_06A_QE3_122212.27574	nRVEQPIYGIDGSAAKc	0.459999
b1943_293T_proteinID_07B_QE3_122212.62881	nTVAGIPNFIIKc	0.636761
b1939_293T_proteinID_03B_QE3_122212.70077	nNVQGIIEIIKc	0.738047
b1927_293T_proteinID_07A_QE3_122212.22161	nRGHFASVWQRc	0.491532
b1926_293T_proteinID_06A_QE3_122212.27581	nTAAEIIQSQGSQAGGSQTIKc	1
b1926_293T_proteinID_06A_QE3_122212.27582	nSGNVAEIAIKc	0.50438
b1939_293T_proteinID_03B_QE3_122212.70064	nKQGIIPITFADPADYNKc	0.424569
b1943_293T_proteinID_07B_QE3_122212.62874	nNGVHFIQIEIINGRc	0.977132
b1939_293T_proteinID_03B_QE3_122212.70067	nNSYIEVIIKc	0.432563
b1943_293T_proteinID_07B_QE3_122212.62877	nYNCPSFIAAAIARc	0.850914
b1927_293T_proteinID_07A_QE3_122212.22188	nVGKEDSSSAEFIEKc	1
b1926_293T_proteinID_06A_QE3_122212.27550	nSIVQGEIVTASKc	0.765324
b1939_293T_proteinID_03B_QE3_122212.70052	nIVIVSPTSEQYDSIIRc	0.870343
b1926_293T_proteinID_06A_QE3_122212.27558	nSSTPIPTISSSAENTRc	0.451348
b1942_293T_proteinID_06B_QE3_122212.53702	nVDSNGVITVKPDFTGIKc	0.584867
b1939_293T_proteinID_03B_QE3_122212.70056	nKQGIIPITFADPADYNKc	0.663263
b1939_293T_proteinID_03B_QE3_122212.70059	nMFVIDEADEMISRc	0.474914
b1927_293T_proteinID_07A_QE3_122212.22180	nIVQIHVDTMKc	0.40623
b1942_293T_proteinID_06B_QE3_122212.53711	nMGPSYCIPPTFPKc	0.209562
b1943_293T_proteinID_07B_QE3_122212.62852	nKPGGFDISIFYRc	0.941376
b1943_293T_proteinID_07B_QE3_122212.62854	nSISPIIFCYADKc	0.87858
b1942_293T_proteinID_06B_QE3_122212.53716	nVTWDSSFCAVNPRc	0.587611
b1942_293T_proteinID_06B_QE3_122212.53717	nVVPIVQMGETDANVAKc	0.883898
b1939_293T_proteinID_03B_QE3_122212.70049	nKPPQPPGPCWFCIASPEVEKc	0.656206
b1942_293T_proteinID_06B_QE3_122212.53719	nIRDQIPSWIDQERc	0.448426
b1923_293T_proteinID_03A_QE3_122212.50015	nIPSAVGYQPTIATDMGTMQERc	0.713476
b1923_293T_proteinID_03A_QE3_122212.64660	nVFIGNINTIVVKc	0.948961
b1945_293T_proteinID_09B_QE3_122212.16673	nVPTISINKc	0.485509
b1945_293T_proteinID_09B_QE3_122212.16674	nIVVMPGGGITDRc	0.760738
b1906_293T_proteinID_01A_QE3_122212.41286	nTPEIYIAYRc	0.882236
b1923_293T_proteinID_03A_QE3_122212.64665	nIPIFSAAGIPHNEIAAQICRc	0.926763
b1927_293T_proteinID_07A_QE3_122212.36772	nNVFNPEAFKPGNTHKc	0.843824
b1923_293T_proteinID_03A_QE3_122212.50010	nVIHMVGDKPVFSFQPRc	0.755694
b1923_293T_proteinID_03A_QE3_122212.50012	nQAPSIATIGSTCDINIKc	0.570069
b1923_293T_proteinID_03A_QE3_122212.50005	nVGEGPGVCWIAPEQTAGKc	0.851807
b1945_293T_proteinID_09B_QE3_122212.16684	nMSIEIQSVSNPVHRKc	0.50446
b1906_293T_proteinID_01A_QE3_122212.41272	nTIAEHQQIIPIVEKc	0.923008
b1925_293T_proteinID_05A_QE3_122212.18402	nVCAGDDVQTGGPGAEEMRc	1
b1928_293T_proteinID_08A_QE3_122212.33933	nQNIIEEIRKc	0.938761
b1906_293T_proteinID_01A_QE3_122212.41275	nTIAEHQQIIPIVEKc	0.821722
b1925_293T_proteinID_05A_QE3_122212.18405	nSTAGDTHIGGEDFDNRc	1
b1928_293T_proteinID_08A_QE3_122212.33936	nMTNPAIQNDFSYYRRc	0.496176
b1906_293T_proteinID_01A_QE3_122212.41276	nQWCNCAFIESSAKc	0.599814
b1923_293T_proteinID_03A_QE3_122212.64676	nIPVPASAPIPFFHRc	0.746653
b1927_293T_proteinID_07A_QE3_122212.36762	nSIGTRPPHVFAIADKc	0.927705
b1927_293T_proteinID_07A_QE3_122212.22144	nKMQAGEEVTEIRc	0.513032
b1928_293T_proteinID_08A_QE3_122212.33923	nSCAEWVSISKc	0.570766
b1923_293T_proteinID_03A_QE3_122212.64686	nTIISNQTVDIPENVDITIKc	0.863701
b1939_293T_proteinID_03B_QE3_122212.70094	nTYSYITPDIWKc	0.658343
b1927_293T_proteinID_07A_QE3_122212.36795	nIVIVHPEVTVKc	0.821958
b1906_293T_proteinID_01A_QE3_122212.41267	nITADEIWKc	0.753289
b1906_293T_proteinID_01A_QE3_122212.41269	nRIEWEMMCRc	0.641367
b1945_293T_proteinID_09B_QE3_122212.16661	nVYIYSSGSVEAQKc	0.980391
b1906_293T_proteinID_01A_QE3_122212.41250	nVICIAVAVGHVKc	0.661919
b1945_293T_proteinID_09B_QE3_122212.16664	nTIQTMQNFQKc	0.995165
b1923_293T_proteinID_03A_QE3_122212.64697	nTIISNQTVDIPENVDITIKc	0.800501
b1945_293T_proteinID_09B_QE3_122212.16667	nVEIPVPTHRc	0.415161
b1928_293T_proteinID_08A_QE3_122212.33905	nVIRPQVTAVAQQNQGEVPEPQDMKc	1
b1939_293T_proteinID_03B_QE3_122212.70085	nNFPQTAIVSFATTGEKc	0.963237
b1943_293T_proteinID_07B_QE3_122212.62894	nYNCPSFIAAAIARc	0.910746
b1939_293T_proteinID_03B_QE3_122212.70086	nVGSHITGGDIYGIVSENSIIKc	0.760101
b1939_293T_proteinID_03B_QE3_122212.70088	nRVIECIASGIVMPDGSGIYDPCEKc	0.427212
b1906_293T_proteinID_01A_QE3_122212.55890	nIWTMPISSVRc	0.955751
b1923_293T_proteinID_03A_QE3_122212.50058	nVIDMPTQEIGIPAYRc	0.657768
b1946_293T_proteinID_10B_QE3_122212.76430	nVETGVIKPGMVVTFAPVNVTTEVKc	0.83232
b1928_293T_proteinID_08A_QE3_122212.33901	nITEIIENDPSVRc	0.508801
b1945_293T_proteinID_09B_QE3_122212.16635	nKPAIFPEPAKc	0.469913
b1923_293T_proteinID_03A_QE3_122212.50052	nIPFIPTPMGKc	0.655243
b1946_293T_proteinID_10B_QE3_122212.76421	nQIISNEIIITQMEKc	0.756211
b1945_293T_proteinID_09B_QE3_122212.16641	nQIAAINCSVRc	0.792914
b1945_293T_proteinID_09B_QE3_122212.16643	nTIATTIAPRc	0.949414
b1923_293T_proteinID_03A_QE3_122212.64636	nTIGGGDDSFNTFFSETGAGKc	1
b1927_293T_proteinID_07A_QE3_122212.36721	nYICTGDFPPGTKc	0.305531
b1927_293T_proteinID_07A_QE3_122212.36726	nRSIGASPNPFSVHTATAVPSGKc	0.93056
b1927_293T_proteinID_07A_QE3_122212.36727	nVFEGNRPTNSIVFTKc	0.50435
b1923_293T_proteinID_03A_QE3_122212.50041	nISPQIIIAMHRc	0.827879
b1923_293T_proteinID_03A_QE3_122212.50043	nTHIPGFVEQAEAIKc	0.893687
b1923_293T_proteinID_03A_QE3_122212.50037	nTHIPGFVEQAEAIKc	0.695414
b1923_293T_proteinID_03A_QE3_122212.50039	nSGDVYSFSVIEPHGCGRc	0.592571
b1946_293T_proteinID_10B_QE3_122212.76414	nGIQCGAPISIVDIAGSERc	1
b1945_293T_proteinID_09B_QE3_122212.16612	nVQTPIIRc	0.903635
b1946_293T_proteinID_10B_QE3_122212.76418	nTSPYPVIISFENHVDSAKc	0.867556
b1945_293T_proteinID_09B_QE3_122212.16617	nSIPGYMTRc	0.36722
b1923_293T_proteinID_03A_QE3_122212.50030	nISIEMHGTIEDQISHIRc	0.739618
b1946_293T_proteinID_10B_QE3_122212.76403	nPNQGEDCYFFFYSTCTKc	0.622248
b1923_293T_proteinID_03A_QE3_122212.64652	nVHAAVQPGSIDSESGIFACAFDQSESRc	0.820645
b1906_293T_proteinID_01A_QE3_122212.41297	nSHPEVIGVFGESVKc	0.272521
b1946_293T_proteinID_10B_QE3_122212.76409	nIREYFGGFGEVESIEIPMDNKc	0.784115
b1927_293T_proteinID_07A_QE3_122212.36745	nVEEVEIPVEKc	0.86584
b1927_293T_proteinID_07A_QE3_122212.36746	nNAVIVAISSKc	0.822348
b1923_293T_proteinID_03A_QE3_122212.50023	nTSASFSENFYGIKc	0.208382
b1937_293T_proteinID_01B_QE3_122212.66219	nSEIIVPGSQIIIGPHESKc	0.630734
b1927_293T_proteinID_07A_QE3_122212.22665	nSCAFAMGHIVRc	0.481266
b1937_293T_proteinID_01B_QE3_122212.66212	nMTISNPSEIDEIMSEEAYEKc	0.480627
b1927_293T_proteinID_07A_QE3_122212.22677	nVMTVSFHKc	0.404989
b1937_293T_proteinID_01B_QE3_122212.66202	nSDAIETIGFINHYQMKc	0.992912
b1927_293T_proteinID_07A_QE3_122212.22608	nQVSCDNCAASMAFEDKc	1
b1946_293T_proteinID_10B_QE3_122212.76715	nIPVTIITGYIGAGKc	0.537929
b1927_293T_proteinID_07A_QE3_122212.22612	nSPEVISGGEDGAVRc	0.79384
b1928_293T_proteinID_08A_QE3_122212.47401	nITIHGIQQYYVKc	0.970658
b1928_293T_proteinID_08A_QE3_122212.47402	nTQPPEDISCIAWNRc	0.925262
b1928_293T_proteinID_08A_QE3_122212.47406	nTPSQDSDYINANFIKc	0.786593
b1928_293T_proteinID_08A_QE3_122212.47408	nMQEVYNFNAINNSEIRc	0.438642
b1927_293T_proteinID_07A_QE3_122212.22622	nVPVDEFDGKc	0.660672
b1927_293T_proteinID_07A_QE3_122212.22623	nVVTKPGHIINPIKc	0.550132
b1928_293T_proteinID_08A_QE3_122212.47418	n(42.011)STEIFSSTREEGSSGSGPSFRc	0.837531
b1927_293T_proteinID_07A_QE3_122212.22630	n(42.011)MTEADVNPKc	0.809432
b1925_293T_proteinID_05A_QE3_122212.18783	nTMENVDSIDKc	0.657675
b1927_293T_proteinID_07A_QE3_122212.22636	nNEEEVNNIVKc	0.462972
b1948_293T_proteinID_12B_QE3_122212.8497	nTPVSITEHPKc	0.748104
b1931_293T_proteinID_11A_QE3_122212.6043	nRTHNDIIHNENMRc	0.722019
b1931_293T_proteinID_11A_QE3_122212.6044	nKPVVSTISKc	0.404111
b1931_293T_proteinID_11A_QE3_122212.6046	nSYVTTSTRc	0.631045
b1931_293T_proteinID_11A_QE3_122212.63559	nSHGPDVIVVGPIIRc	0.578334
b1931_293T_proteinID_11A_QE3_122212.63565	nQNGMHTICIIDIKc	0.631108
b1931_293T_proteinID_11A_QE3_122212.63567	nVISAVVQTIVAKc	0.894957
b1931_293T_proteinID_11A_QE3_122212.63568	nMPSIQPVVMCVMKc	0.85091
b1948_293T_proteinID_12B_QE3_122212.8483	nISHTPEIGRc	0.449297
b1931_293T_proteinID_11A_QE3_122212.63531	nSINIPVGSSQVIVPRc	0.483901
b1931_293T_proteinID_11A_QE3_122212.6025	nVNMEDIRc	0.622936
b1931_293T_proteinID_11A_QE3_122212.63533	nSPIIIFSDCDMNNAVKc	1
b1948_293T_proteinID_12B_QE3_122212.8470	nTVIDSQTHYRc	0.737282
b1931_293T_proteinID_11A_QE3_122212.6031	nYGICAHENKc	0.5109
b1931_293T_proteinID_11A_QE3_122212.6032	nRTHNDIIHNENMRc	0.696633
b1931_293T_proteinID_11A_QE3_122212.6037	nKPVVSTISKc	0.592742
b1940_293T_proteinID_04B_QE3_122212.49920	nRSGIEIYAEWKc	0.51901
b1940_293T_proteinID_04B_QE3_122212.49923	nNPCIFFEPKc	0.829311
b1931_293T_proteinID_11A_QE3_122212.6094	nIQEAIGMHESKc	0.493583
b1931_293T_proteinID_11A_QE3_122212.6096	nSGKIPSGVSAKc	0.334963
b1948_293T_proteinID_12B_QE3_122212.8445	nVYVVEGSKc	0.77327
b1940_293T_proteinID_04B_QE3_122212.49931	nRHSFFSTIDWNKc	0.471393
b1931_293T_proteinID_11A_QE3_122212.6099	nTNVVTMPTAHPRc	1
b1931_293T_proteinID_11A_QE3_122212.63521	nQNGMHTICIIDIKc	0.591772
b1931_293T_proteinID_11A_QE3_122212.63526	nIVDHIDQTPGFSIQQIRc	0.902544
b1940_293T_proteinID_04B_QE3_122212.49908	nIVVIGIRPIRc	0.968339
b1948_293T_proteinID_12B_QE3_122212.8440	nIQNAINEQRc	0.791817
b1931_293T_proteinID_11A_QE3_122212.6060	nISYNTASNKc	0.642999
b1948_293T_proteinID_12B_QE3_122212.8431	nVNGSIAVSRc	0.7687
b1948_293T_proteinID_12B_QE3_122212.8432	nVGIEPPPGKRc	0.916287
b1948_293T_proteinID_12B_QE3_122212.8435	nIRPITEAEKc	0.49175
b1948_293T_proteinID_12B_QE3_122212.8436	nIRPITEAEKc	0.780282
b1931_293T_proteinID_11A_QE3_122212.6067	nISTTDRVVKc	0.808621
b1931_293T_proteinID_11A_QE3_122212.6068	nKVQFGNENTKc	0.649775
b1940_293T_proteinID_04B_QE3_122212.49903	nTFTMMGPSESDNFSHNIRc	0.24972
b1931_293T_proteinID_11A_QE3_122212.6073	nITDQVMQNPRc	0.967858
b1931_293T_proteinID_11A_QE3_122212.6074	nRTHNDIIHNENMRc	0.989004
b1948_293T_proteinID_12B_QE3_122212.8423	nVEQATKPSFESGRc	0.612485
b1948_293T_proteinID_12B_QE3_122212.8429	nNMGYVQQRc	0.395714
b1931_293T_proteinID_11A_QE3_122212.63501	nNCWQNYIDFHRc	0.93446
b1940_293T_proteinID_04B_QE3_122212.49917	nNASAYCIMYINDKc	0.513641
b1940_293T_proteinID_04B_QE3_122212.35202	nIQAFSAAIESCNKc	0.934894
b1940_293T_proteinID_04B_QE3_122212.35205	nREAAIIIGVSPTANKc	0.709794
b1940_293T_proteinID_04B_QE3_122212.35206	nREAAIIIGVSPTANKc	1
b1943_293T_proteinID_07B_QE3_122212.62961	nMQQQIDEYQEIIDIKc	0.702127
b1928_293T_proteinID_08A_QE3_122212.47399	nVIGIDGGEGKEEIFRc	0.791561
b1943_293T_proteinID_07B_QE3_122212.62962	nVYAIITHGIFSGPAISRc	0.669074
b1946_293T_proteinID_10B_QE3_122212.62181	nRVIGIVIIRc	1
b1945_293T_proteinID_09B_QE3_122212.16957	nMISISYSRc	0.564574
b1940_293T_proteinID_04B_QE3_122212.49843	nTIEPVRPPVVPNDYVPSPTRc	0.948673
b1948_293T_proteinID_12B_QE3_122212.8536	nVNIKPQVDRc	0.551029
b1946_293T_proteinID_10B_QE3_122212.62189	nSIIGMGTGAGAYIITRc	0.584314
b1940_293T_proteinID_04B_QE3_122212.35210	nSVPTPIVMAQKc	0.543675
b1945_293T_proteinID_09B_QE3_122212.16962	nIQGPYMVKc	0.925794
b1945_293T_proteinID_09B_QE3_122212.16964	nVVVIMGSTSDIGHCEKc	0.628777
b1945_293T_proteinID_09B_QE3_122212.16966	nISNRPAFMPSEGKc	0.564087
b1948_293T_proteinID_12B_QE3_122212.8520	nISGTGSAGATIRc	0.596324
b1948_293T_proteinID_12B_QE3_122212.8521	nSPTVICQKc	0.678846
b1923_293T_proteinID_03A_QE3_122212.64955	nTCFVDCIIEQTHPEIRc	0.595015
b1940_293T_proteinID_04B_QE3_122212.49852	nTNCNVAVINVGAPAAGMNAAVRc	1
b1940_293T_proteinID_04B_QE3_122212.49854	nNSIEDIHAFAIRc	0.714072
b1948_293T_proteinID_12B_QE3_122212.8524	nVNEIVETNRPDSKc	0.391498
b1946_293T_proteinID_10B_QE3_122212.62196	nNIAFFSTNCVEGTARc	0.839569
b1923_293T_proteinID_03A_QE3_122212.64960	nKPTFMDEEVQSIITKc	0.858083
b1945_293T_proteinID_09B_QE3_122212.16934	nIVKPGNQNTQVTEAWNKc	0.613226
b1945_293T_proteinID_09B_QE3_122212.16937	nIRVDYSITKc	0.482072
b1931_293T_proteinID_11A_QE3_122212.63498	nYQDIIVFRc	0.858917
b1946_293T_proteinID_10B_QE3_122212.62172	nVINQIITEMDGMSTKc	0.310571
b1940_293T_proteinID_04B_QE3_122212.49832	nMISAEAPVIFAKc	0.828743
b1948_293T_proteinID_12B_QE3_122212.8502	nRIQEAIERc	0.244481
b1943_293T_proteinID_07B_QE3_122212.62933	nTTSQICWPIIKc	0.708845
b1940_293T_proteinID_04B_QE3_122212.49834	nVPIIGVGGVSSGQDAIEKc	0.560139
b1946_293T_proteinID_10B_QE3_122212.62177	nVTFQGVGDEEDEDEIIVPKc	1
b1940_293T_proteinID_04B_QE3_122212.49838	nIYVGNIPPDIRc	0.655434
b1946_293T_proteinID_10B_QE3_122212.62179	nQGNVIPIWGNEKc	0.412774
b1948_293T_proteinID_12B_QE3_122212.8508	nYSISGGGTSSHc	0.597367
b1940_293T_proteinID_04B_QE3_122212.35249	nNIIYVADSYNHKc	0.75484
b1923_293T_proteinID_03A_QE3_122212.64900	nKIPVGFTFSFPCQQSKc	0.559141
b1940_293T_proteinID_04B_QE3_122212.49885	nSVNFSITPNEIKc	0.537939
b1940_293T_proteinID_04B_QE3_122212.49888	nVAINVSCANIIDKc	0.773093
b1945_293T_proteinID_09B_QE3_122212.16916	nTARPGGGTPIINGAGPGAARc	0.821725
b1945_293T_proteinID_09B_QE3_122212.16917	nVTWVSQASADQRc	0.933797
b1923_293T_proteinID_03A_QE3_122212.64905	nQEAVSMIPPIIINVRPHHKc	0.922412
b1931_293T_proteinID_11A_QE3_122212.6003	nRIQVEQAPHSSPGAKc	0.942897
b1931_293T_proteinID_11A_QE3_122212.6006	nNMSVIAHVDHGKc	0.738556
b1931_293T_proteinID_11A_QE3_122212.6008	nVQYPQSQACKc	0.455786
b1923_293T_proteinID_03A_QE3_122212.50323	nSEDTTGPITGIAITSVNKc	0.988389
b1923_293T_proteinID_03A_QE3_122212.50325	nYSQTGNYEIAVAISRc	0.944904
b1923_293T_proteinID_03A_QE3_122212.50326	nSENRVVVSGIPPSGSWQDIKc	0.88059
b1940_293T_proteinID_04B_QE3_122212.35259	nNIIYVADSYNHKc	0.969872
b1940_293T_proteinID_04B_QE3_122212.49895	nVTNGAFTGEISPGMIKc	0.989804
b1923_293T_proteinID_03A_QE3_122212.64912	n(42.011)SIICSISNEVPEHPCVSPVSNHVYERc	0.872761
b1945_293T_proteinID_09B_QE3_122212.16925	nVPADIIKc	0.761555
b1931_293T_proteinID_11A_QE3_122212.63484	nNCWQNYIDFHRc	0.661729
b1931_293T_proteinID_11A_QE3_122212.6011	nYQASHPNIRc	0.646766
b1931_293T_proteinID_11A_QE3_122212.63486	nRVFITDDFHDMMPKc	0.470648
b1931_293T_proteinID_11A_QE3_122212.6014	nSMPTSGAIDRc	0.351027
b1923_293T_proteinID_03A_QE3_122212.64918	nQFIPFIQRc	0.933681
b1931_293T_proteinID_11A_QE3_122212.63489	nNGIDVIFKc	0.96274
b1931_293T_proteinID_11A_QE3_122212.6018	nMMIPDCQRc	0.749995
b1923_293T_proteinID_03A_QE3_122212.50311	nKPGINVASDWSIHIRc	0.909436
b1940_293T_proteinID_04B_QE3_122212.35226	nIYIVGGSDPYGQKc	0.522907
b1940_293T_proteinID_04B_QE3_122212.35227	nSFISPIPSKc	0.788419
b1940_293T_proteinID_04B_QE3_122212.49860	nNSIEDIHAFAIRc	0.795155
b1923_293T_proteinID_03A_QE3_122212.64920	nNPETVMQFIEKc	0.613913
b1940_293T_proteinID_04B_QE3_122212.49863	nNCIVIIDSTPYRc	0.668147
b1931_293T_proteinID_11A_QE3_122212.63450	nNINGTIHEIIRc	0.991944
b1943_293T_proteinID_07B_QE3_122212.62988	nNAIDIIIPKc	0.994703
b1931_293T_proteinID_11A_QE3_122212.63453	n(42.011)MDEMATTQISKDEIDEIKc	1
b1940_293T_proteinID_04B_QE3_122212.49867	nNAIESYAFNMKc	0.353657
b1923_293T_proteinID_03A_QE3_122212.50303	nTHIPGFVEQAEAIKc	0.500782
b1923_293T_proteinID_03A_QE3_122212.50306	nTHIPGFVEQAEAIKc	0.683321
b1940_293T_proteinID_04B_QE3_122212.35238	nKIENQVAMSFYKc	0.34267
b1940_293T_proteinID_04B_QE3_122212.49871	nYGIIPGASNDFKc	0.345421
b1943_293T_proteinID_07B_QE3_122212.62971	nNEFVSIINCSSQPPIISHGIGKc	0.842371
b1940_293T_proteinID_04B_QE3_122212.49877	nRWEVADIQPQIKc	0.764675
b1945_293T_proteinID_09B_QE3_122212.16908	nIVGDFTHDQSISQKc	0.976832
b1928_293T_proteinID_08A_QE3_122212.47312	nSPASDTYIVFGEAKc	0.709504
b1928_293T_proteinID_08A_QE3_122212.47313	nSIPPEGIAQSEIMRc	0.567521
b1928_293T_proteinID_08A_QE3_122212.47317	nVKPAPDETSFSEAIIKc	0.814923
b1923_293T_proteinID_03A_QE3_122212.50370	nITPISIQTQGSSHETINIVEEKc	0.863205
b1940_293T_proteinID_04B_QE3_122212.35292	nISCSCISWNPSSSRc	0.764797
b1940_293T_proteinID_04B_QE3_122212.35294	nTITSIVHIERc	0.407551
b1940_293T_proteinID_04B_QE3_122212.35295	nQTSDGNWIMVHRc	0.601092
b1925_293T_proteinID_05A_QE3_122212.18762	nVYQMIQKc	0.862054
b1946_293T_proteinID_10B_QE3_122212.76743	nIPVTIITGYIGAGKc	0.976139
b1928_293T_proteinID_08A_QE3_122212.47320	nITIHGIQQYYVKc	0.784266
b1946_293T_proteinID_10B_QE3_122212.76748	nREEEEFNTGPISVITQSVKc	0.946154
b1946_293T_proteinID_10B_QE3_122212.62112	nSIIGMGTGAGAYIITRc	0.712715
b1923_293T_proteinID_03A_QE3_122212.50354	nIVVEEGINQIPYKc	0.841455
b1946_293T_proteinID_10B_QE3_122212.76736	nSQETECTYFSTPIIIGKc	0.917545
b1937_293T_proteinID_01B_QE3_122212.66297	nTPNFSTIICYDRc	0.932879
b1940_293T_proteinID_04B_QE3_122212.35272	nYGSFFCDCGAKc	0.474816
b1923_293T_proteinID_03A_QE3_122212.50345	nITFNQGGQPFSEVGEVKc	0.715955
b1925_293T_proteinID_05A_QE3_122212.18740	nNIEMTQEDVRc	0.926115
b1925_293T_proteinID_05A_QE3_122212.18741	nQGEEIEVVQKc	0.938286
b1928_293T_proteinID_08A_QE3_122212.47343	nVDQDSAIHNDIQIIKc	0.892216
b1946_293T_proteinID_10B_QE3_122212.76727	nQEIIGWIAEKc	0.866208
b1937_293T_proteinID_01B_QE3_122212.66282	nSEIIVPGSQIIIGPHESKc	0.199102
b1940_293T_proteinID_04B_QE3_122212.35282	nMHGGGPTVTAGIPIPKc	0.414361
b1946_293T_proteinID_10B_QE3_122212.76791	nITPSDMPIIEIKc	0.644137
b1928_293T_proteinID_08A_QE3_122212.47350	nMNNCISQMEQFPVKc	0.80026
b1925_293T_proteinID_05A_QE3_122212.18737	nSKPMFFCHRc	0.8907
b1928_293T_proteinID_08A_QE3_122212.47354	nVFDAIMNFKKc	0.691311
b1946_293T_proteinID_10B_QE3_122212.62140	nSNIGSVVIQIKc	0.560144
b1946_293T_proteinID_10B_QE3_122212.62142	nTIGECGFTSQTARPQAPATVGIAFRc	0.359342
b1946_293T_proteinID_10B_QE3_122212.62146	nVVTVSEYYIRPVSQQEFDKc	0.665517
b1928_293T_proteinID_08A_QE3_122212.47366	nIPIDINPVVHPHGHIFKc	0.544068
b1937_293T_proteinID_01B_QE3_122212.66220	nTNEMIINFNNISSARc	0.73086
b1946_293T_proteinID_10B_QE3_122212.62154	nQAVYFFSPAPDPRc	0.765748
b1923_293T_proteinID_03A_QE3_122212.50398	nQQIIPEIVRc	0.368674
b1946_293T_proteinID_10B_QE3_122212.76772	nIRPAAAPIEEITMGTSCIPDTFTKc	0.873097
b1946_293T_proteinID_10B_QE3_122212.76778	nIQEIRNPIHAIGIIIRc	0.613682
b1923_293T_proteinID_03A_QE3_122212.50391	nVSGPDPKPGSNCSPAQSVISEVPSVPTNGMAKc	0.880838
b1923_293T_proteinID_03A_QE3_122212.50392	nQICDNAGFDATNIINKc	0.891741
b1923_293T_proteinID_03A_QE3_122212.50393	nQWYQQQIAIAQEARc	0.896704
b1937_293T_proteinID_01B_QE3_122212.66256	nTVSGVNGPIVIIDHVKc	0.903773
b1946_293T_proteinID_10B_QE3_122212.62126	nVVTVSEYYIRPVSQQEFDKc	0.706984
b1923_293T_proteinID_03A_QE3_122212.50387	nNIFIECTGTDFTKc	0.649098
b1946_293T_proteinID_10B_QE3_122212.62139	nSSFEYGQVNHAIAAAMRc	1
b1925_293T_proteinID_05A_QE3_122212.18700	nRMQEIEEMEKc	0.9891
b1946_293T_proteinID_10B_QE3_122212.62130	nNPICYGISTCIGEGAVKc	0.39453
b1923_293T_proteinID_03A_QE3_122212.50382	nVIASEIGSMPEIKc	0.956013
b1923_293T_proteinID_03A_QE3_122212.50384	nNSNYADQFNIPTNITTKc	1
b1927_293T_proteinID_07A_QE3_122212.22763	nIPIVTPHTQCRc	0.829947
b1931_293T_proteinID_11A_QE3_122212.63609	nNINGTIHEIIRc	0.746834
b1927_293T_proteinID_07A_QE3_122212.22780	nYHGNVMIIRc	0.730928
b1923_293T_proteinID_03A_QE3_122212.50190	nTEIAEPIAIRPTSETVMYPAYAKc	0.94884
b1928_293T_proteinID_08A_QE3_122212.47500	nIPEAVQIIEKc	0.429884
b1923_293T_proteinID_03A_QE3_122212.50183	nNSAVSCIPTDWVKc	0.952414
b1928_293T_proteinID_08A_QE3_122212.47511	nIQPSSSPENSIDPFPPRc	0.812819
b1925_293T_proteinID_05A_QE3_122212.18684	nVVHIGVGTPGRc	0.736318
b1925_293T_proteinID_05A_QE3_122212.18688	nSTAGDTHIGGEDFDNRc	1
b1927_293T_proteinID_07A_QE3_122212.22743	nREEMEQIFHDDQGGVTRc	0.218813
b1925_293T_proteinID_05A_QE3_122212.18678	nSTAGDTHIGGEDFDNRc	0.979191
b1927_293T_proteinID_07A_QE3_122212.22754	nSVDPDSPAEASGIRc	0.659983
b1927_293T_proteinID_07A_QE3_122212.22757	nSIEGEIQRc	0.584924
b1948_293T_proteinID_12B_QE3_122212.8391	nVRVEISNGEKc	0.896307
b1948_293T_proteinID_12B_QE3_122212.8395	nTAHDSNVIHVARc	0.716384
b1925_293T_proteinID_05A_QE3_122212.18669	nTISDYNIQKc	0.671557
b1948_293T_proteinID_12B_QE3_122212.8365	nRITSDFRc	0.846397
b1931_293T_proteinID_11A_QE3_122212.63682	nIQSTFVFEEIGRRc	0.62589
b1931_293T_proteinID_11A_QE3_122212.63686	nYDICIFRc	0.500912
b1931_293T_proteinID_11A_QE3_122212.63653	nIVIIFSGKc	0.568378
b1948_293T_proteinID_12B_QE3_122212.8349	nSISQSISGQKc	0.781552
b1948_293T_proteinID_12B_QE3_122212.8320	nIYSSEESRPYTNKc	0.72743
b1940_293T_proteinID_04B_QE3_122212.49811	nVEGPGCSYIQHIQIETGAKc	0.53849
b1931_293T_proteinID_11A_QE3_122212.63647	nVMFSSFGQIEECRc	0.248086
b1940_293T_proteinID_04B_QE3_122212.49819	nTNCNVAVINVGAPAAGMNAAVRc	0.779742
b1948_293T_proteinID_12B_QE3_122212.8310	nTAAGSAVSICQHSRc	0.725755
b1948_293T_proteinID_12B_QE3_122212.8303	nVSGSPSSGFRc	0.187744
b1948_293T_proteinID_12B_QE3_122212.8308	nSKFEDMAKc	0.359266
b1931_293T_proteinID_11A_QE3_122212.63624	nVHIEETIGEIQVTINKKc	0.459568
b1931_293T_proteinID_11A_QE3_122212.63625	nKNDMANMYVIIRc	0.638828
b1946_293T_proteinID_10B_QE3_122212.62062	nVEVWEQSVGSIGSRPPISRc	0.646174
b1948_293T_proteinID_12B_QE3_122212.8413	nTAHDSNVIHVARc	0.614032
b1946_293T_proteinID_10B_QE3_122212.62063	nSHFEQWGTITDCVVMRDPNTKc	0.661347
b1948_293T_proteinID_12B_QE3_122212.8415	nNVVAVGTGGRc	0.96403
b1940_293T_proteinID_04B_QE3_122212.49725	nVMTIPYQPMPASSPVICAGGQDRc	1
b1945_293T_proteinID_09B_QE3_122212.16848	nMIFPEAQRc	0.453555
b1940_293T_proteinID_04B_QE3_122212.49733	nVMTIPYQPMPASSPVICAGGQDRc	0.540214
b1948_293T_proteinID_12B_QE3_122212.8403	nVRVEISNGEKc	0.909759
b1940_293T_proteinID_04B_QE3_122212.49735	nTQINIIIDKc	0.684442
b1948_293T_proteinID_12B_QE3_122212.8408	nRIAAEIAKc	0.488058
b1940_293T_proteinID_04B_QE3_122212.49739	nSISIPVCSVADSAPRc	0.709023
b1946_293T_proteinID_10B_QE3_122212.76697	nYDNIITPVVDSIKc	0.634774
b1923_293T_proteinID_03A_QE3_122212.64846	nISESPSEIMESITKc	0.562919
b1940_293T_proteinID_04B_QE3_122212.49700	nIVICPDEGFYKc	0.527037
b1923_293T_proteinID_03A_QE3_122212.64849	nTIGGGDDSFNTFFSETGAGKc	0.594586
b1946_293T_proteinID_10B_QE3_122212.62043	nIPPSSAPTVISVPAGTTIVKc	0.745034
b1946_293T_proteinID_10B_QE3_122212.62046	nTTPIKPSPIPVIPDTIKc	0.860442
b1940_293T_proteinID_04B_QE3_122212.49706	nIYVGNIPPDIRc	0.646995
b1946_293T_proteinID_10B_QE3_122212.62049	nITSFVIPEPSPTSQTIQEGSRc	0.943629
b1940_293T_proteinID_04B_QE3_122212.49709	nNGIDIIVGTPGRc	0.941258
b1946_293T_proteinID_10B_QE3_122212.76685	nSIIQQIENVTKc	0.825508
b1945_293T_proteinID_09B_QE3_122212.16823	nIQEIIESNRc	0.860748
b1940_293T_proteinID_04B_QE3_122212.49710	nMGPSYCIPPTFPKc	0.984019
b1945_293T_proteinID_09B_QE3_122212.16826	nTVNMTWNKc	0.803816
b1946_293T_proteinID_10B_QE3_122212.62051	nTTPIKPSPIPVIPDTIKc	0.606633
b1940_293T_proteinID_04B_QE3_122212.49761	nMETASEIGREEEDDVDIEIRc	0.770152
b1931_293T_proteinID_11A_QE3_122212.63592	nVVVSGIPPSGSWQDIKc	0.600731
b1937_293T_proteinID_01B_QE3_122212.66199	nYGIVDYMIEQSGPPSKc	0.957421
b1940_293T_proteinID_04B_QE3_122212.35131	nQVIIQGFRc	0.688448
b1923_293T_proteinID_03A_QE3_122212.50203	nVFIENVIRc	0.955797
b1945_293T_proteinID_09B_QE3_122212.16808	nVQGAWAAPVKc	0.588579
b1940_293T_proteinID_04B_QE3_122212.35107	nTVMPYISTTPAKc	0.994527
b1940_293T_proteinID_04B_QE3_122212.49740	nSPEVVQFIQKc	0.922983
b1946_293T_proteinID_10B_QE3_122212.62082	nNVIVNGIVIASDGQKc	0.957883
b1931_293T_proteinID_11A_QE3_122212.63571	nTFVAQMTVFDKc	1
b1923_293T_proteinID_03A_QE3_122212.64805	nNDPIIVGVPASENPFKc	0.865071
b1931_293T_proteinID_11A_QE3_122212.63574	nVVVSGIPPSGSWQDIKc	0.980168
b1946_293T_proteinID_10B_QE3_122212.62089	nITSFVIPEPSPTSQTIQEGSRc	1
b1940_293T_proteinID_04B_QE3_122212.35115	nYQIINGIRc	0.970266
b1940_293T_proteinID_04B_QE3_122212.35118	nDRIVPGPVFGSKc	0.518407
b1946_293T_proteinID_10B_QE3_122212.62092	nVGDQIIIAIKc	0.786494
b1923_293T_proteinID_03A_QE3_122212.64812	nIPIISDITHQISKc	0.839816
b1940_293T_proteinID_04B_QE3_122212.49753	nVEAMAIKPDIVNVIKc	0.432453
b1940_293T_proteinID_04B_QE3_122212.49754	nVIASIIIRc	0.397483
b1923_293T_proteinID_03A_QE3_122212.64815	nVPADTEVVCAPPTAYIDFARc	0.946532
b1946_293T_proteinID_10B_QE3_122212.62098	nVFIIIQKc	0.951168
b1940_293T_proteinID_04B_QE3_122212.35163	nMVNHFIAEFKc	0.996696
b1940_293T_proteinID_04B_QE3_122212.35167	nQTSDGNWIMVHRc	0.132916
b1937_293T_proteinID_01B_QE3_122212.66154	nQIIQTVNVPIIDGAKc	0.708853
b1923_293T_proteinID_03A_QE3_122212.50250	nVIASEIGSMPEIKc	0.527997
b1940_293T_proteinID_04B_QE3_122212.35170	nVQQIQIIGRc	0.411886
b1923_293T_proteinID_03A_QE3_122212.50246	nSGDVYSFSVIEPHGCGRc	0.668362
b1923_293T_proteinID_03A_QE3_122212.50249	nRNQDIAPNSAEQASIISIVTKc	0.775832
b1925_293T_proteinID_05A_QE3_122212.18642	nMDDSSVIEATRc	0.622567
b1937_293T_proteinID_01B_QE3_122212.66148	nVFITDDFHDMMPKc	0.974451
b1940_293T_proteinID_04B_QE3_122212.35183	nRSDGTPFPWNKc	0.936006
b1923_293T_proteinID_03A_QE3_122212.50243	nVFYIGIRc	0.68106
b1940_293T_proteinID_04B_QE3_122212.35146	nNIPIPPPPPPRc	0.949435
b1940_293T_proteinID_04B_QE3_122212.35149	nNIVFQSAVPKc	0.711848
b1945_293T_proteinID_09B_QE3_122212.16892	nSQIQQFSHIKc	0.801518
b1945_293T_proteinID_09B_QE3_122212.16894	nYGVNPGPIVGTTRKc	0.66003
b1940_293T_proteinID_04B_QE3_122212.49784	nTNCNVAVINVGAPAAGMNAAVRc	0.862829
b1940_293T_proteinID_04B_QE3_122212.49785	nMGIAISIVATEKc	0.311138
b1940_293T_proteinID_04B_QE3_122212.49787	nSSFDIIPRc	0.767911
b1937_293T_proteinID_01B_QE3_122212.66175	nNVICGNIPPDIFARc	0.778732
b1937_293T_proteinID_01B_QE3_122212.66176	nTGEGFIDFIGQVHKc	0.686709
b1923_293T_proteinID_03A_QE3_122212.50232	nTNFMYQVDTIKc	0.941517
b1940_293T_proteinID_04B_QE3_122212.35151	nDRIVPGPVFGSKc	0.625988
b1940_293T_proteinID_04B_QE3_122212.35154	nTVISGSIMQGTPRc	0.505186
b1940_293T_proteinID_04B_QE3_122212.35159	nNNFCGVGICYGSMNRc	1
b1940_293T_proteinID_04B_QE3_122212.49794	n(42.011)SFDPNIIHNNGHNGYPNGTSAAIRc	0.83265
b1946_293T_proteinID_10B_QE3_122212.76608	nQINTAIPQEFAAITKc	0.640454
b1928_293T_proteinID_08A_QE3_122212.47468	nIQPAPPEEYVPMVKc	1
b1937_293T_proteinID_01B_QE3_122212.66167	nMTISNPSEIDEIMSEEAYEKc	1
b1946_293T_proteinID_10B_QE3_122212.76678	nNYIAIDDFVEITKKc	0.644953
b1928_293T_proteinID_08A_QE3_122212.47477	nIWTIVSEQTRc	0.799581
b1946_293T_proteinID_10B_QE3_122212.62026	nKQGGIGPMNIPIVSDPKc	0.690404
b1923_293T_proteinID_03A_QE3_122212.50298	nISIEMHGTIEDQISHIRc	0.884684
b1937_293T_proteinID_01B_QE3_122212.66109	nTVSGVNGPIVIIDHVKc	0.934956
b1946_293T_proteinID_10B_QE3_122212.76660	nKCPHSTPIWIIISRc	0.638602
b1923_293T_proteinID_03A_QE3_122212.64871	nSIICSISNEVPEHPCVSPVSNHVYERc	0.873643
b1946_293T_proteinID_10B_QE3_122212.76667	nRIIIDTGEPAIPEYISCIKc	0.7468
b1923_293T_proteinID_03A_QE3_122212.64873	nVFIGNINTIVVKc	0.894195
b1928_293T_proteinID_08A_QE3_122212.47483	nITFIDTPGHAAFSAMRc	0.414123
b1925_293T_proteinID_05A_QE3_122212.18608	nVVHIGVGTPGRc	0.60971
b1923_293T_proteinID_03A_QE3_122212.50280	nIPSAVGYQPTIATDMGTMQERc	0.776611
b1946_293T_proteinID_10B_QE3_122212.62034	nIRDVTFIFNEEGKc	0.579631
b1928_293T_proteinID_08A_QE3_122212.47491	nRTVPIIFASTVRc	0.911882
b1946_293T_proteinID_10B_QE3_122212.76655	nIQVEIDNVTGIISQSDSKc	1
b1928_293T_proteinID_08A_QE3_122212.47492	nVWIPTAGFDHHVVRc	0.854191
b1928_293T_proteinID_08A_QE3_122212.47493	nTTITMAHIIAARc	0.820423
b1945_293T_proteinID_09B_QE3_122212.16853	nSQIQQFSHIKc	0.895198
b1923_293T_proteinID_03A_QE3_122212.64885	nREQEDCWENFVVIGRc	0.676847
b1945_293T_proteinID_09B_QE3_122212.16855	nVEIPVPTHRc	0.905644
b1945_293T_proteinID_09B_QE3_122212.16858	nRIVTTPQTVIRc	0.878857
b1937_293T_proteinID_01B_QE3_122212.66131	nTTSSQWQSPPVVVIIKc	0.977217
b1937_293T_proteinID_01B_QE3_122212.66132	nTGEGFIDFIGQVHKc	0.844227
b1940_293T_proteinID_04B_QE3_122212.35196	nYISWTEQNYPQGGKc	1
b1946_293T_proteinID_10B_QE3_122212.62019	nQASDISIIDKESDDVIERc	0.475851
b1940_293T_proteinID_04B_QE3_122212.35198	nNITAGMAMITCRc	1
b1923_293T_proteinID_03A_QE3_122212.64893	nIPVPASAPIPFFHRc	0.886444
b1923_293T_proteinID_03A_QE3_122212.64894	nTQWIIEEIESRRc	0.678107
b1945_293T_proteinID_09B_QE3_122212.16865	nVPTISINKc	0.946419
b1946_293T_proteinID_10B_QE3_122212.76649	nKQPAIDVIYDVMKc	0.635548
b1946_293T_proteinID_10B_QE3_122212.62011	nSVPAGITIQSVSPQSIQGKc	0.949074
b1937_293T_proteinID_01B_QE3_122212.66122	nSDAIGQIIPQIGKc	0.638891
b1923_293T_proteinID_03A_QE3_122212.50263	nIYQYMINAGIAKc	0.345169
b1946_293T_proteinID_10B_QE3_122212.62017	nITPIGDKYDPHEHEIICHVPAGVGVQPGTVAIVRc	0.725057
b1946_293T_proteinID_10B_QE3_122212.76913	nQSNNVIVYDIIKc	0.974234
b1927_293T_proteinID_07A_QE3_122212.22415	nRGHFASVWQRc	0.783787
b1927_293T_proteinID_07A_QE3_122212.22423	nSVDPDSPAEASGIRc	0.414942
b1946_293T_proteinID_10B_QE3_122212.62306	nRVIGIVIIRc	1
b1946_293T_proteinID_10B_QE3_122212.76950	nPGGIIIGDVAPNFEANTTVGRc	0.631586
b1946_293T_proteinID_10B_QE3_122212.76958	nSPAGIQVINDYIADKc	0.872594
b1946_293T_proteinID_10B_QE3_122212.62302	nVVVEPVGPVGFKPETFRc	0.585013
b1946_293T_proteinID_10B_QE3_122212.76944	nPGGIIIGDVAPNFEANTTVGRc	0.920066
b1946_293T_proteinID_10B_QE3_122212.76946	nREEEEFNTGPISVITQSVKc	0.961781
b1946_293T_proteinID_10B_QE3_122212.62310	nTMITNDGSDIHSAVISTIRc	0.667827
b1946_293T_proteinID_10B_QE3_122212.76931	nIVSWIEYESSFSNEEAQKc	0.52879
b1946_293T_proteinID_10B_QE3_122212.76928	nIVSWIEYESSFSNEEAQKc	1
b1946_293T_proteinID_10B_QE3_122212.76929	nSPAGIQVINDYIADKc	0.986822
b1931_293T_proteinID_11A_QE3_122212.63321	nTIPFDQIVQRc	0.495746
b1931_293T_proteinID_11A_QE3_122212.63324	nNPSIAVPIVIKc	0.963505
b1931_293T_proteinID_11A_QE3_122212.63327	nNINGTIHEIIRc	0.958992
b1943_293T_proteinID_07B_QE3_122212.3982	nQVIHQIKRc	0.658964
b1931_293T_proteinID_11A_QE3_122212.63308	nSVPMPISNISVPKc	0.707404
b1943_293T_proteinID_07B_QE3_122212.3971	nSPIAMSHASGVKc	0.619778
b1948_293T_proteinID_12B_QE3_122212.8687	nVRVEISNGEKc	0.831729
b1923_293T_proteinID_03A_QE3_122212.50530	nQIFEDHVFCHSIc	0.772752
b1948_293T_proteinID_12B_QE3_122212.16182	nSEVATITAAGKc	0.922274
b1948_293T_proteinID_12B_QE3_122212.8775	nISKPGAVSTPVKc	0.553869
b1923_293T_proteinID_03A_QE3_122212.50523	nITFNQGGQPFSEVGEVKc	0.758321
b1928_293T_proteinID_08A_QE3_122212.47164	nMSGGWEIEINGTEAKc	0.509133
b1948_293T_proteinID_12B_QE3_122212.8770	nVMQQQQQTTQQQIPQKc	1
b1925_293T_proteinID_05A_QE3_122212.18925	nVNCYGQEVESMETPESKc	1
b1931_293T_proteinID_11A_QE3_122212.63282	nVVVSGIPPSGSWQDIKc	0.98013
b1948_293T_proteinID_12B_QE3_122212.16164	nSESHTDITFSRc	0.837562
b1948_293T_proteinID_12B_QE3_122212.16165	nKTEVVMNSQQTPVGTPKc	0.930478
b1940_293T_proteinID_04B_QE3_122212.49612	nVTNGAFTGEISPGMIKc	0.985829
b1948_293T_proteinID_12B_QE3_122212.16168	nSSGSPYGGGYGSGGGSGGYGSRc	0.959275
b1923_293T_proteinID_03A_QE3_122212.50512	nSYEIPDGQVITIGNERc	0.443046
b1923_293T_proteinID_03A_QE3_122212.50513	nIQAIPTVPVTEEHVGSGIECPVCKc	0.585239
b1923_293T_proteinID_03A_QE3_122212.50515	nNDEVIPVMYIHRc	0.538267
b1928_293T_proteinID_08A_QE3_122212.47174	nVQDDGGSDQNYDIVTIGAPAAHCQGFKc	0.943158
b1925_293T_proteinID_05A_QE3_122212.18913	nSVEPQDAGPIERc	0.362614
b1948_293T_proteinID_12B_QE3_122212.8753	nVRDGPQWRc	0.963194
b1948_293T_proteinID_12B_QE3_122212.16199	nSGSGTMNIGGSITRc	0.748495
b1931_293T_proteinID_11A_QE3_122212.63253	nIQPMESNYTVIIGGCGRc	0.546572
b1948_293T_proteinID_12B_QE3_122212.8759	nMYSYPARc	0.443538
b1931_293T_proteinID_11A_QE3_122212.63258	nNQAIFPACVIKc	0.931211
b1923_293T_proteinID_03A_QE3_122212.50501	nVIASEIGSMPEIKc	0.490002
b1928_293T_proteinID_08A_QE3_122212.47181	nIQPAPPEEYVPMVKc	1
b1923_293T_proteinID_03A_QE3_122212.50508	nNTSGWWQGEIQARc	0.684092
b1948_293T_proteinID_12B_QE3_122212.16190	nTDSFVPRc	0.535228
b1948_293T_proteinID_12B_QE3_122212.16185	nSESHTDITFSRc	0.693285
b1925_293T_proteinID_05A_QE3_122212.18909	nVIMVTGDHPITAKc	0.984295
b1923_293T_proteinID_03A_QE3_122212.50576	nSEIHIIDFQGKc	0.792371
b1923_293T_proteinID_03A_QE3_122212.50578	nSGPEFTIITRc	0.516294
b1928_293T_proteinID_08A_QE3_122212.47193	nNEIESYAYSIKc	0.614591
b1928_293T_proteinID_08A_QE3_122212.47194	nIQHINPIIPACINKc	0.660305
b1940_293T_proteinID_04B_QE3_122212.49640	nIVVIGIRPIRc	0.862749
b1937_293T_proteinID_01B_QE3_122212.66070	nSSSPAPADIAQTVQEDIRc	0.914225
b1931_293T_proteinID_11A_QE3_122212.63231	nIPSDMVFIRc	0.843803
b1940_293T_proteinID_04B_QE3_122212.35010	nVKPQFQEIIRc	0.720251
b1940_293T_proteinID_04B_QE3_122212.35014	nYPHCAVNGIIVAEKc	0.902221
b1937_293T_proteinID_01B_QE3_122212.66060	nTINDEIEIIEGMKFDRc	0.663079
b1931_293T_proteinID_11A_QE3_122212.63240	nIVDHIDQTPGFSIQQIRc	0.636235
b1931_293T_proteinID_11A_QE3_122212.63241	nIPTGYYFGASAGTGDISDNHDIISMKc	0.678904
b1948_293T_proteinID_12B_QE3_122212.16123	nNGDISFKc	0.441993
b1948_293T_proteinID_12B_QE3_122212.8724	nVGIEPPPGKRc	0.858977
b1937_293T_proteinID_01B_QE3_122212.66066	nMFIGEIPEPIITHKc	0.914994
b1948_293T_proteinID_12B_QE3_122212.8728	nSPQPVPSPRPQSQPPHSSPSPRc	0.523936
b1948_293T_proteinID_12B_QE3_122212.8729	nITTEATQTPVSNKc	0.618179
b1931_293T_proteinID_11A_QE3_122212.63219	nNPSIAVPIVIKc	1
b1923_293T_proteinID_03A_QE3_122212.50553	nVENIIWVDKc	0.335744
b1948_293T_proteinID_12B_QE3_122212.16153	nTSIGPNGIDKc	0.470511
b1937_293T_proteinID_01B_QE3_122212.66095	nVAEITEIIIKc	0.908256
b1940_293T_proteinID_04B_QE3_122212.49622	nIVVIGIRPIRc	0.990058
b1948_293T_proteinID_12B_QE3_122212.8711	nNEITFSHNSSKc	0.545936
b1937_293T_proteinID_01B_QE3_122212.66099	nITPIIIKPFGNSISRc	0.622876
b1931_293T_proteinID_11A_QE3_122212.63221	nTVISNNISPFAMDKc	0.919861
b1940_293T_proteinID_04B_QE3_122212.49635	nNPCIFFEPKc	0.606406
b1931_293T_proteinID_11A_QE3_122212.63222	nITIQPVDNSTISIQMGTNKc	0.768089
b1948_293T_proteinID_12B_QE3_122212.16147	nSNWQNYRc	0.876869
b1948_293T_proteinID_12B_QE3_122212.8709	nVMQQQQQTTQQQIPQKc	0.660495
b1940_293T_proteinID_04B_QE3_122212.35043	nYIDEIMKc	0.812558
b1946_293T_proteinID_10B_QE3_122212.62345	nYYFNNPEDGFFKKc	0.726217
b1927_293T_proteinID_07A_QE3_122212.22481	nIPIVTPHTQCRc	0.969034
b1946_293T_proteinID_10B_QE3_122212.62346	nVTFQGVGDEEDEDEIIVPKc	0.899012
b1946_293T_proteinID_10B_QE3_122212.62347	nISFQHDPETSVIVIRc	0.150474
b1927_293T_proteinID_07A_QE3_122212.22498	nIYQEEEMPESGAGSEFNRKc	0.97481
b1946_293T_proteinID_10B_QE3_122212.76980	nVISIEDFMEKc	0.283157
b1946_293T_proteinID_10B_QE3_122212.76985	nVTIIETEMIISKc	0.517811
b1940_293T_proteinID_04B_QE3_122212.49695	nQIEFCFSRc	0.738941
b1940_293T_proteinID_04B_QE3_122212.49696	nIPSAVGYQPTIATDMGTMQERc	0.849169
b1946_293T_proteinID_10B_QE3_122212.62353	nTSSHWEFEGPTIIYCPSRKc	0.37073
b1927_293T_proteinID_07A_QE3_122212.22491	nYHGNVMIIRc	0.482912
b1940_293T_proteinID_04B_QE3_122212.35061	nYMDAWNTVSRc	0.496396
b1946_293T_proteinID_10B_QE3_122212.62357	nSHFEQWGTITDCVVMRDPNTKc	0.928751
b1940_293T_proteinID_04B_QE3_122212.35020	n(42.011)MIHTEGHAIIRc	0.592427
b1946_293T_proteinID_10B_QE3_122212.62326	nTCMIATISPGMASCENTINTIRc	1
b1946_293T_proteinID_10B_QE3_122212.62329	nTGIDQIVVTPISQAQAKc	0.497489
b1940_293T_proteinID_04B_QE3_122212.35024	nTNYVVWGTGKc	0.880863
b1940_293T_proteinID_04B_QE3_122212.35027	nMVNHFIAEFKc	0.801118
b1946_293T_proteinID_10B_QE3_122212.76975	nSRGFGFIIFKc	0.47736
b1940_293T_proteinID_04B_QE3_122212.49670	nIYDPASGTISIDGHDIRc	0.550649
b1937_293T_proteinID_01B_QE3_122212.66053	nTVSGVNGPIVIIDHVKc	0.941686
b1937_293T_proteinID_01B_QE3_122212.66056	nYGIVDYMIEQSGPPSKc	0.500846
b1946_293T_proteinID_10B_QE3_122212.62322	nKQGGIGPMNIPIVSDPKc	0.932564
b1946_293T_proteinID_10B_QE3_122212.62337	nIPPSSAPTVISVPAGTTIVKc	0.653129
b1946_293T_proteinID_10B_QE3_122212.62339	nTCMIATISPGMASCENTINTIRc	1
b1940_293T_proteinID_04B_QE3_122212.35035	nRGWGEFPVRc	0.686708
b1940_293T_proteinID_04B_QE3_122212.49675	nVFDAIMNFKKc	0.982083
b1937_293T_proteinID_01B_QE3_122212.66042	nSSSPAPADIAQTVQEDIRc	0.993547
b1925_293T_proteinID_05A_QE3_122212.18971	nSTAGDTHIGGEDFDNRc	0.863365
b1928_293T_proteinID_08A_QE3_122212.47116	nTQPPEDISCIAWNRc	0.610335
b1928_293T_proteinID_08A_QE3_122212.47118	nKISEIEDAAFIARc	0.613881
b1946_293T_proteinID_10B_QE3_122212.62384	nISFQHDPETSVIVIRc	0.619318
b1946_293T_proteinID_10B_QE3_122212.62388	nVFGSIYQDQIIEKc	0.85203
b1940_293T_proteinID_04B_QE3_122212.35094	nVAIVYGQMNEPPGARc	0.786232
b1927_293T_proteinID_07A_QE3_122212.22450	nVGKEDSSSAEFIEKc	0.909908
b1928_293T_proteinID_08A_QE3_122212.47120	nMISIPEEIARc	0.803537
b1946_293T_proteinID_10B_QE3_122212.62390	nNVSYVSTVSTPIFSTQEKc	1
b1946_293T_proteinID_10B_QE3_122212.62392	nVGDQIIIAIKc	0.922089
b1928_293T_proteinID_08A_QE3_122212.47128	nNSWGEEWGMGGYVKc	0.590525
b1925_293T_proteinID_05A_QE3_122212.18952	nSHSGIKPFVCPRc	0.587772
b1925_293T_proteinID_05A_QE3_122212.18958	nSTAGDTHIGGEDFDNRc	0.963179
b1928_293T_proteinID_08A_QE3_122212.47134	nTIVIIMGKc	0.760596
b1931_293T_proteinID_11A_QE3_122212.63297	nIQSTFVFEEIGRRc	0.522056
b1937_293T_proteinID_01B_QE3_122212.66012	nYGIVDYMIEQSGPPSKc	0.351309
b1940_293T_proteinID_04B_QE3_122212.35070	nVVTIQGQIIEQSGTMTGGGSKc	1
b1937_293T_proteinID_01B_QE3_122212.66017	nNIPMTIEIIQSTRc	0.85313
b1927_293T_proteinID_07A_QE3_122212.22473	nSVDPDSPAEASGIRc	0.994228
b1927_293T_proteinID_07A_QE3_122212.22476	n(42.011)MNGPADGEVDYKKc	0.270502
b1946_293T_proteinID_10B_QE3_122212.62370	nISYFEHNIETWRc	0.936588
b1946_293T_proteinID_10B_QE3_122212.62374	nVVVSGIPPSGSWQDIKc	0.685627
b1927_293T_proteinID_07A_QE3_122212.22470	nIYQEEEMPESGAGSEFNRKc	0.743834
b1927_293T_proteinID_07A_QE3_122212.22526	nTIIHTICKc	0.515558
b1938_293T_proteinID_02B_QE3_122212.60904	nSEVAMIYPEIYKc	0.513881
b1927_293T_proteinID_07A_QE3_122212.22539	nSIDVNQDSEIKc	0.810167
b1938_293T_proteinID_02B_QE3_122212.60910	nRTGAIVDVPVGEEIIGRc	0.954383
b1938_293T_proteinID_02B_QE3_122212.60911	nIQESPEDMPAGQTPHTVIIFAHNDIVDKc	0.825141
b1938_293T_proteinID_02B_QE3_122212.60921	nSIDGAPIGVMDQSIMKc	0.87701
b1927_293T_proteinID_07A_QE3_122212.22552	nSIAEACSEGDVNAVRc	0.481256
b1938_293T_proteinID_02B_QE3_122212.60932	nTIWDGEETVYCFKc	0.268542
b1938_293T_proteinID_02B_QE3_122212.60935	nNITFQIESIEKc	0.733066
b1938_293T_proteinID_02B_QE3_122212.60943	nRDGADGFVQIDPICASPGAAVGASRc	0.668908
b1938_293T_proteinID_02B_QE3_122212.60949	nTPAAIAAISITGSGTPPTAANYPSSSRc	0.598103
b1946_293T_proteinID_10B_QE3_122212.76825	nKCPHSTPIWIIISRc	0.95197
b1938_293T_proteinID_02B_QE3_122212.60955	nVVSQYSSIISPMSVNAVMKc	0.830296
b1927_293T_proteinID_07A_QE3_122212.22500	nNGDTSTEEPMINVQRc	1
b1938_293T_proteinID_02B_QE3_122212.60960	nIPFIPTPMGKc	0.951622
b1938_293T_proteinID_02B_QE3_122212.60969	nVPIAIHPVVGQPFIKc	0.800906
b1927_293T_proteinID_07A_QE3_122212.22512	nMSESIDTADPAVTGAKc	0.664834
b1927_293T_proteinID_07A_QE3_122212.22517	nIPIVTPHTQCRc	0.736451
b1946_293T_proteinID_10B_QE3_122212.76803	nREEEEFNTGPISVITQSVKc	1
b1928_293T_proteinID_08A_QE3_122212.47301	nMFIGGISWDTTKKc	0.571239
b1946_293T_proteinID_10B_QE3_122212.76806	nTSYGWIEIVGCADRc	1
b1938_293T_proteinID_02B_QE3_122212.60976	nVPVVFVTNAGNIIQHSKc	0.958428
b1931_293T_proteinID_11A_QE3_122212.63412	nQIINIYDICNKc	0.602147
b1931_293T_proteinID_11A_QE3_122212.63413	nSINIPVGSSQVIVPRc	0.59147
b1948_293T_proteinID_12B_QE3_122212.8592	nVAFERGEEPGKc	0.797657
b1948_293T_proteinID_12B_QE3_122212.8588	nYNCTICSRc	0.262964
b1948_293T_proteinID_12B_QE3_122212.16093	nMMIPDCQRc	0.380159
b1948_293T_proteinID_12B_QE3_122212.16089	nVPQIEVETHKc	0.97378
b1948_293T_proteinID_12B_QE3_122212.8552	nTGSAVAPVHPPNRc	0.429135
b1923_293T_proteinID_03A_QE3_122212.50411	nPGSIPINAEACWPKc	0.600208
b1925_293T_proteinID_05A_QE3_122212.18810	nTEEIIESPKc	0.455348
b1948_293T_proteinID_12B_QE3_122212.16059	nNSSYVHGGVDASGKPQEAVYGQNDIHHKc	0.716157
b1923_293T_proteinID_03A_QE3_122212.50409	nVQGGAIEDSQIVAGVAFKKc	0.772965
b1948_293T_proteinID_12B_QE3_122212.16050	nTSATGGIGSIKc	0.236068
b1925_293T_proteinID_05A_QE3_122212.18803	nTEAGAVGEAGGAEDPGAAAGGSVRc	1
b1948_293T_proteinID_12B_QE3_122212.16041	nIYIDGSEKc	0.56996
b1942_293T_proteinID_06B_QE3_122212.67053	nSIGSSGTSPPYCCVDIYSIRc	1
b1948_293T_proteinID_12B_QE3_122212.16045	nSYCSNIVRc	0.943496
b1948_293T_proteinID_12B_QE3_122212.8647	nRITCEISTRc	0.458837
b1942_293T_proteinID_06B_QE3_122212.67057	nISIMQSIDDATKc	0.340617
b1948_293T_proteinID_12B_QE3_122212.8648	nTVIDQQQTPSRc	0.354254
b1948_293T_proteinID_12B_QE3_122212.16081	nRIEEAPIVTKc	0.621804
b1948_293T_proteinID_12B_QE3_122212.16078	nNSSYVHGGVDASGKPQEAVYGQNDIHHKc	0.842607
b1948_293T_proteinID_12B_QE3_122212.16079	nTTGEVVSGVVSKc	0.662086
b1948_293T_proteinID_12B_QE3_122212.8634	nIQIASESQKc	0.350083
b1946_293T_proteinID_10B_QE3_122212.62289	nIYIVDIAGSEKc	0.976028
b1946_293T_proteinID_10B_QE3_122212.62290	nSHFEQWGTITDCVVMRDPNTKc	0.625259
b1948_293T_proteinID_12B_QE3_122212.16065	nRIEEAPIVTKc	0.774377
b1942_293T_proteinID_06B_QE3_122212.67076	nYISPDQIADIYKc	0.705177
b1948_293T_proteinID_12B_QE3_122212.8624	nTPIQVAKc	0.662886
b1948_293T_proteinID_12B_QE3_122212.8625	nTPVSITEHPKc	0.632649
b1923_293T_proteinID_03A_QE3_122212.50454	nNIQEQVMAVTAQVKc	0.607244
b1923_293T_proteinID_03A_QE3_122212.50458	nVQGGAIEDSQIVAGVAFKKc	0.773833
b1940_293T_proteinID_04B_QE3_122212.49524	nMINQCIESIVQKc	0.492064
b1948_293T_proteinID_12B_QE3_122212.16013	nSFGSTCQISEKc	0.955996
b1948_293T_proteinID_12B_QE3_122212.8612	nVSPSTSYTPSRc	0.84509
b1948_293T_proteinID_12B_QE3_122212.16015	nNSSYVHGGVDASGKPQEAVYGQNDIHHKc	0.519073
b1948_293T_proteinID_12B_QE3_122212.8614	nVITMPETCRc	0.392923
b1948_293T_proteinID_12B_QE3_122212.16016	nYGIENVKc	0.976938
b1923_293T_proteinID_03A_QE3_122212.50442	nSQDTVIMNIYKc	0.52634
b1942_293T_proteinID_06B_QE3_122212.67095	nVDFPQDQITAITGRc	1
b1948_293T_proteinID_12B_QE3_122212.16003	nNYIVVDERRc	0.825161
b1940_293T_proteinID_04B_QE3_122212.49537	nNAIESYAFNMKc	0.303829
b1948_293T_proteinID_12B_QE3_122212.16005	nMSQSIIVSGESGAGKc	0.495112
b1948_293T_proteinID_12B_QE3_122212.8604	nVNIKPQVDRc	0.584372
b1948_293T_proteinID_12B_QE3_122212.8605	nSEGETIMSSSMGKc	0.773955
b1948_293T_proteinID_12B_QE3_122212.16008	nNCVFIDDKKc	0.363851
b1923_293T_proteinID_03A_QE3_122212.50432	nIVPHICNIIGDPNSQVRc	1
b1923_293T_proteinID_03A_QE3_122212.50434	nIVVEEGINQIPYKc	0.618983
b1931_293T_proteinID_11A_QE3_122212.63331	nVSSQNIVAIPVYVKc	0.510419
b1940_293T_proteinID_04B_QE3_122212.49503	nISIIEEYGCCKc	0.493168
b1948_293T_proteinID_12B_QE3_122212.16038	nSIVSVGDPKc	0.499572
b1931_293T_proteinID_11A_QE3_122212.63336	nSSAIQWITPEQTSGKc	0.558265
b1923_293T_proteinID_03A_QE3_122212.50430	nSMIEVNYPMENGIVRc	0.816487
b1923_293T_proteinID_03A_QE3_122212.50420	nQVTAIQEEGTIGIYHAQIKc	0.521831
b1923_293T_proteinID_03A_QE3_122212.50423	nSENRVVVSGIPPSGSWQDIKc	0.906806
b1923_293T_proteinID_03A_QE3_122212.50427	nVIIFSQMTRc	0.48246
b1948_293T_proteinID_12B_QE3_122212.16024	nIQMEQQQQIQQRc	0.803321
b1925_293T_proteinID_05A_QE3_122212.18892	nVTHIYQIKc	0.566805
b1925_293T_proteinID_05A_QE3_122212.18893	nTIAEQNIEDTRc	0.520537
b1925_293T_proteinID_05A_QE3_122212.18897	nSVEIEDVKc	0.585961
b1940_293T_proteinID_04B_QE3_122212.49570	nVNIQMVYDSPICRc	0.627521
b1938_293T_proteinID_02B_QE3_122212.60861	nVQGGAIEDSQIVAGVAFKc	0.917329
b1946_293T_proteinID_10B_QE3_122212.62223	nYFGGTEDRISCFAQTVSPAEKc	0.552266
b1946_293T_proteinID_10B_QE3_122212.62224	nNIAFFSTNCVEGTARc	0.43175
b1946_293T_proteinID_10B_QE3_122212.62226	nVIFETDIVNPRc	0.535724
b1940_293T_proteinID_04B_QE3_122212.49577	nTIWNQEIYIQQDNSERKc	0.78248
b1940_293T_proteinID_04B_QE3_122212.49578	nYGIIPGASNDFKc	0.62533
b1928_293T_proteinID_08A_QE3_122212.47204	nNTMEPINIPDVSKc	0.374238
b1923_293T_proteinID_03A_QE3_122212.50482	nVFFPICGKc	0.420471
b1946_293T_proteinID_10B_QE3_122212.62234	nSIYESFVSSSDRIRc	0.840463
b1923_293T_proteinID_03A_QE3_122212.50484	nTNFMYQVDTIKc	0.944409
b1923_293T_proteinID_03A_QE3_122212.50479	nISPPYSSPQEFAQDVGRc	1
b1946_293T_proteinID_10B_QE3_122212.76855	nIQEIRNPIHAIGIIIRc	0.553142
b1938_293T_proteinID_02B_QE3_122212.60881	nNIYVIQEIDNPGAKc	0.994103
b1938_293T_proteinID_02B_QE3_122212.60883	nNGIWGHAIIIASKc	0.492414
b1928_293T_proteinID_08A_QE3_122212.47214	nSGGGSSGIGIWEDTPKc	0.362709
b1928_293T_proteinID_08A_QE3_122212.47215	nIPIDINPVVHPHGHIFKc	0.865006
b1940_293T_proteinID_04B_QE3_122212.49546	nIQTSFYEIPTDSHASIRc	0.839746
b1938_293T_proteinID_02B_QE3_122212.60886	nNEGNIFPNPEATFVKc	0.930354
b1928_293T_proteinID_08A_QE3_122212.47218	nVKPAPDETSFSEAIIKc	0.946692
b1923_293T_proteinID_03A_QE3_122212.50471	nNCASPSAASQIIIPDSMKc	0.708433
b1946_293T_proteinID_10B_QE3_122212.62202	nKQGGIGPMNIPIVSDPKc	0.946215
b1946_293T_proteinID_10B_QE3_122212.62203	nIWGTEGDSWICKc	0.757254
b1946_293T_proteinID_10B_QE3_122212.62217	nDIVAIMVRc	0.558097
b1923_293T_proteinID_03A_QE3_122212.50469	nYSQTGNYEIAVAISRc	0.362103
b1940_293T_proteinID_04B_QE3_122212.49561	nTIEPVRPPVVPNDYVPSPTRc	1
b1938_293T_proteinID_02B_QE3_122212.60891	nSPAIAFSIAATAQAAPRc	1
b1928_293T_proteinID_08A_QE3_122212.47226	nNYVINYIATRPKc	0.445626
b1940_293T_proteinID_04B_QE3_122212.49557	nIYVGNIPPDIRc	0.780319
b1946_293T_proteinID_10B_QE3_122212.62215	nTEVETFVSIVRKc	0.942568
b1927_293T_proteinID_07A_QE3_122212.22562	nSDSGTAAQTSIDIDKc	1
b1927_293T_proteinID_07A_QE3_122212.22563	nVHQIYETIQRc	0.716857
b1927_293T_proteinID_07A_QE3_122212.22564	nVVTKPGHIINPIKc	0.647009
b1927_293T_proteinID_07A_QE3_122212.22565	nTADKVEIGDSDIKc	0.31369
b1925_293T_proteinID_05A_QE3_122212.18854	nSISGTAQDGNTEPIPPDSGDKc	1
b1928_293T_proteinID_08A_QE3_122212.47232	nSITNDWEDHIAVKc	0.784115
b1928_293T_proteinID_08A_QE3_122212.47233	nQKVDSIIENIEKc	0.715897
b1928_293T_proteinID_08A_QE3_122212.47234	nQKVDSIIENIEKc	0.91116
b1946_293T_proteinID_10B_QE3_122212.62260	nKADVDAIHEYIIIKc	1
b1946_293T_proteinID_10B_QE3_122212.62262	nKADVDAIHEYIIIKc	0.550142
b1946_293T_proteinID_10B_QE3_122212.62268	nTSSHWEFEGPTIIYCPSRKc	0.845462
b1925_293T_proteinID_05A_QE3_122212.18846	nRMQEIEEMEKc	0.628944
b1928_293T_proteinID_08A_QE3_122212.47243	nVAPEEHPVIITEAPINPKc	1
b1946_293T_proteinID_10B_QE3_122212.62273	nVTQSAYAQIVQFGMNEKc	1
b1942_293T_proteinID_06B_QE3_122212.67012	nRQAFTPSSTMMEVFIQEKc	0.66803
b1928_293T_proteinID_08A_QE3_122212.47258	n(42.011)SSSPWEPATIRc	0.894772
b1942_293T_proteinID_06B_QE3_122212.67020	nIPAYFVTVSDPAVPPGEDPDGRc	0.698513
b1942_293T_proteinID_06B_QE3_122212.67026	nSAGPQSQIIASVIAEKc	0.974702
b1942_293T_proteinID_06B_QE3_122212.67027	nSAATIITHPFHVITIRc	0.82683
b1946_293T_proteinID_10B_QE3_122212.62245	nVSPDYNWFRc	0.56585
b1946_293T_proteinID_10B_QE3_122212.62247	nIPPSSAPTVISVPAGTTIVKc	0.860467
b1927_293T_proteinID_07A_QE3_122212.22597	nVMTVSFHKc	0.548715
b1928_293T_proteinID_08A_QE3_122212.47262	nVDQDSAIHNDIQIIKc	0.64942
b1928_293T_proteinID_08A_QE3_122212.47263	nVIEYEMTQFDRc	0.578387
b1940_293T_proteinID_04B_QE3_122212.49596	nSTIQTIPEIVAKc	0.256115
b1942_293T_proteinID_06B_QE3_122212.67030	nVDMISEINIAPRc	1
b1942_293T_proteinID_06B_QE3_122212.67034	nSAATIITHPFHVITIRc	0.509852
b1942_293T_proteinID_06B_QE3_122212.67038	nVMISSNAEDAFIIKc	0.685657
b1931_293T_proteinID_11A_QE3_122212.63950	nIQGIIADIRc	0.648047
b1928_293T_proteinID_08A_QE3_122212.47836	nTAVVVGTITDDVRVQEVPKc	0.582428
b1931_293T_proteinID_11A_QE3_122212.63953	nSGISDIIIGKc	0.468034
b1946_293T_proteinID_10B_QE3_122212.62501	nKQGGIGPMNIPIVSDPKc	0.965435
b1931_293T_proteinID_11A_QE3_122212.63968	nSHFEQWGTITDCVVMRDPNTKc	0.881358
b1946_293T_proteinID_10B_QE3_122212.62516	nYDSRDIFPAGWCRc	0.70343
b1948_293T_proteinID_12B_QE3_122212.8095	nVDVIAGSSKc	0.49694
b1942_293T_proteinID_06B_QE3_122212.6061	nTTDATCTSISKc	0.613182
b1948_293T_proteinID_12B_QE3_122212.8098	nVIDQHGCEAIARc	0.562891
b1931_293T_proteinID_11A_QE3_122212.63964	nSITIFGTGDTIKc	0.555881
b1948_293T_proteinID_12B_QE3_122212.8080	nVIDQHGCEAIARc	0.591999
b1948_293T_proteinID_12B_QE3_122212.8082	nISGQISDARc	0.562457
b1948_293T_proteinID_12B_QE3_122212.8083	nSPSPAIHPPQKc	0.613838
b1942_293T_proteinID_06B_QE3_122212.6071	nNTDQASMPENTVAQKc	1
b1948_293T_proteinID_12B_QE3_122212.8085	nMVFAAAKc	0.574103
b1948_293T_proteinID_12B_QE3_122212.8086	nKIQEYNVGGKc	0.713212
b1948_293T_proteinID_12B_QE3_122212.8087	nMNSGPPGIGGKc	0.41027
b1942_293T_proteinID_06B_QE3_122212.6066	nTINAETPKc	0.545904
b1942_293T_proteinID_06B_QE3_122212.6068	nNYQQNYQNSESGEKc	1
b1942_293T_proteinID_06B_QE3_122212.6080	nQRPQATAEQIRc	0.825074
b1948_293T_proteinID_12B_QE3_122212.8073	nVIEGMEVVRKc	0.852673
b1948_293T_proteinID_12B_QE3_122212.8074	nVIEGMEVVRKc	0.863553
b1942_293T_proteinID_06B_QE3_122212.6077	nMGPVMDRc	0.699998
b1938_293T_proteinID_02B_QE3_122212.60812	nNVPPGIDEYNPFSDSRc	0.894849
[truncated: 171,153 more rows]

## Sheet: substitution free type 2
Scan	Peptide	IonPurity
b1906_293T_proteinID_01A_QE3_122212.55093	nVQIQVADISEIPRc	0.541044
b1923_293T_proteinID_03A_QE3_122212.64081	nVAAITGIPFVTAPNKc	0.253548
b1928_293T_proteinID_08A_QE3_122212.33676	nVIRPQVTAVAQQNQGEVPEPQDMKc	0.696116
b1929_293T_proteinID_09A_QE3_122212.42920	nVTGEADVEFATHEDAVAAMSKc	0.684034
b1927_293T_proteinID_07A_QE3_122212.36433	nYIITPSMQKc	0.375777
b1928_293T_proteinID_08A_QE3_122212.33497	nVQCPAIIVHGEKc	0.541068
b1928_293T_proteinID_08A_QE3_122212.33457	nVMEETPNIIRc	0.340123
b1923_293T_proteinID_03A_QE3_122212.64301	nACGQSTITQITAGIDPVGRc	0.187309
b1945_293T_proteinID_09B_QE3_122212.16113	nIVHIQETCDIGKc	0.95296
b1926_293T_proteinID_06A_QE3_122212.27173	nNPPDIVVQPGHIRc	0.179502
b1926_293T_proteinID_06A_QE3_122212.27159	nNPPDIVVQPGHIRc	0.424796
b1926_293T_proteinID_06A_QE3_122212.27629	nMGIAMGGGGGASFDRc	0.450804
b1922_293T_proteinID_02A_QE3_122212.55181	nSGFNIEEIEKc	0.411292
b1906_293T_proteinID_01A_QE3_122212.55622	nVETDHIVAAVGIEPNVEIAKc	0.549116
b1925_293T_proteinID_05A_QE3_122212.18276	nSADGSAPAGEGEGVTIQRc	0.428354
b1943_293T_proteinID_07B_QE3_122212.62644	nSIQIDGIVWGASKc	0.509137
b1942_293T_proteinID_06B_QE3_122212.53521	nSSNSIVFQTIPRc	0.508562
b1906_293T_proteinID_01A_QE3_122212.41131	nSPFAAAVGQEKPVFEPGDKc	0.45174
b1923_293T_proteinID_03A_QE3_122212.50166	nIGIPPITPYQQEAIQKc	0.437251
b1926_293T_proteinID_06A_QE3_122212.27552	nVICAEEPYICKc	0.550901
b1931_293T_proteinID_11A_QE3_122212.6021	nNFSIVAHVDHGKc	0.772437
b1940_293T_proteinID_04B_QE3_122212.49892	nNRHEIAVMIIEGGANPDAKc	0.706653
b1927_293T_proteinID_07A_QE3_122212.22737	nMSESIDTADPAVTGAKc	0.70933
b1923_293T_proteinID_03A_QE3_122212.50248	nIIVDGIKQEVISTSSKc	0.0541756
b1923_293T_proteinID_03A_QE3_122212.50574	nDVHHEPVYPYPPFSYSDISRc	0.459596
b1948_293T_proteinID_12B_QE3_122212.16134	nSTDTSCQMAGIRc	0.239144
b1931_293T_proteinID_11A_QE3_122212.63232	nNPGQIAIFSVSDKc	0.470642
b1931_293T_proteinID_11A_QE3_122212.63296	nTVDNFVAIATGEKc	0.795971
b1946_293T_proteinID_10B_QE3_122212.62362	nTIFIAVQVQNEEGKc	0.46028
b1948_293T_proteinID_12B_QE3_122212.8633	nVPGIQNEQKc	0.735391
b1948_293T_proteinID_12B_QE3_122212.16014	nVGSGTYGDVYKc	0.300781
b1931_293T_proteinID_11A_QE3_122212.63357	nIVVIGSGGVGKc	0.964918
b1928_293T_proteinID_08A_QE3_122212.47235	nIEGGMIVCAAYAHEIPKc	0.375308
b1928_293T_proteinID_08A_QE3_122212.33180	nNQGITVFETGQKc	0.508507
b1923_293T_proteinID_03A_QE3_122212.50660	nDVHHEPVYPYPPFSYSDISRc	0.399773
b1928_293T_proteinID_08A_QE3_122212.47662	nTPSQDSDYINANFIKc	0.554469
b1938_293T_proteinID_02B_QE3_122212.60505	nIVIPSIISSRc	0.685591
b1948_293T_proteinID_12B_QE3_122212.16540	nSSSVSPSSWKc	0.214929
b1948_293T_proteinID_12B_QE3_122212.16445	nIQQVDGFEKPKc	0.524246
b1948_293T_proteinID_12B_QE3_122212.16853	n(42.011)SETAPAAPAAPAPAEKc	0.635573
b1937_293T_proteinID_01B_QE3_122212.65748	nTVSGVNGPIVIIDHVKc	0.66693
b1922_293T_proteinID_02A_QE3_122212.41886	nQVQVAIETAQRc	0.458867
b1930_293T_proteinID_10A_QE3_122212.40649	nVMAAENIPENPIKc	0.502474
b1930_293T_proteinID_10A_QE3_122212.8967	nSSYIAASTAKPPKc	0.538765
b1937_293T_proteinID_01B_QE3_122212.65545	nTVSGVNGPIVIIDHVKc	0.281987
b1930_293T_proteinID_10A_QE3_122212.54906	nYPIEHGIVTNWDDMEKc	0.724511
b1942_293T_proteinID_06B_QE3_122212.5413	nQVHPDTGISSKc	0.542155
b1931_293T_proteinID_11A_QE3_122212.5333	nKITVNPGTKc	0.687303
b1938_293T_proteinID_02B_QE3_122212.61481	nAVNFSPVTEIKc	0.481481
b1938_293T_proteinID_02B_QE3_122212.61281	nVVASIPSISVPFGGARPKc	0.903422
b1940_293T_proteinID_04B_QE3_122212.35661	n(42.011)SSGIHVAIVTGGNKc	0.846397
b1931_293T_proteinID_11A_QE3_122212.5039	nKPAPPPAPPQATKc	0.473855
b1931_293T_proteinID_11A_QE3_122212.5049	nKPAPPPAPPQATKc	0.569729
b1930_293T_proteinID_10A_QE3_122212.40750	nSISGPSVGVMEMRc	0.7602
b1929_293T_proteinID_09A_QE3_122212.56017	nIVYQIIEDAGNKc	0.327696
b1940_293T_proteinID_04B_QE3_122212.35411	nVNAGTIAVIQRc	0.705447
b1940_293T_proteinID_04B_QE3_122212.35344	nSVPTPIVMAQKc	0.48513
b1940_293T_proteinID_04B_QE3_122212.49993	nTFTMMGPSESDNFSHNIRc	0.463401
b1922_293T_proteinID_02A_QE3_122212.41019	nREEPIPNPGSFDEIHRc	0.376113
b1926_293T_proteinID_06A_QE3_122212.13428	nSCGIHVTSIKc	0.343219
b1929_293T_proteinID_09A_QE3_122212.56704	nQGVFSSINHIVEKc	0.68794
b1906_293T_proteinID_01A_QE3_122212.54780	nIIYAMGFTGPIKc	0.4935
b1906_293T_proteinID_01A_QE3_122212.40133	nAVAMDSTGTYMATSGIDHQIKc	0.713912
b1926_293T_proteinID_06A_QE3_122212.13519	nTGMESITVTPCSKc	0.305378
b1930_293T_proteinID_10A_QE3_122212.54383	nYPIEHGIITNWDDMEKc	0.61951
b1937_293T_proteinID_01B_QE3_122212.51986	nYYITIIDAPGHRDFIKc	0.794088
b1906_293T_proteinID_01A_QE3_122212.40220	nQCIPSIDISCKc	0.467086
b1922_293T_proteinID_02A_QE3_122212.41206	n(42.011)MEIPSGPGPERc	0.667291
b1922_293T_proteinID_02A_QE3_122212.55862	nVMQVINADAIVVKc	0.406074
b1930_293T_proteinID_10A_QE3_122212.8044	nMGHAGAIIAGGKc	0.418261
b1926_293T_proteinID_06A_QE3_122212.13284	nRIGVEQIRc	0.893361
b1942_293T_proteinID_06B_QE3_122212.52742	nNAIQIVQQAVKc	0.632245
b1924_293T_proteinID_04A_QE3_122212.3262	nIRQHAYEHSIGKc	0.664571
b1928_293T_proteinID_08A_QE3_122212.32930	nNFGIGQDIQPKc	0.581247
b1929_293T_proteinID_09A_QE3_122212.56348	nITVMSIQESGIKc	0.338634
b1922_293T_proteinID_02A_QE3_122212.7147	nRIPPQQIEKc	0.245994
b1922_293T_proteinID_02A_QE3_122212.41336	nNIIHDNEISDIKc	0.444698
b1922_293T_proteinID_02A_QE3_122212.55976	nTEVVHEPDIEQMIKc	0.757394
b1922_293T_proteinID_02A_QE3_122212.55927	nISRPGFWDPIGRc	0.325163
b1940_293T_proteinID_04B_QE3_122212.21955	nVIEGMEVVRKc	0.56538
b1930_293T_proteinID_10A_QE3_122212.8330	nRISTHSPFRc	0.460471
b1937_293T_proteinID_01B_QE3_122212.51566	nSAYEFSETESMIKc	0.70539
b1941_293T_proteinID_05B_QE3_122212.57373	nQVIISEPEEAAAIYRc	0.69292
b1929_293T_proteinID_09A_QE3_122212.42579	nVTGEADVEFATHEDAVAAMSKc	0.893007
b1937_293T_proteinID_01B_QE3_122212.51413	nTIIQCIGSVGRc	0.799267
b1922_293T_proteinID_02A_QE3_122212.41513	nIQHGSIIGFPKc	0.742179
b1929_293T_proteinID_09A_QE3_122212.42404	nNDCDEEFQYCISKc	0.531553
b1929_293T_proteinID_09A_QE3_122212.42278	nVTGEADVEFATHEDAVAAMSKc	0.661147
b1939_293T_proteinID_03B_QE3_122212.70779	nRIIEFEIAQITKc	0.520046
b1923_293T_proteinID_03A_QE3_122212.4039	nNQGGGISSSGAGEGQGPKKc	0.631121
b1930_293T_proteinID_10A_QE3_122212.40025	nTGIVITDIQRc	0.334691
b1931_293T_proteinID_11A_QE3_122212.5637	nVPVHDVTDASKc	0.931539
b1928_293T_proteinID_08A_QE3_122212.32331	nITFDSSFSPNTGKKc	0.194635
b1942_293T_proteinID_06B_QE3_122212.54355	nKSPISWIEEKc	0.446874
b1944_293T_proteinID_08B_QE3_122212.72809	nTHVADFAPEVAWVTRc	0.5702
b1926_293T_proteinID_06A_QE3_122212.28321	nTDYMVGSYGPRc	0.326991
b1906_293T_proteinID_01A_QE3_122212.56715	nVNIISFTGSTQVGKc	0.501913
b1942_293T_proteinID_06B_QE3_122212.54517	nSVAADFIQQGIRc	0.469369
b1906_293T_proteinID_01A_QE3_122212.42194	nVAPEEHPTIITEAPINPKc	0.596367
b1927_293T_proteinID_07A_QE3_122212.37654	nVIVVGNPANTNCITASKc	0.439028
b1906_293T_proteinID_01A_QE3_122212.56767	nNDQWAWETIRc	0.418092
b1929_293T_proteinID_09A_QE3_122212.55959	nKYFAATQFEPIAARc	0.278651
b1930_293T_proteinID_10A_QE3_122212.55155	nYPIEHGIVTNWDDMEKc	0.69174
b1922_293T_proteinID_02A_QE3_122212.68605	nSGGTTGIEAFAFGSGIRc	0.758591
b1942_293T_proteinID_06B_QE3_122212.40192	nIPPATITIKc	0.474318
b1942_293T_proteinID_06B_QE3_122212.54723	nQTISIYQAIKc	0.429493
b1929_293T_proteinID_09A_QE3_122212.41978	nVTGEADVEFATHEDAVAAMSKc	0.601703
b1922_293T_proteinID_02A_QE3_122212.54116	nVIISTDVWARc	0.55308
b1942_293T_proteinID_06B_QE3_122212.54827	nIVIEVAQHIGESTVRc	0.383341
b1926_293T_proteinID_06A_QE3_122212.14152	nRTGIPTIGKc	0.934907
b1924_293T_proteinID_04A_QE3_122212.60659	nSPEIVQAMFPKc	0.522282
b1924_293T_proteinID_04A_QE3_122212.60619	nSRPGSVVPTTIFQGIKc	0.97045
b1931_293T_proteinID_11A_QE3_122212.64198	nSVIWVSADGIRc	0.504724
b1931_293T_proteinID_11A_QE3_122212.64162	nNAIINQHYQVNFKc	0.710177
b1930_293T_proteinID_10A_QE3_122212.55024	nYPIEHGIVTNWDDMEKc	1
b1927_293T_proteinID_07A_QE3_122212.23434	nNPEDISAETMAKc	0.575743
b1948_293T_proteinID_12B_QE3_122212.9764	nSGKPAEIIKc	0.346171
b1931_293T_proteinID_11A_QE3_122212.64830	nTIAMDTIIANARc	0.152733
b1948_293T_proteinID_12B_QE3_122212.9842	nISVAAQEAARc	0.213463
b1948_293T_proteinID_12B_QE3_122212.29224	nMVAEAEATVIGQRc	0.271359
b1931_293T_proteinID_11A_QE3_122212.50156	nVIVDFSSPNIAKc	0.722544
b1931_293T_proteinID_11A_QE3_122212.64981	nVFPPEIVEQMGCKc	0.72752
b1948_293T_proteinID_12B_QE3_122212.9683	nTTGKPIEASIRc	0.252974
b1948_293T_proteinID_12B_QE3_122212.9670	nNVTAIQGPGGKc	0.984015
b1927_293T_proteinID_07A_QE3_122212.23726	nSMQDATQDHAVIEAERc	0.296635
b1948_293T_proteinID_12B_QE3_122212.29433	nSVTENISDGIRc	0.131151
b1931_293T_proteinID_11A_QE3_122212.50022	nSINSIVIYGNKc	0.596276
b1948_293T_proteinID_12B_QE3_122212.9388	nVAEISATQCCKc	0.621328
b1944_293T_proteinID_08B_QE3_122212.72394	nTHVADFAPEVAWVTRc	0.586357
b1906_293T_proteinID_01A_QE3_122212.56166	nTYHAICNEEFTIFNRc	0.614164
b1906_293T_proteinID_01A_QE3_122212.56168	nSSTVGIVTINDMKc	0.531303
b1926_293T_proteinID_06A_QE3_122212.28222	nSGPICIPESRc	0.420951
b1948_293T_proteinID_12B_QE3_122212.15289	nTNQINIQNTATKc	0.614244
b1948_293T_proteinID_12B_QE3_122212.15252	nTFANYSTCDRc	0.452998
b1942_293T_proteinID_06B_QE3_122212.68692	nTASTSFTNIAYDICAKc	0.746918
b1948_293T_proteinID_12B_QE3_122212.29864	nTDAETIPAIKc	0.395302
b1946_293T_proteinID_10B_QE3_122212.75965	nTIIQGSGCIAGIYIEDTKc	0.798109
b1942_293T_proteinID_06B_QE3_122212.5016	nIPCNSAEPKc	0.517046
b1937_293T_proteinID_01B_QE3_122212.52474	nVVISIQITAEKc	0.438013
b1941_293T_proteinID_05B_QE3_122212.30675	nTAPYVVTGSVDQTVKc	0.305941
b1940_293T_proteinID_04B_QE3_122212.34716	nVVNPIFEKc	0.85821
b1937_293T_proteinID_01B_QE3_122212.52363	nSQAFIEMETRc	0.401681
b1941_293T_proteinID_05B_QE3_122212.7101	nNFNIHGTNKc	0.390559
b1948_293T_proteinID_12B_QE3_122212.29985	nQPIGATSGASIKc	0.547398
b1948_293T_proteinID_12B_QE3_122212.15346	nQACGFEYTSKc	0.381666
b1941_293T_proteinID_05B_QE3_122212.30560	nIVGPSGAAVPCKc	0.263569
b1940_293T_proteinID_04B_QE3_122212.34428	nNIPIPPPPPPRc	0.465886
b1940_293T_proteinID_04B_QE3_122212.34340	nISEVEEAQEASMETDPKPc	0.485072
b1940_293T_proteinID_04B_QE3_122212.48984	nVAVIIIAGGQGTRc	0.546946
b1942_293T_proteinID_06B_QE3_122212.4416	nSGTGATATVSPKc	0.51378
b1922_293T_proteinID_02A_QE3_122212.8938	nRTTVVAQIKc	0.690564
b1941_293T_proteinID_05B_QE3_122212.44625	nRIQEIEGQIADIKc	0.726108
b1941_293T_proteinID_05B_QE3_122212.7370	nRVPPPAISRc	0.363761
b1941_293T_proteinID_05B_QE3_122212.44547	nNVIDGDICEQFNSMEPNKc	0.718914
b1927_293T_proteinID_07A_QE3_122212.38190	nSEMMDDIATDARc	0.357816
b1906_293T_proteinID_01A_QE3_122212.41349	nTIAEHQQIIPIVEKc	0.528278
b1942_293T_proteinID_06B_QE3_122212.53799	n(42.011)SFDPNIIHNNGHNGYPNGTSAAIRc	0.423917
b1930_293T_proteinID_10A_QE3_122212.41008	nTIQTMQNFQKc	0.371296
b1928_293T_proteinID_08A_QE3_122212.31884	nYAIYDATYETKc	0.598888
b1906_293T_proteinID_01A_QE3_122212.41431	nQIGQSEGSVSISIVKc	0.478137
b1929_293T_proteinID_09A_QE3_122212.55243	nVNNSSIIGVGYTQTIRPGVKc	0.429785
b1926_293T_proteinID_06A_QE3_122212.14869	nKPPIINNADSVQAKc	0.531425
b1923_293T_proteinID_03A_QE3_122212.5063	nRQSGQTDPIQKc	0.368118
b1942_293T_proteinID_06B_QE3_122212.4850	nIPCNSAEPKc	0.650173
b1929_293T_proteinID_09A_QE3_122212.55126	nTGEEIFGTIGMRPNAKc	1
b1939_293T_proteinID_03B_QE3_122212.71625	nVAHAIAEGIGVIACIGEKc	0.48943
b1930_293T_proteinID_10A_QE3_122212.55445	nSEIEYYAMIAKc	0.593413
b1930_293T_proteinID_10A_QE3_122212.55432	nMSSYAFFVQTCRc	0.729864
b1928_293T_proteinID_08A_QE3_122212.31602	nVVIVTGAGAGIGRc	0.456929
b1922_293T_proteinID_02A_QE3_122212.8491	nYEIGRPAANTKc	0.380636
b1922_293T_proteinID_02A_QE3_122212.54632	nIQAQINEIQAQISQKc	0.659824
b1926_293T_proteinID_06A_QE3_122212.14664	nIVEHPSDVIVSKc	0.279924
b1931_293T_proteinID_11A_QE3_122212.4727	nYRHSDGNICVKc	0.643852
b1922_293T_proteinID_02A_QE3_122212.40102	nNPDICDFTIDHQSCSRc	0.354973
b1941_293T_proteinID_05B_QE3_122212.58606	nVIAFTAVGDGPPSPTIQVKc	0.459652
b1929_293T_proteinID_09A_QE3_122212.41036	nIQDNVREDIYEAADKc	0.634174
b1941_293T_proteinID_05B_QE3_122212.58564	nSRPGSVVPTTIFQGIKc	0.41572
b1922_293T_proteinID_02A_QE3_122212.54829	nTVVSHSITTIGIEVAKc	0.942242
b1922_293T_proteinID_02A_QE3_122212.54962	nTVFVCDEDATIEIKc	0.969347
b1937_293T_proteinID_01B_QE3_122212.52621	nSHPIDPIDTVDFERc	0.614982
b1930_293T_proteinID_10A_QE3_122212.41247	nITDCVVMRDPASKc	0.459353
b1937_293T_proteinID_01B_QE3_122212.52713	nIPYTEISHIIKc	0.917835
b1929_293T_proteinID_09A_QE3_122212.55434	nVSSGYVPPPVATPFSSKc	0.924747
b1945_293T_proteinID_09B_QE3_122212.18307	nTQIDHYVGIARc	0.47387
b1922_293T_proteinID_02A_QE3_122212.40490	nIYFIQCETCHSRc	0.164415
b1930_293T_proteinID_10A_QE3_122212.56062	nRTGETGIEETIIEGHIGVTKc	0.678538
b1906_293T_proteinID_01A_QE3_122212.43173	nSTAGDPTVPGSIFRc	0.266755
b1931_293T_proteinID_11A_QE3_122212.65228	nIPGYAEVIIKc	0.394383
b1906_293T_proteinID_01A_QE3_122212.43164	nSTAGDPTVPGSIFRc	0.330017
b1942_293T_proteinID_06B_QE3_122212.55581	nTVEIISGVVDQTKc	0.790995
b1932_293T_proteinID_12A_QE3_122212.62418	nQNIAYEYICHIEEAKc	0.868279
b1925_293T_proteinID_05A_QE3_122212.70411	nKAVIPEAVVEVIDPKc	0.529045
b1924_293T_proteinID_04A_QE3_122212.61170	nKTYGPEGPYGVFAGRc	0.434475
b1926_293T_proteinID_06A_QE3_122212.29910	nTAPYVVTGSVDQTVKc	0.297768
b1941_293T_proteinID_05B_QE3_122212.46124	nSQVMDEATAIQIRc	0.752269
b1928_293T_proteinID_08A_QE3_122212.21722	nSSGSSIFPRc	0.406274
b1906_293T_proteinID_01A_QE3_122212.57940	nNACDIFIPIDKc	0.51309
b1924_293T_proteinID_04A_QE3_122212.61473	nIQIDSPEDAEFIVAKc	0.494085
b1932_293T_proteinID_12A_QE3_122212.62392	nYPIEHGIVTNWDDMEKc	0.702531
b1928_293T_proteinID_08A_QE3_122212.21450	nSGHIISYDNIKc	0.677772
b1942_293T_proteinID_06B_QE3_122212.41196	nSIPSMVDGIKPGQRc	0.186142
b1945_293T_proteinID_09B_QE3_122212.18941	nSSGSSIFPRc	0.532773
b1926_293T_proteinID_06A_QE3_122212.15072	nSAIISAQSAANVRKc	0.620413
b1928_293T_proteinID_08A_QE3_122212.21526	nYIECSAITQRc	0.680651
b1932_293T_proteinID_12A_QE3_122212.62246	nSPDTNYIFMGDYVDRc	0.279276
b1924_293T_proteinID_04A_QE3_122212.61352	nSMGIPIQFGRc	0.768064
b1926_293T_proteinID_06A_QE3_122212.29755	nNENAQVPIIGRc	0.843872
b1926_293T_proteinID_06A_QE3_122212.15640	nYGDGGSSFQSTTGHCVHMRc	0.728373
b1942_293T_proteinID_06B_QE3_122212.41343	nVTAVPTIIKc	0.321168
b1922_293T_proteinID_02A_QE3_122212.43174	nIPVIAGCIKc	0.796574
b1923_293T_proteinID_03A_QE3_122212.52595	nSENRVVVSGIPPSGSWQDIKc	0.481493
b1922_293T_proteinID_02A_QE3_122212.43326	nSIIAETEGMIRc	0.184659
b1906_293T_proteinID_01A_QE3_122212.43639	nIPMPDFDIHIKc	0.647948
b1931_293T_proteinID_11A_QE3_122212.51214	nSGPFAPVISATSRc	0.782235
b1922_293T_proteinID_02A_QE3_122212.57909	nIIDKVEIMIPEKc	0.379361
b1948_293T_proteinID_12B_QE3_122212.18088	nKIPDTVIEKc	0.640768
b1931_293T_proteinID_11A_QE3_122212.65759	nNVESFASMIRc	0.694527
b1927_293T_proteinID_07A_QE3_122212.10358	nKEEIIAPCKc	0.32918
b1922_293T_proteinID_02A_QE3_122212.43431	nTANQIMNDFAEKc	0.485507
b1942_293T_proteinID_06B_QE3_122212.8002	nIVQAEGEAEAAKc	0.444875
b1942_293T_proteinID_06B_QE3_122212.41532	nKIVEIPYTVKc	0.635219
b1943_293T_proteinID_07B_QE3_122212.50770	nIVIQGNQIAAITQAKc	0.552504
b1943_293T_proteinID_07B_QE3_122212.50788	nIVIQGNQIAAITQAKc	0.50444
b1932_293T_proteinID_12A_QE3_122212.62834	nIPAYITIQMVRc	0.211702
b1924_293T_proteinID_04A_QE3_122212.61924	nTNVAIMCMIRc	0.414676
b1931_293T_proteinID_11A_QE3_122212.65471	nNVESFASMIRc	0.346008
b1931_293T_proteinID_11A_QE3_122212.65490	nIPGYAEVIIKc	0.551541
b1932_293T_proteinID_12A_QE3_122212.62707	nVNQAIWIICTGARc	0.566926
b1946_293T_proteinID_10B_QE3_122212.64732	nVFSIIQQAVTRc	0.450326
b1940_293T_proteinID_04B_QE3_122212.37912	nNFYYAAVPSARc	0.736774
b1928_293T_proteinID_08A_QE3_122212.35409	nIQISVTEVGTEKc	0.916885
b1948_293T_proteinID_12B_QE3_122212.18581	nSISDPCYYNKc	0.466564
b1931_293T_proteinID_11A_QE3_122212.8603	nTAGIRPMETKc	0.348821
b1928_293T_proteinID_08A_QE3_122212.35552	nSDQWKPINIEEKc	0.219297
b1931_293T_proteinID_11A_QE3_122212.8571	nNSASATTPISGNSSRc	0.473248
b1946_293T_proteinID_10B_QE3_122212.50062	nNPNNVIIEQAEIEKc	0.480051
b1948_293T_proteinID_12B_QE3_122212.18424	nTDIDNSIGIKKc	0.269339
b1946_293T_proteinID_10B_QE3_122212.64641	nIQEYEFTDDPIDVPRc	0.342974
b1926_293T_proteinID_06A_QE3_122212.29125	nQDIAFAYQRc	0.927913
b1940_293T_proteinID_04B_QE3_122212.37710	nVAHSFNCTPIEGMISHQIKc	0.981107
b1927_293T_proteinID_07A_QE3_122212.10463	nVQDSAPVETPRc	0.655049
b1946_293T_proteinID_10B_QE3_122212.50397	nITAAIIESTANVKc	0.393037
b1927_293T_proteinID_07A_QE3_122212.10501	nKIDEDSITKc	0.672544
b1944_293T_proteinID_08B_QE3_122212.73494	nYNIIGTNTIMDKc	0.586751
b1931_293T_proteinID_11A_QE3_122212.51460	nISSIIEEQFQQGKc	1
b1946_293T_proteinID_10B_QE3_122212.50273	nDSIYSDGDCTMDIRc	0.183715
b1932_293T_proteinID_12A_QE3_122212.62153	nYPIEHGIVTNWDDMEKc	0.536517
b1942_293T_proteinID_06B_QE3_122212.8719	nKVESISQEAERc	0.909063
b1946_293T_proteinID_10B_QE3_122212.50582	nTVHNIYIFDRc	0.491051
b1922_293T_proteinID_02A_QE3_122212.57087	nYVDGIFIPPSKc	0.826905
b1926_293T_proteinID_06A_QE3_122212.29538	nQMFITQTDTGDDRc	0.286694
b1925_293T_proteinID_05A_QE3_122212.3067	nYDDMASAMKc	0.662925
b1931_293T_proteinID_11A_QE3_122212.8057	nQADIIGKPSRc	0.604563
b1927_293T_proteinID_07A_QE3_122212.10883	nHTDSVIQGSEGNKc	0.450609
b1924_293T_proteinID_04A_QE3_122212.61030	nIQVTNVISQPITQATVKc	0.422105
b1926_293T_proteinID_06A_QE3_122212.29243	nIQPETGPIGGGIRc	0.497648
b1931_293T_proteinID_11A_QE3_122212.51845	nNIPPSGAVPVTGIPPHVVKc	0.697364
b1942_293T_proteinID_06B_QE3_122212.7788	nKNEIMVAPDKc	0.430089
b1941_293T_proteinID_05B_QE3_122212.31926	nRPDVTYVYDVAKc	0.729432
b1928_293T_proteinID_08A_QE3_122212.49263	nSDPTSYAGYIEDIKKc	0.335287
b1931_293T_proteinID_11A_QE3_122212.7963	nNGKPISSSYVKc	0.303542
b1941_293T_proteinID_05B_QE3_122212.31737	nTTIVICCSPSSYNESETKc	0.510523
b1929_293T_proteinID_09A_QE3_122212.58103	nQNIYDIDEDDDGIASVPTKc	0.44826
b1931_293T_proteinID_11A_QE3_122212.7838	nRTNPFGESGGSTKc	0.402462
b1938_293T_proteinID_02B_QE3_122212.63954	nVFIGNINTIVVKc	0.996747
b1941_293T_proteinID_05B_QE3_122212.31622	nSQVDHVIWPDGKc	0.244891
b1931_293T_proteinID_11A_QE3_122212.7758	nRAGAPVGGSPGIAKc	0.446683
b1928_293T_proteinID_08A_QE3_122212.35099	nRIQQTQAQVDEVVDIMRc	0.788716
b1941_293T_proteinID_05B_QE3_122212.31424	nAQQNNVEHKVETFSGVYKc	0.735707
b1931_293T_proteinID_11A_QE3_122212.7547	nKVEDMMKc	0.689327
b1940_293T_proteinID_04B_QE3_122212.23484	nVQPGHCYHIYNGIRc	0.398588
b1929_293T_proteinID_09A_QE3_122212.58581	nKFEEDIIIIEDQNSKc	0.481811
b1937_293T_proteinID_01B_QE3_122212.53040	nVVISIQITAEKc	0.321136
b1937_293T_proteinID_01B_QE3_122212.53041	nKWENGTFPGWPKc	0.52782
b1929_293T_proteinID_09A_QE3_122212.44661	nKIPHEICTIIRc	0.365345
b1930_293T_proteinID_10A_QE3_122212.42378	nQAAASATQTIAAAQHAASTPKc	0.906351
b1945_293T_proteinID_09B_QE3_122212.19191	nIVVGNGPEGPGISSTGKc	0.609387
b1942_293T_proteinID_06B_QE3_122212.40547	nTIPQMFTKc	0.638555
b1922_293T_proteinID_02A_QE3_122212.9579	nNTVVATGGYGRc	0.616321
b1922_293T_proteinID_02A_QE3_122212.43785	nNIISIGHNNIVRc	0.465274
b1930_293T_proteinID_10A_QE3_122212.42060	nHRVTIPGQEEPWDIRc	0.491663
b1922_293T_proteinID_02A_QE3_122212.43846	nTVAGGAWTYNTTSAVTVKc	1
b1922_293T_proteinID_02A_QE3_122212.43875	nRQVEEEIIAIKc	0.334128
b1932_293T_proteinID_12A_QE3_122212.61935	nYPIEHGIVTNWDDMEKc	0.512237
b1924_293T_proteinID_04A_QE3_122212.60902	n(42.011)SAHIQWMVVRc	0.902741
b1922_293T_proteinID_02A_QE3_122212.43974	nYAEQIPVAQIIHQKPKc	0.591613
b1922_293T_proteinID_02A_QE3_122212.43998	nYAEQIPVAQIIHQKPKc	0.604521
b1942_293T_proteinID_06B_QE3_122212.40839	nVGVVGIPNVGKc	0.473153
b1922_293T_proteinID_02A_QE3_122212.9222	nRVIEGSISPKc	0.395081
b1922_293T_proteinID_02A_QE3_122212.9105	nVNAVIAPKc	0.411359
b1922_293T_proteinID_02A_QE3_122212.9075	nVIVTGSSDSTVRc	0.41056
b1930_293T_proteinID_10A_QE3_122212.42857	nSSTFSDVEAHFRc	0.361003
b1923_293T_proteinID_03A_QE3_122212.6730	nTADIAPHPEEKc	0.509581
b1930_293T_proteinID_10A_QE3_122212.42899	nTIHNIVIQYASQGRc	0.459744
b1931_293T_proteinID_11A_QE3_122212.66207	nSHTAEIIDFAISKc	0.421088
b1923_293T_proteinID_03A_QE3_122212.53195	nSIAMEMVITGDRc	0.39622
b1931_293T_proteinID_11A_QE3_122212.66073	nTDPSIIGGMIVRc	0.872178
b1923_293T_proteinID_03A_QE3_122212.53047	nSIAMEMVITGDRc	0.272769
b1923_293T_proteinID_03A_QE3_122212.53023	nTPVEEVPAAIAPFQGRc	0.469526
b1931_293T_proteinID_11A_QE3_122212.66054	nSSFFIEPQKPVFPETRc	0.341058
b1929_293T_proteinID_09A_QE3_122212.44803	nSIIISVNARc	0.600905
b1932_293T_proteinID_12A_QE3_122212.61256	nYPIEHGIVTNWDDMEKc	0.753868
b1922_293T_proteinID_02A_QE3_122212.56090	nVPTTIMPVNTVAIKc	0.224519
b1926_293T_proteinID_06A_QE3_122212.16587	nRHVFSEEVIAKc	0.601938
b1923_293T_proteinID_03A_QE3_122212.65238	nKFIIIQGIVEKc	0.446703
b1942_293T_proteinID_06B_QE3_122212.56911	nSIDIPIQSSICRc	0.689163
b1928_293T_proteinID_08A_QE3_122212.20482	nQIQEYIAQGKc	0.941999
b1944_293T_proteinID_08B_QE3_122212.60776	nMVIIICNIKPAKc	0.202008
b1944_293T_proteinID_08B_QE3_122212.60791	nMVIIICNIKPAKc	0.337871
b1922_293T_proteinID_02A_QE3_122212.56127	nMSSYAFFVQTCRc	0.504581
b1930_293T_proteinID_10A_QE3_122212.57176	nQIIGEHITAIIQKc	0.402901
b1941_293T_proteinID_05B_QE3_122212.47383	nVADGIPIAASMQEDEQSGRc	0.651928
b1932_293T_proteinID_12A_QE3_122212.61030	nYPIEHGIVTNWDDMEKc	0.654287
b1942_293T_proteinID_06B_QE3_122212.42476	nWTVQTCITCQRc	0.846445
b1937_293T_proteinID_01B_QE3_122212.69076	nVISECSPIMNDIFNKc	0.563705
b1906_293T_proteinID_01A_QE3_122212.44670	nKPNCFEIYIPDNKc	0.631391
b1906_293T_proteinID_01A_QE3_122212.30022	nITIHGDIYYEGKc	0.318918
b1927_293T_proteinID_07A_QE3_122212.25538	nYDHIDPTEMEKc	0.499847
b1944_293T_proteinID_08B_QE3_122212.60804	nSIIINTNPVEVYKc	0.688566
b1922_293T_proteinID_02A_QE3_122212.56458	nVIVIGEIGVGKc	0.519497
b1906_293T_proteinID_01A_QE3_122212.44785	nITETCFIDCVKc	0.902807
b1923_293T_proteinID_03A_QE3_122212.51182	nYSIEPVAVEIKc	0.414755
b1942_293T_proteinID_06B_QE3_122212.42663	nIQSSGGPIQITMKc	0.617871
b1924_293T_proteinID_04A_QE3_122212.4397	nIVNPPPRc	0.413858
b1923_293T_proteinID_03A_QE3_122212.51231	nYVEIFINSTAGASGGAYEHRc	0.358898
b1922_293T_proteinID_02A_QE3_122212.56622	nMSSYAFFVQTCRc	0.480009
b1932_293T_proteinID_12A_QE3_122212.61589	nYPIEHGIVTNWDDMEKc	0.828575
b1931_293T_proteinID_11A_QE3_122212.52493	nVPNACIFTINKc	0.479159
b1931_293T_proteinID_11A_QE3_122212.52496	nSGAIIACGIVNSGVRc	0.513315
b1924_293T_proteinID_04A_QE3_122212.62953	nSFITVPQGIVKc	0.540756
b1923_293T_proteinID_03A_QE3_122212.51101	nSISVIDSPGIISGEKc	0.533095
b1942_293T_proteinID_06B_QE3_122212.42861	nITFDSSFSPNTGKKc	0.334583
b1948_293T_proteinID_12B_QE3_122212.17094	nVVIQSNDDIASRc	0.702109
b1922_293T_proteinID_02A_QE3_122212.42224	nIQHGSIIGFPKc	0.492097
b1931_293T_proteinID_11A_QE3_122212.66907	nITRQEFIDGIIASKc	0.396896
b1925_293T_proteinID_05A_QE3_122212.2869	nIRDAGNDSASTAPRc	0.788486
b1931_293T_proteinID_11A_QE3_122212.66854	nIQIQFQQIQASETIRc	0.455805
b1923_293T_proteinID_03A_QE3_122212.51346	nSNIMVATGDIAIRc	0.711304
b1923_293T_proteinID_03A_QE3_122212.51318	nGFIGPGIDVPAPDMGTGERc	0.593765
b1923_293T_proteinID_03A_QE3_122212.51699	nIYPEVPEVIKc	0.401176
b1928_293T_proteinID_08A_QE3_122212.48855	nVAPEEHPVIITEAPINPKc	0.252673
b1946_293T_proteinID_10B_QE3_122212.63385	nSSAIVEIFSKc	0.310293
b1942_293T_proteinID_06B_QE3_122212.7099	nNVDVYDKRc	0.68813
b1946_293T_proteinID_10B_QE3_122212.63329	nAISSASIETIMGRc	0.879983
b1942_293T_proteinID_06B_QE3_122212.56148	nKGEISEIIVGSPSIRc	0.334568
b1931_293T_proteinID_11A_QE3_122212.7193	nYAYSAASGGRc	0.7917
b1923_293T_proteinID_03A_QE3_122212.51741	nNAIESYAFNMKc	0.276907
b1946_293T_proteinID_10B_QE3_122212.63854	nRNFIEITEIKc	0.736939
b1928_293T_proteinID_08A_QE3_122212.34548	nQSADFMPIKc	0.337015
b1906_293T_proteinID_01A_QE3_122212.58692	nVIIVDAENVIVADKc	0.556891
b1930_293T_proteinID_10A_QE3_122212.57013	nYKPGVIIGFNMKc	0.156694
b1946_293T_proteinID_10B_QE3_122212.63767	nDKYPNIQVIGGNVVTAAQAKc	0.847333
b1928_293T_proteinID_08A_QE3_122212.34353	nRQPIIDAIEAKc	0.552366
b1928_293T_proteinID_08A_QE3_122212.34338	nRQPIIDAIEAKc	0.772486
b1928_293T_proteinID_08A_QE3_122212.34297	nITADISAETIQARc	0.843453
b1906_293T_proteinID_01A_QE3_122212.44224	nMISDAIPEIKc	0.756927
b1926_293T_proteinID_06A_QE3_122212.16040	nVEGIHINGPTGGNKc	0.518364
b1937_293T_proteinID_01B_QE3_122212.40517	nSIEDAIAEAQRc	0.604467
b1931_293T_proteinID_11A_QE3_122212.6858	nYDDMASAMKc	0.310057
b1931_293T_proteinID_11A_QE3_122212.6881	nTVASTAMNSQSSRc	0.936448
b1943_293T_proteinID_07B_QE3_122212.4761	nNFSIVAHVDHGKc	0.665221
b1940_293T_proteinID_04B_QE3_122212.22670	nRVHPAIDTYIKc	0.595434
b1938_293T_proteinID_02B_QE3_122212.50706	nITFDAFPGEPDKc	0.575144
b1937_293T_proteinID_01B_QE3_122212.40188	nSIEDAIAEAQRc	0.519437
b1931_293T_proteinID_11A_QE3_122212.6583	nTCVQEITAHRKc	0.968049
b1931_293T_proteinID_11A_QE3_122212.6444	nRSAPSGIVRc	0.741093
b1928_293T_proteinID_08A_QE3_122212.48220	nRGETIFEIDPHIQERc	0.516295
b1942_293T_proteinID_06B_QE3_122212.6942	nRAPDQAAEIGSRc	0.748247
b1941_293T_proteinID_05B_QE3_122212.32868	nKYEDICPSTHNMDVPNIKc	0.611868
b1944_293T_proteinID_08B_QE3_122212.75471	nREEGWWVVIGDAKc	0.570683
b1928_293T_proteinID_08A_QE3_122212.48308	nIGGDAAVTVNNSTPDFGFGGQKc	0.516543
b1943_293T_proteinID_07B_QE3_122212.4050	nVVSAAVQAQHSATKc	0.833905
b1940_293T_proteinID_04B_QE3_122212.22025	nTSIAQHFTAGPGRc	0.612992
b1906_293T_proteinID_01A_QE3_122212.58114	nIAGAFPAVITCDEIIIGHEKc	0.36984
b1906_293T_proteinID_01A_QE3_122212.58102	nTIIGYSAAEINRc	0.75568
b1928_293T_proteinID_08A_QE3_122212.48196	nSDGFGDFSCIKc	0.444226
b1932_293T_proteinID_12A_QE3_122212.60865	nTVIQIDDNVTSAVEGINRc	0.738597
b1941_293T_proteinID_05B_QE3_122212.32482	nSHPEIQFAEINKc	0.56735
b1931_293T_proteinID_11A_QE3_122212.67181	nTIPGSDWTPNAQFITRc	0.384482
b1922_293T_proteinID_02A_QE3_122212.42482	nIQHGSIIGFPKc	0.517564
b1929_293T_proteinID_09A_QE3_122212.43270	n(42.011)SDQDHSMDEMTAVVKc	0.365068
b1938_293T_proteinID_02B_QE3_122212.64602	nSEIQFIISDNQGFSCPEKc	0.384443
b1942_293T_proteinID_06B_QE3_122212.41950	nQISIPITQSKc	0.546399
b1942_293T_proteinID_06B_QE3_122212.41909	nSIPSMVDGIKPGQRc	0.306385
b1941_293T_proteinID_05B_QE3_122212.46833	nVDVSAPDVEAHGPEWNIKc	0.234712
b1929_293T_proteinID_09A_QE3_122212.43042	nICITIHNNEGSYIAHTQAKc	1
b1930_293T_proteinID_10A_QE3_122212.43552	nNQVAMNPQNTVFDAKc	0.69087
b1930_293T_proteinID_10A_QE3_122212.9249	nRFEDIGSRc	0.338691
b1943_293T_proteinID_07B_QE3_122212.51053	nTVEEAADISIGYMKc	0.661029
b1922_293T_proteinID_02A_QE3_122212.42753	nIQHGSIIGFPKc	0.376873
b1930_293T_proteinID_10A_QE3_122212.9613	nITEQIQATEKc	0.497833
b1927_293T_proteinID_07A_QE3_122212.26669	nMGESDDSIIRc	0.632323
b1930_293T_proteinID_10A_QE3_122212.9532	nSNIHAMIKc	0.377855
b1923_293T_proteinID_03A_QE3_122212.66171	nSVIFVCIGNICRc	0.459835
b1938_293T_proteinID_02B_QE3_122212.64186	nVFIGNINTIVVKc	0.960746
b1932_293T_proteinID_12A_QE3_122212.60920	nVVVQVIAEEPEAVIKc	0.296662
b1923_293T_proteinID_03A_QE3_122212.40047	nMIAPEGSIVFHEKc	0.514214
b1941_293T_proteinID_05B_QE3_122212.34285	nSTNPGISIGDVAKc	0.274331
b1924_293T_proteinID_04A_QE3_122212.63932	nITVASFISDRc	0.352787
b1924_293T_proteinID_04A_QE3_122212.63920	nVDEIVVISGDNSKc	0.558065
b1944_293T_proteinID_08B_QE3_122212.61914	nYMGCVEVIQSMRc	0.73639
b1906_293T_proteinID_01A_QE3_122212.45749	nSSTVGIVTINDMKc	0.37342
b1906_293T_proteinID_01A_QE3_122212.31169	nSVASIHVPSPAVPKc	0.752378
b1922_293T_proteinID_02A_QE3_122212.45515	nVNDTIQIDIETGKc	0.609097
b1940_293T_proteinID_04B_QE3_122212.39537	nIVPIGVNQDIDKc	0.55908
b1927_293T_proteinID_07A_QE3_122212.12550	nQTYSTEPNNIKc	0.598679
b1930_293T_proteinID_10A_QE3_122212.58479	nISEQFTAMFRc	0.218946
b1941_293T_proteinID_05B_QE3_122212.34081	nSADAGSFSPTPGQIGGAVKc	0.58073
b1941_293T_proteinID_05B_QE3_122212.34030	nVADFTEQYNEQYGAVRc	0.725148
b1941_293T_proteinID_05B_QE3_122212.34056	nAFPAAPCCHDVSDRc	0.719008
b1941_293T_proteinID_05B_QE3_122212.34025	nSVEESAGIVGIKc	0.22832
b1946_293T_proteinID_10B_QE3_122212.52170	nSGPFAPVISATSRc	0.862886
b1906_293T_proteinID_01A_QE3_122212.31362	nQMPISSAGIQNSVAKc	0.142161
b1948_293T_proteinID_12B_QE3_122212.70215	nVETPVIPPVIVPRc	0.819969
b1923_293T_proteinID_03A_QE3_122212.54992	nVVSEDFIQDVSASTKc	0.612598
b1922_293T_proteinID_02A_QE3_122212.31119	nSVPISEPVTMDKc	0.844303
b1922_293T_proteinID_02A_QE3_122212.31141	nKIQIQCVVEDDKc	0.520366
b1906_293T_proteinID_01A_QE3_122212.31475	nVIGGNQTITVNVEGTKc	0.619892
b1906_293T_proteinID_01A_QE3_122212.31466	nSVASIHVPSPAVPKc	0.824968
b1948_293T_proteinID_12B_QE3_122212.70842	nTGEGFIDFIGQVHKc	0.532536
b1941_293T_proteinID_05B_QE3_122212.48417	n(42.011)MEGGFGSDFGGSGSGKc	0.713371
b1946_293T_proteinID_10B_QE3_122212.52313	nQIFIQTYARc	0.473778
b1946_293T_proteinID_10B_QE3_122212.52328	nRIVPGQFIAVDPKc	0.53337
b1927_293T_proteinID_07A_QE3_122212.12969	nIQDEGSSSWKc	0.664723
b1906_293T_proteinID_01A_QE3_122212.31646	nEHGGYSVFAGVGERc	0.505124
b1922_293T_proteinID_02A_QE3_122212.45922	nTPIHEIAISIKc	0.597563
b1946_293T_proteinID_10B_QE3_122212.66858	nNMIFSGTNIAAGKc	0.253045
b1906_293T_proteinID_01A_QE3_122212.31747	nRVVVPEISAGVASRc	0.596359
b1927_293T_proteinID_07A_QE3_122212.12630	nGSGGAGQIPEAARc	0.613426
b1940_293T_proteinID_04B_QE3_122212.39044	nSVAGGFVYTYKc	0.433447
b1946_293T_proteinID_10B_QE3_122212.52588	nNSPGQYIQCFTVKPKc	0.449691
b1941_293T_proteinID_05B_QE3_122212.48157	nEAFGMIDQNRDGFIDKc	0.777812
b1906_293T_proteinID_01A_QE3_122212.31809	nYSIATGNWGDQKc	0.815419
b1937_293T_proteinID_01B_QE3_122212.56879	nNPGVGNGDDEAAEIMQQVNVIKc	0.432008
b1924_293T_proteinID_04A_QE3_122212.63023	nYISPDQIADIYKc	0.93481
b1941_293T_proteinID_05B_QE3_122212.48015	nITKPFFAAISDEKc	0.677377
b1932_293T_proteinID_12A_QE3_122212.64350	nYPIEHGIVTNWDDMEKc	0.488178
b1923_293T_proteinID_03A_QE3_122212.40979	nQCIPSIDISCKc	0.50696
b1906_293T_proteinID_01A_QE3_122212.59523	nNIYVIQEIDNPGAKc	0.875743
b1922_293T_proteinID_02A_QE3_122212.59160	nCRVDIPIAVISKc	0.558109
b1944_293T_proteinID_08B_QE3_122212.75835	nIYGPSSVSFADDFVRc	0.545421
b1923_293T_proteinID_03A_QE3_122212.40888	nTPIQAGGYGAFPVHc	0.449374
b1942_293T_proteinID_06B_QE3_122212.57460	nQVVIISQDSFYRc	0.589097
b1926_293T_proteinID_06A_QE3_122212.17141	nSIDSFGQVSHPKc	0.41279
b1946_293T_proteinID_10B_QE3_122212.52950	nNMIFSGTNIAAGKc	0.344163
b1924_293T_proteinID_04A_QE3_122212.63255	nVVEVIAGHGHIYSRc	0.550574
b1906_293T_proteinID_01A_QE3_122212.59737	nIAGAFPAVITCDEIIIGHEKc	0.40105
b1906_293T_proteinID_01A_QE3_122212.59771	nATHVTQSEVDKYVDDIMKc	0.618526
b1937_293T_proteinID_01B_QE3_122212.56669	nMSSYAFFVQTCRc	0.861959
b1928_293T_proteinID_08A_QE3_122212.37984	nRHPEYAVSVIIRc	0.502124
b1928_293T_proteinID_08A_QE3_122212.23326	nRIPEEIIGKc	0.425359
b1928_293T_proteinID_08A_QE3_122212.23260	nQGTYGGYFRc	1
b1929_293T_proteinID_09A_QE3_122212.47315	nQRQQIIISFKc	0.447467
b1923_293T_proteinID_03A_QE3_122212.9104	nYDAGEHGIQEAEKc	0.553565
b1942_293T_proteinID_06B_QE3_122212.57775	nESGDRNFAIGYYIKc	0.875222
b1925_293T_proteinID_05A_QE3_122212.5611	nRQSGQTDPIQKc	0.406041
b1940_293T_proteinID_04B_QE3_122212.39936	nNNVIQFPQPGSKc	0.406499
b1924_293T_proteinID_04A_QE3_122212.63698	nSHTDQIVIIFAGKc	0.660449
b1940_293T_proteinID_04B_QE3_122212.39830	nVIFRPSDTANSSNQDAISSNTSIKc	0.57529
b1926_293T_proteinID_06A_QE3_122212.17294	nSIIVSGATAPRc	0.613067
b1937_293T_proteinID_01B_QE3_122212.56178	nVMQVINADAIVVKc	0.422492
b1940_293T_proteinID_04B_QE3_122212.25149	nIVAIAVGDSAAKc	0.453722
b1906_293T_proteinID_01A_QE3_122212.45668	nQEIGFGNWGHc	0.501857
b1929_293T_proteinID_09A_QE3_122212.46409	nVSAEAVTTTIHQVTRc	0.19765
b1928_293T_proteinID_08A_QE3_122212.37145	nTTPSVVAFTADGERc	0.664167
b1937_293T_proteinID_01B_QE3_122212.41619	nNIIHDNEISDIKc	0.566549
b1944_293T_proteinID_08B_QE3_122212.76787	nVTEGIVDVIIYHQPDDKc	0.629173
b1943_293T_proteinID_07B_QE3_122212.7944	n(42.011)SHHWGYGKc	0.203352
b1938_293T_proteinID_02B_QE3_122212.51660	nSISVIDSPGIISGEKc	0.526081
b1929_293T_proteinID_09A_QE3_122212.46590	nIRDVAAINGIYRc	0.697421
b1942_293T_proteinID_06B_QE3_122212.57209	nSPAGSIVHEINPNFQPPKc	0.445349
b1937_293T_proteinID_01B_QE3_122212.41072	nKVAGMDVEITVEERc	0.543539
b1922_293T_proteinID_02A_QE3_122212.31708	nVVQIHEYSEEIEKc	0.360248
b1943_293T_proteinID_07B_QE3_122212.52118	nYPIEHGIVTNWDDMEKc	0.650911
b1923_293T_proteinID_03A_QE3_122212.55344	nVFDAIMNFKc	0.746205
b1923_293T_proteinID_03A_QE3_122212.55315	nQIVIIDYGDQYTARc	0.412663
b1943_293T_proteinID_07B_QE3_122212.52143	nYPIEHGIVTNWDDMEKc	1
b1930_293T_proteinID_10A_QE3_122212.44685	n(42.011)MDSTITASEIRc	0.432756
b1944_293T_proteinID_08B_QE3_122212.4253	nVQRPPSAASAAPSSSKc	0.467626
b1943_293T_proteinID_07B_QE3_122212.7479	nVAPAPAVVKc	0.66197
b1943_293T_proteinID_07B_QE3_122212.7436	nHDSVFVAGHTSAGKc	0.542626
b1930_293T_proteinID_10A_QE3_122212.30881	nKTEVIMENFRc	0.461706
b1943_293T_proteinID_07B_QE3_122212.52422	nTAICNIIIGNPPSKc	0.586814
b1931_293T_proteinID_11A_QE3_122212.68593	nQIEPGIQGIIITCNMNERKc	0.862991
b1941_293T_proteinID_05B_QE3_122212.33185	nSSYHVEGTGYDTYIRc	0.696535
b1923_293T_proteinID_03A_QE3_122212.55639	nTIASAGGPDNIVIINPEKc	0.273303
b1941_293T_proteinID_05B_QE3_122212.33076	nVEAQIQEIQVKc	0.570087
b1946_293T_proteinID_10B_QE3_122212.65185	nNIIHQDAVDIFRc	0.7035
b1941_293T_proteinID_05B_QE3_122212.35574	nNIYSDDIPHAIREKc	0.223146
b1937_293T_proteinID_01B_QE3_122212.57369	nVWIITDDSDIYKKc	0.77032
b1924_293T_proteinID_04A_QE3_122212.6574	nRISISTSKc	0.480517
b1944_293T_proteinID_08B_QE3_122212.5024	nRVTNEITSNSRc	0.582009
b1931_293T_proteinID_11A_QE3_122212.54661	nQIADETIIKc	0.218576
b1927_293T_proteinID_07A_QE3_122212.13868	n(42.011)SETAPAAPAAPAPAEKc	0.563962
b1923_293T_proteinID_03A_QE3_122212.53306	nVDQIQEIVTGNPTVIKc	0.375262
b1932_293T_proteinID_12A_QE3_122212.63813	nYPIEHGIVTNWDDMEKc	0.628367
b1940_293T_proteinID_04B_QE3_122212.38231	nVIQDMGIPTGAEGRc	0.53549
b1937_293T_proteinID_01B_QE3_122212.57166	nMSSYAFFVQTCRc	0.911086
b1931_293T_proteinID_11A_QE3_122212.68961	nVTEGITDVIIYHQPDDKKc	0.483139
b1924_293T_proteinID_04A_QE3_122212.50863	nIPVSGPFIVKc	0.667374
b1924_293T_proteinID_04A_QE3_122212.50806	nQACANCEYEIQMIRc	0.319138
b1931_293T_proteinID_11A_QE3_122212.54345	nSHDDGNIDIESDSFIKc	0.563429
b1940_293T_proteinID_04B_QE3_122212.38029	nIPPMCVNPTPGGTISRc	1
b1941_293T_proteinID_05B_QE3_122212.35211	nSQVFSTAADGQTQVEIKc	0.410499
b1946_293T_proteinID_10B_QE3_122212.65300	nVDANEEVEAIIVKc	0.912029
b1941_293T_proteinID_05B_QE3_122212.49784	nITIFVNGQPRPIESSQVKc	0.586792
b1946_293T_proteinID_10B_QE3_122212.51081	nNMINTFVPSGKc	0.210259
b1948_293T_proteinID_12B_QE3_122212.19365	nRSDEISFCRc	0.475833
b1948_293T_proteinID_12B_QE3_122212.19391	nVEPHATIAEIKc	0.200471
b1941_293T_proteinID_05B_QE3_122212.49628	nIPVSGPFIVKc	0.665061
b1948_293T_proteinID_12B_QE3_122212.19332	nQFGYQDSPGPRc	0.306997
b1946_293T_proteinID_10B_QE3_122212.65599	nVGFAIDIPPRc	0.263611
b1939_293T_proteinID_03B_QE3_122212.61861	nKNPSSPIYTTIGVITKc	0.510647
b1931_293T_proteinID_11A_QE3_122212.54761	nKSEEEIDFIRc	0.436383
b1930_293T_proteinID_10A_QE3_122212.59118	nQSIPSVIQGEVARc	0.669446
b1928_293T_proteinID_08A_QE3_122212.22162	nKVDWITEKc	0.661998
b1940_293T_proteinID_04B_QE3_122212.38936	nRNFIIDQTNVSAAAQRc	0.88401
b1926_293T_proteinID_06A_QE3_122212.18196	nTGTITTFEHAHNMRc	0.398769
b1942_293T_proteinID_06B_QE3_122212.9855	nRVIEEGSVEARc	0.649717
b1931_293T_proteinID_11A_QE3_122212.9625	nRMDAPASAAAVRc	0.479361
b1922_293T_proteinID_02A_QE3_122212.58118	nIIDKVEIMIPEKc	0.672801
b1906_293T_proteinID_01A_QE3_122212.46514	nAEEDKIPIIVVGNKc	0.403136
b1946_293T_proteinID_10B_QE3_122212.51894	nRASTAAAPIAAWVKc	0.0957417
b1929_293T_proteinID_09A_QE3_122212.46024	nTVEEIEACMAGCDKc	0.37333
b1932_293T_proteinID_12A_QE3_122212.63487	nYPIEHGIVTNWDDMEKc	0.878881
b1926_293T_proteinID_06A_QE3_122212.18747	nSVREFIEKc	0.35412
b1906_293T_proteinID_01A_QE3_122212.46614	nSSEVFTTFKQEMEKc	0.268259
b1906_293T_proteinID_01A_QE3_122212.46754	nAMAADISQAAQIISSDPSRc	0.464974
b1931_293T_proteinID_11A_QE3_122212.9321	nRIPPQQIEKc	0.337054
b1926_293T_proteinID_06A_QE3_122212.18579	nRPHVDEFIQRc	0.404484
b1906_293T_proteinID_01A_QE3_122212.46885	nVIGKPAHIIVSIYEHPSINQRc	0.476302
b1906_293T_proteinID_01A_QE3_122212.32232	nTPIVSPPGPITKc	0.317338
b1922_293T_proteinID_02A_QE3_122212.58605	nFRTIQNIIEVEKc	0.41561
b1932_293T_proteinID_12A_QE3_122212.63148	nYPIEHGIVTNWDDMEKc	0.55837
b1946_293T_proteinID_10B_QE3_122212.51915	nTNVIGHIQQGGAPTPFDRc	0.32306
b1932_293T_proteinID_12A_QE3_122212.63177	nNITAIGINIVASGGTAKc	0.480757
b1937_293T_proteinID_01B_QE3_122212.57422	nTVIDPVTGDISDTRc	0.59533
b1937_293T_proteinID_01B_QE3_122212.57416	nVIAIIDVPDKc	0.430889
b1946_293T_proteinID_10B_QE3_122212.50981	nKIPIQEFHISRc	0.315722
b1946_293T_proteinID_10B_QE3_122212.50855	nVAEVIQVPPMRc	0.639033
b1942_293T_proteinID_06B_QE3_122212.58045	nKSDSNPITEIIKc	0.306543
b1942_293T_proteinID_06B_QE3_122212.58052	nESGDRNFAIGYYIKc	0.948053
b1940_293T_proteinID_04B_QE3_122212.10531	nYDAGEHGIQEAEKc	0.492594
b1937_293T_proteinID_01B_QE3_122212.42764	nYADSSSDYVNMDFTKc	0.695134
b1929_293T_proteinID_09A_QE3_122212.59407	nMVQVGVPVMAIRc	0.682371
b1929_293T_proteinID_09A_QE3_122212.59456	nGTTIHSIGITGGSATIRc	0.555239
b1944_293T_proteinID_08B_QE3_122212.63359	nAAFDISEAGFNTACVTKc	0.577568
b1937_293T_proteinID_01B_QE3_122212.42691	nVVNGKVEYFIKc	0.482352
b1931_293T_proteinID_11A_QE3_122212.69366	nTTGMTVDQVIGIRc	0.593421
b1941_293T_proteinID_05B_QE3_122212.20833	nQVGIMVQERc	0.783866
b1928_293T_proteinID_08A_QE3_122212.36410	nVTDISGGCGAMYEIKc	0.63705
b1937_293T_proteinID_01B_QE3_122212.42500	nVVNIGVIAQKc	0.786178
b1941_293T_proteinID_05B_QE3_122212.20804	nVWCTTNEGEPMRc	0.753325
b1940_293T_proteinID_04B_QE3_122212.24891	nMQAGEEVTEIRc	0.554146
b1931_293T_proteinID_11A_QE3_122212.8931	nNHGVVMPDANKc	0.884605
b1941_293T_proteinID_05B_QE3_122212.20763	nNPIPPSVGVVDKKc	0.642271
b1937_293T_proteinID_01B_QE3_122212.42473	nMYIFYGNKc	0.588974
b1941_293T_proteinID_05B_QE3_122212.20625	nSPVPSAFSDQSRc	0.60771
b1940_293T_proteinID_04B_QE3_122212.24713	nVNCIIVTQTSGKc	0.556725
b1937_293T_proteinID_01B_QE3_122212.56929	nMSSYAFFVQTCRc	0.844653
b1942_293T_proteinID_06B_QE3_122212.58569	nMSGISMAEVIARc	0.621072
b1941_293T_proteinID_05B_QE3_122212.20529	nKIQEEIVNSVKc	0.298988
b1944_293T_proteinID_08B_QE3_122212.5908	nRPIPPAAQERc	0.877328
b1944_293T_proteinID_08B_QE3_122212.5985	nKQDPPVTHDIRc	0.462045
b1930_293T_proteinID_10A_QE3_122212.31602	nITIHGDIYYEGKc	0.646026
b1931_293T_proteinID_11A_QE3_122212.69631	nVTGEVIDIITRc	0.501096
b1931_293T_proteinID_11A_QE3_122212.69613	nTTGMTVDQVIGIRc	0.643845
b1929_293T_proteinID_09A_QE3_122212.45873	nIVNHFVEEFKc	0.685789
b1930_293T_proteinID_10A_QE3_122212.31796	nPVAVGPYGQSQPSCFDRc	0.603268
b1930_293T_proteinID_10A_QE3_122212.31777	nTPTPPAPTIIKc	0.424048
b1931_293T_proteinID_11A_QE3_122212.55142	nISIPTYGIQCTRc	0.489158
b1929_293T_proteinID_09A_QE3_122212.45905	nTVQIEASTVEIEERc	0.429203
b1931_293T_proteinID_11A_QE3_122212.69739	nSEAISSVIDQEEAMEIKc	0.24765
b1931_293T_proteinID_11A_QE3_122212.69480	nTENIIGSYFPKc	0.474819
b1938_293T_proteinID_02B_QE3_122212.52496	nYEGGYPAITEVMNKc	0.378409
b1941_293T_proteinID_05B_QE3_122212.34753	n(42.011)MESSPFNRc	0.435844
b1931_293T_proteinID_11A_QE3_122212.55420	nNIAMGVNITSMSKc	0.347731
b1922_293T_proteinID_02A_QE3_122212.30703	nVDDFIANEAKc	0.158088
b1931_293T_proteinID_11A_QE3_122212.55400	nQAEMIDDIMEKc	0.899645
b1944_293T_proteinID_08B_QE3_122212.77012	nIVAIVDPHIKc	0.443888
b1931_293T_proteinID_11A_QE3_122212.55443	nITENIGCVMTGMTADSRc	1
b1944_293T_proteinID_08B_QE3_122212.5572	nRPIPPAAQERc	0.86576
b1922_293T_proteinID_02A_QE3_122212.30834	nISRPFQSIIHAKc	0.377873
b1931_293T_proteinID_11A_QE3_122212.55281	nQIFHPEQIITGKc	0.945973
b1944_293T_proteinID_08B_QE3_122212.5846	nSEHPPICGRc	0.894963
b1922_293T_proteinID_02A_QE3_122212.33409	nNVGFESDTGGAFKc	0.332758
b1938_293T_proteinID_02B_QE3_122212.67867	nSVIFVCIGNICRc	0.620171
b1931_293T_proteinID_11A_QE3_122212.55893	nWSMPEIAEVEENKc	0.252664
b1931_293T_proteinID_11A_QE3_122212.41206	nSAEPGTETSQVNISDIKc	1
b1931_293T_proteinID_11A_QE3_122212.55865	nVPEANIIGQIGHGYKc	0.58508
b1944_293T_proteinID_08B_QE3_122212.6360	nIQSEPESIRKc	0.432598
b1922_293T_proteinID_02A_QE3_122212.33566	nITETISEDTIAGRc	0.3695
b1930_293T_proteinID_10A_QE3_122212.46838	nTDEGIGFNVMGGKc	0.421291
b1923_293T_proteinID_03A_QE3_122212.42627	nVAPEEHPVIITEAPINPKc	0.405917
b1931_293T_proteinID_11A_QE3_122212.55639	nVIEVPPVVYSRc	0.877015
b1946_293T_proteinID_10B_QE3_122212.40173	nTHINIVVIGHVDSGKc	0.615653
b1927_293T_proteinID_07A_QE3_122212.14888	nSNIDTEVTTAKc	0.371268
b1923_293T_proteinID_03A_QE3_122212.42969	nNQTQINTTWIRc	0.454612
b1927_293T_proteinID_07A_QE3_122212.14839	nSNIEETTISSQKc	0.288683
b1942_293T_proteinID_06B_QE3_122212.31866	nTFVHVVPAKPEGTFKc	0.475178
b1939_293T_proteinID_03B_QE3_122212.62812	nVIEIFSVCTNEDPKc	0.449045
b1939_293T_proteinID_03B_QE3_122212.62841	n(42.011)SAHIQWMVVRc	0.811305
b1941_293T_proteinID_05B_QE3_122212.36594	nVAAFPGDVEVRc	0.270143
b1931_293T_proteinID_11A_QE3_122212.41159	nIVHEINTTVPTASFAGKc	0.393348
b1946_293T_proteinID_10B_QE3_122212.54900	nVIVEGPINNIRc	0.459357
b1939_293T_proteinID_03B_QE3_122212.62971	nSMGIPIQFGRc	0.696696
b1937_293T_proteinID_01B_QE3_122212.58229	nYIIQIAQEYCGDCKc	0.398089
b1944_293T_proteinID_08B_QE3_122212.6089	nRQPIPDSGQAAGRc	0.488688
b1922_293T_proteinID_02A_QE3_122212.33917	nVVDIMAHMASKEc	0.454761
b1937_293T_proteinID_01B_QE3_122212.44896	nIPTNDEIIYDPEKc	0.356484
b1924_293T_proteinID_04A_QE3_122212.9573	nIMMIHGEGSSSGKc	0.733321
b1941_293T_proteinID_05B_QE3_122212.36039	nVAAFPGDVEVRc	0.616917
b1922_293T_proteinID_02A_QE3_122212.47146	nSICIGPAIIHTAKc	0.346961
b1926_293T_proteinID_06A_QE3_122212.19601	nNDSHVIIEIHKc	0.607274
b1926_293T_proteinID_06A_QE3_122212.19650	nNPIPPSVGVVDKKc	0.380341
b1924_293T_proteinID_04A_QE3_122212.9675	nSPFEQHIKc	0.502809
b1942_293T_proteinID_06B_QE3_122212.45461	nVIIGEGVITKc	0.824479
b1942_293T_proteinID_06B_QE3_122212.45429	nKYEAIQITFKc	0.846848
b1906_293T_proteinID_01A_QE3_122212.33042	nHFIEAIEHNKc	0.578847
b1926_293T_proteinID_06A_QE3_122212.19711	nNGQVIGIGAGQQSRc	0.313686
b1925_293T_proteinID_05A_QE3_122212.7998	nGAVTGQVQGPEDKc	0.701339
b1922_293T_proteinID_02A_QE3_122212.47352	nVAGMDVEITVEERc	0.407816
b1942_293T_proteinID_06B_QE3_122212.45577	nVPATNIIIGEGRc	0.866967
b1929_293T_proteinID_09A_QE3_122212.49358	nKFEEDIIIIEDQNSKc	0.799293
b1942_293T_proteinID_06B_QE3_122212.45673	nRNIFDICTDTKc	0.697904
b1942_293T_proteinID_06B_QE3_122212.45678	nSGFRVPSATCQPFTPRc	0.869163
b1937_293T_proteinID_01B_QE3_122212.44426	nEEEGTGVVTQAPYFGAEDYRc	0.250385
b1930_293T_proteinID_10A_QE3_122212.46271	nNRPTSISWDGIDSGKc	0.498243
b1906_293T_proteinID_01A_QE3_122212.33395	nISFYETGEIPRKc	0.614471
b1906_293T_proteinID_01A_QE3_122212.33397	nNIPIPPPPPPRc	0.552512
b1932_293T_proteinID_12A_QE3_122212.52815	nYPIEHGIVTNWDDMEKc	0.895569
b1922_293T_proteinID_02A_QE3_122212.47704	nYGVEQVGDMIDRc	0.835143
b1930_293T_proteinID_10A_QE3_122212.46314	nYSNSDVIIYVGCGERc	0.4619
b1940_293T_proteinID_04B_QE3_122212.27930	nVINSNPPPIIKc	0.411172
b1942_293T_proteinID_06B_QE3_122212.45998	nVVDAIIGIAHHGNGQIRc	0.301978
b1929_293T_proteinID_09A_QE3_122212.35183	nNPDSQYGEIIEKc	0.76515
b1930_293T_proteinID_10A_QE3_122212.46131	nVTGEADVEFATHEDAVAAMSKc	0.741066
b1922_293T_proteinID_02A_QE3_122212.33338	nDIINEGICESSGKc	0.93725
b1937_293T_proteinID_01B_QE3_122212.58798	nTVDNFVAIATGEKc	0.687927
b1932_293T_proteinID_12A_QE3_122212.66144	nNIIDAGVDAIRc	0.824995
b1928_293T_proteinID_08A_QE3_122212.25167	nQTPSDFIKc	0.425436
b1929_293T_proteinID_09A_QE3_122212.48995	nWRPQVAIICGSGIGGITDKc	0.510423
b1928_293T_proteinID_08A_QE3_122212.25239	nVTGADVPMPYAKc	0.686383
b1928_293T_proteinID_08A_QE3_122212.25261	nKPGPGEPIVFGKc	0.248829
b1923_293T_proteinID_03A_QE3_122212.57168	nSGPIFNFDVHDDVRc	0.500952
b1929_293T_proteinID_09A_QE3_122212.48727	nVNINQIPIGRc	0.584298
b1944_293T_proteinID_08B_QE3_122212.64504	nAVFQAVQENIPIIKc	0.460436
b1928_293T_proteinID_08A_QE3_122212.25073	nKSDVETIFSKc	0.588315
b1928_293T_proteinID_08A_QE3_122212.25062	nKSDVETIFSKc	0.549951
b1929_293T_proteinID_09A_QE3_122212.20259	nAPMECQFSWKc	0.573529
b1944_293T_proteinID_08B_QE3_122212.50013	nKQTAIVEIIKc	0.941288
b1928_293T_proteinID_08A_QE3_122212.25565	nSGSGTMNIGGSITRc	0.598138
b1925_293T_proteinID_05A_QE3_122212.7401	nYDDMASAMKc	0.679184
b1944_293T_proteinID_08B_QE3_122212.50162	nVPYCSVVCFRc	0.602775
b1944_293T_proteinID_08B_QE3_122212.50120	nQAMHEGIIMPVVKc	0.357189
b1943_293T_proteinID_07B_QE3_122212.54280	nAAEAIHGEADSSNVIAAVDATVNKc	0.714158
b1927_293T_proteinID_07A_QE3_122212.29850	nNFGEDMDDERIKc	0.183918
b1906_293T_proteinID_01A_QE3_122212.47220	nRVVGVIIGSWQKc	0.808158
b1942_293T_proteinID_06B_QE3_122212.45117	nVIVVHDGFEGIAKc	0.801979
b1942_293T_proteinID_06B_QE3_122212.45160	nRIIEIDQFKc	1
b1942_293T_proteinID_06B_QE3_122212.59760	nVIYPNDNFFEGKc	0.39498
b1942_293T_proteinID_06B_QE3_122212.59764	nTITIVDTGIGMTKc	0.523493
b1929_293T_proteinID_09A_QE3_122212.34512	nQQVPSGESAIIDRc	0.490139
b1929_293T_proteinID_09A_QE3_122212.34542	nVRVTEIEDEVRc	0.5661
b1932_293T_proteinID_12A_QE3_122212.66236	nYPIEHGIVTNWDDMEKc	0.748489
b1931_293T_proteinID_11A_QE3_122212.56395	nNIAMGVNITSMSKc	0.41538
b1929_293T_proteinID_09A_QE3_122212.20723	nKIEADSIEVKc	0.765863
b1930_293T_proteinID_10A_QE3_122212.32920	nNNPPMKPDFSQIQRc	0.480429
b1941_293T_proteinID_05B_QE3_122212.21713	nSNSTMGYMMAKc	0.298516
b1923_293T_proteinID_03A_QE3_122212.43016	n(42.011)AAAAAAAAMAGAAGGRc	0.380113
b1923_293T_proteinID_03A_QE3_122212.43067	nIPSNIIIPEDKc	0.478011
b1923_293T_proteinID_03A_QE3_122212.57987	nYEQGFITDPVVISPKc	0.633084
b1946_293T_proteinID_10B_QE3_122212.68421	nQVAEISECIGSAIIQKc	0.546643
b1925_293T_proteinID_05A_QE3_122212.60436	nISEDSVSVIVIRc	0.397737
b1923_293T_proteinID_03A_QE3_122212.43275	nVPTANVSVVDITCRc	0.741807
b1941_293T_proteinID_05B_QE3_122212.35994	nTAIASGGVIDASGDYRc	0.984958
b1944_293T_proteinID_08B_QE3_122212.6920	nRMEEIHNQEMQKc	0.366966
b1926_293T_proteinID_06A_QE3_122212.4239	nVQAIHSAVQSKc	0.690498
b1931_293T_proteinID_11A_QE3_122212.56802	nRASQQFCYTNVIIPKc	0.454226
b1928_293T_proteinID_08A_QE3_122212.39471	nTFEEIEHVSAPYKc	0.586614
b1923_293T_proteinID_03A_QE3_122212.43529	nVPTANVSVVDITCRc	0.818244
b1925_293T_proteinID_05A_QE3_122212.60556	nSTGSFVGEIMYKc	0.093955
b1931_293T_proteinID_11A_QE3_122212.56887	nVFASEINAGIIKc	0.596459
b1941_293T_proteinID_05B_QE3_122212.35824	nIPFYIQPHASSGAKc	0.349576
b1928_293T_proteinID_08A_QE3_122212.39170	nNQFPGQSEVEHITKc	0.760381
b1938_293T_proteinID_02B_QE3_122212.53441	nIQAEAQEIIGYQVDPRc	0.510229
b1946_293T_proteinID_10B_QE3_122212.54281	nNHMHFGAITCAMGIRc	0.614418
b1927_293T_proteinID_07A_QE3_122212.15755	nHEIFANCYEEVKc	0.794193
b1923_293T_proteinID_03A_QE3_122212.43686	nKIETAVNIAWTDGNSNTRc	0.395187
b1946_293T_proteinID_10B_QE3_122212.54174	nAAFMEEVDAVDTGISRc	0.500791
b1923_293T_proteinID_03A_QE3_122212.43746	nVIQIATSSSTAKc	0.732896
b1948_293T_proteinID_12B_QE3_122212.73886	nRPIMIAAINGISVARc	0.454616
b1927_293T_proteinID_07A_QE3_122212.15824	nQGVDIEAARc	0.646284
b1938_293T_proteinID_02B_QE3_122212.54567	nKIDDPIDEEEEFEEIKc	0.567145
b1930_293T_proteinID_10A_QE3_122212.33339	nTHINIVVIGHVDSGKc	0.704673
b1931_293T_proteinID_11A_QE3_122212.42626	nSRPFTVAASFQSTSVKc	0.650383
b1942_293T_proteinID_06B_QE3_122212.32897	nVTSVVPFKc	0.430959
b1931_293T_proteinID_11A_QE3_122212.42529	nVSYIPDEQIAQGPENGRc	0.534103
b1922_293T_proteinID_02A_QE3_122212.46695	nKIPIAGQVIIKc	0.438653
b1923_293T_proteinID_03A_QE3_122212.41457	nYYQICESVIKc	0.387216
b1944_293T_proteinID_08B_QE3_122212.7719	nNQQAIQTVRc	0.396714
b1944_293T_proteinID_08B_QE3_122212.7794	nVIASMTVGKc	0.431872
b1931_293T_proteinID_11A_QE3_122212.42453	nSNDEEAFTFARc	0.391004
b1932_293T_proteinID_12A_QE3_122212.9901	nISGVASNIQRc	0.556378
b1946_293T_proteinID_10B_QE3_122212.53605	nQYFITAGIRc	0.378203
b1941_293T_proteinID_05B_QE3_122212.37788	nGYDQIAQAQSGTGKc	0.432028
b1923_293T_proteinID_03A_QE3_122212.41886	nISASIPDTVGQIKc	0.539618
b1923_293T_proteinID_03A_QE3_122212.41870	nISASIPDTVGQIKc	0.301767
b1922_293T_proteinID_02A_QE3_122212.32661	nMITAQDVSYDEARc	0.74046
b1946_293T_proteinID_10B_QE3_122212.53594	nNNISNFFAKc	0.417662
b1943_293T_proteinID_07B_QE3_122212.9213	nNHSIWGSSSKc	0.216524
b1922_293T_proteinID_02A_QE3_122212.32713	nVAEEWIECQKc	0.286652
b1931_293T_proteinID_11A_QE3_122212.42842	nKSEEEIDFIRc	0.142978
b1923_293T_proteinID_03A_QE3_122212.41902	nTIAEHQQIIPIVEKc	0.203882
b1931_293T_proteinID_11A_QE3_122212.42883	nTPQASTYSYETSDICYTAEKc	0.466483
b1930_293T_proteinID_10A_QE3_122212.47154	nTPGTGSIAAAVETASGRc	0.470123
b1930_293T_proteinID_10A_QE3_122212.47135	nKPIIGIIMQKc	0.413412
b1906_293T_proteinID_01A_QE3_122212.34197	nIVIGYQSHADTATKc	0.421342
b1906_293T_proteinID_01A_QE3_122212.34246	nVIVMIAAQSRc	0.828184
b1944_293T_proteinID_08B_QE3_122212.50500	nDAMDAMDAMDGAVIDGRc	0.576457
b1925_293T_proteinID_05A_QE3_122212.6658	nKQEVTAIERc	0.401518
b1922_293T_proteinID_02A_QE3_122212.46029	n(42.011)MMGHRPVIVISQNTKc	0.982093
b1922_293T_proteinID_02A_QE3_122212.46031	nTVESITDIRADIDKc	0.529745
b1932_293T_proteinID_12A_QE3_122212.65492	nYPIEHGIVTNWDDMEKc	0.80279
b1937_293T_proteinID_01B_QE3_122212.31371	nKIQIQCVVEDDKc	0.36298
b1937_293T_proteinID_01B_QE3_122212.31284	nKIQIQCVVEDDKc	0.467991
b1925_293T_proteinID_05A_QE3_122212.6864	nSQGACVTPASGCc	0.447415
b1937_293T_proteinID_01B_QE3_122212.31121	nVEMQPTEIVSKc	0.48024
b1906_293T_proteinID_01A_QE3_122212.20066	nQGHIVAISSIQGKc	0.45062
b1922_293T_proteinID_02A_QE3_122212.46382	nREDGGYTFTGTPEDFPKc	0.572743
b1939_293T_proteinID_03B_QE3_122212.63548	nQSGYPIWSIGRc	0.0943554
b1924_293T_proteinID_04A_QE3_122212.8854	nKVENIIAKc	0.505506
b1924_293T_proteinID_04A_QE3_122212.8887	nKNCPHIVVGTPGRc	0.438944
b1937_293T_proteinID_01B_QE3_122212.45665	nMSSYAFFVQTCREEHKc	0.765517
b1939_293T_proteinID_03B_QE3_122212.63612	nCFSHHSSYQPICIPIPVCKc	0.850501
b1937_293T_proteinID_01B_QE3_122212.45409	nGIIIVGPPGTGKc	0.311266
b1929_293T_proteinID_09A_QE3_122212.48328	nTVIVHGFTIGEKc	0.720986
b1924_293T_proteinID_04A_QE3_122212.52865	nSGGIGGSHAIIIIRc	0.203106
b1943_293T_proteinID_07B_QE3_122212.56150	nSENIENTVIIPDIKc	0.560173
b1924_293T_proteinID_04A_QE3_122212.52937	nITFSCIGGSDNFKc	0.532958
b1922_293T_proteinID_02A_QE3_122212.46545	nVAPEEHPVIITEAPINPKc	0.73862
b1922_293T_proteinID_02A_QE3_122212.46543	nVNDTIQIDIETGKc	0.412891
b1922_293T_proteinID_02A_QE3_122212.46552	nIVFIGEQSVGKc	0.461979
b1929_293T_proteinID_09A_QE3_122212.33101	nTEDEVITSKGDAWAKc	0.58805
b1924_293T_proteinID_04A_QE3_122212.66194	nIIHTADTCQIHVAIIGASPRc	0.352219
b1929_293T_proteinID_09A_QE3_122212.33003	nVAVGEITDEDVKc	0.490641
b1929_293T_proteinID_09A_QE3_122212.33028	nVSEGIDFSDDNARc	0.478107
b1937_293T_proteinID_01B_QE3_122212.30949	nVIFSSNGGVVKc	0.41361
b1942_293T_proteinID_06B_QE3_122212.46179	nTVIRDEIIAWHKc	1
b1942_293T_proteinID_06B_QE3_122212.46127	nNISAINFHSVVEKc	0.496455
b1931_293T_proteinID_11A_QE3_122212.57290	nRASQQFCYTNVIIPKc	0.754152
b1924_293T_proteinID_04A_QE3_122212.9111	nRIAAIEARc	0.778533
b1944_293T_proteinID_08B_QE3_122212.65983	nTIIFIDEIHRc	0.434135
b1931_293T_proteinID_11A_QE3_122212.57217	nTPMMSVPVINTKc	0.618766
b1944_293T_proteinID_08B_QE3_122212.65977	nYEIGSGIAVIRc	0.251838
b1924_293T_proteinID_04A_QE3_122212.9122	nRAAIQAIRc	0.431451
b1944_293T_proteinID_08B_QE3_122212.51322	nIVYPPQIPGEPRc	0.530077
b1944_293T_proteinID_08B_QE3_122212.65931	nYGEGHQAWIVGIVEKc	0.705517
b1943_293T_proteinID_07B_QE3_122212.55485	nIIGFYDATAHFAKc	0.351443
b1925_293T_proteinID_05A_QE3_122212.61144	nGFAFVTFDDHDSVDKc	0.634837
b1929_293T_proteinID_09A_QE3_122212.33407	nVIQATVVAVGSGSKc	0.604884
b1925_293T_proteinID_05A_QE3_122212.61088	nISEDSVSVIVIRc	0.334422
b1925_293T_proteinID_05A_QE3_122212.61094	nGFAFVTFDDHDSVDKc	0.663294
b1928_293T_proteinID_08A_QE3_122212.24333	nIVEVNGVCMEGKc	0.231604
b1932_293T_proteinID_12A_QE3_122212.65199	nYPIEHGIVTNWDDMEKc	0.763645
b1942_293T_proteinID_06B_QE3_122212.46396	nVEHGSVAIPAIMRc	0.59598
b1930_293T_proteinID_10A_QE3_122212.48192	nKPIIGIIMQKc	0.421627
b1925_293T_proteinID_05A_QE3_122212.6140	nQAGEVTYADAHKc	0.318774
b1942_293T_proteinID_06B_QE3_122212.46465	nVAFTGSTEVGHIIQKc	0.459903
b1928_293T_proteinID_08A_QE3_122212.24015	nVFSANSTAACTEIAKc	0.495692
b1906_293T_proteinID_01A_QE3_122212.34006	nSSSSPIVVVSVKc	0.495422
b1939_293T_proteinID_03B_QE3_122212.64116	nYIIAATIDNTIKc	0.298836
b1937_293T_proteinID_01B_QE3_122212.44967	nVNDTIQIDIETGKc	0.546138
b1929_293T_proteinID_09A_QE3_122212.33236	nQEVEEWVASGNKc	0.731092
b1944_293T_proteinID_08B_QE3_122212.51650	nIPGSVGTPIPGVQVRc	0.160217
b1906_293T_proteinID_01A_QE3_122212.48765	nITIEFTEEYPNKPPTVRc	0.497966
b1943_293T_proteinID_07B_QE3_122212.41271	nYSGSYNDYIRc	0.45294
b1948_293T_proteinID_12B_QE3_122212.72140	nIAAEAISSIDGDIAGRc	1
b1931_293T_proteinID_11A_QE3_122212.43081	nTPAIVNAAVTYSKPRc	0.588937
b1931_293T_proteinID_11A_QE3_122212.43184	nKSEEEIDFIRc	0.52311
b1937_293T_proteinID_01B_QE3_122212.59009	nVISAVVQTIVAKc	0.474747
b1931_293T_proteinID_11A_QE3_122212.57498	nIVDFGVSAQIDRc	0.312843
b1931_293T_proteinID_11A_QE3_122212.57486	nTPMMSVPVINTKc	0.657408
b1946_293T_proteinID_10B_QE3_122212.67124	nREPENEEEVDIISISEPVKc	0.780392
b1925_293T_proteinID_05A_QE3_122212.61739	nTSEIISGMGVSAIEKc	0.372942
b1931_293T_proteinID_11A_QE3_122212.57562	nDIEANVIATAPDKc	0.816071
b1928_293T_proteinID_08A_QE3_122212.38046	nNMQNVEHVPISIDRc	0.391917
b1943_293T_proteinID_07B_QE3_122212.41653	n(42.011)ATGYNATPIDFPSKc	0.604407
b1931_293T_proteinID_11A_QE3_122212.43553	nRPPSVGDVFHGISKc	0.923368
b1943_293T_proteinID_07B_QE3_122212.41755	nKSDIDEIVIVGGSTRc	0.37144
b1946_293T_proteinID_10B_QE3_122212.53000	nVPNACIFTINKc	0.390246
b1943_293T_proteinID_07B_QE3_122212.41865	nSQIISGTIPQDEIKc	0.394149
b1946_293T_proteinID_10B_QE3_122212.67461	nKPIFHGDSEIDQIFRc	0.508026
b1946_293T_proteinID_10B_QE3_122212.67497	nIANQAAYYFGDAFKc	0.41845
b1941_293T_proteinID_05B_QE3_122212.22331	nVASGCIDINSSVKc	0.492007
b1941_293T_proteinID_05B_QE3_122212.22358	nVDAQFGGIDQRc	0.498988
b1943_293T_proteinID_07B_QE3_122212.8522	nIVNSAQTGSFKc	0.546424
b1948_293T_proteinID_12B_QE3_122212.60957	nRCWDIAIGPIKc	0.371873
b1923_293T_proteinID_03A_QE3_122212.30724	nTPAAAAAMNIASPRc	0.746766
b1939_293T_proteinID_03B_QE3_122212.50563	nIFANTPGSGCVIGMRc	0.842719
b1941_293T_proteinID_05B_QE3_122212.10276	nRSTVAQIVKc	0.373746
b1941_293T_proteinID_05B_QE3_122212.24843	nVTEIAITASDRc	0.374905
b1941_293T_proteinID_05B_QE3_122212.24804	nSTYEQVDIIGKKc	0.451038
b1930_293T_proteinID_10A_QE3_122212.20130	nQGYWAQSHAIRc	0.523118
b1941_293T_proteinID_05B_QE3_122212.10156	nVCHIIEGEKc	0.715666
b1906_293T_proteinID_01A_QE3_122212.21978	nQSIRPFCTVCNRc	0.480203
b1931_293T_proteinID_11A_QE3_122212.43710	nTQTAIASEDMPNTITEAEKc	0.78763
b1939_293T_proteinID_03B_QE3_122212.50834	nTQMIDQEEIIASTRc	0.596522
b1939_293T_proteinID_03B_QE3_122212.50803	nSIPSIVDGFKPGQRc	0.65836
b1941_293T_proteinID_05B_QE3_122212.24594	nKVDAAEIIRc	0.558004
b1941_293T_proteinID_05B_QE3_122212.24595	nEVDHFIISPKc	0.46427
b1941_293T_proteinID_05B_QE3_122212.24516	nTTTISGTAPAAGVVPSRc	0.308069
b1937_293T_proteinID_01B_QE3_122212.46339	nQIQEMIGISKc	0.527196
b1941_293T_proteinID_05B_QE3_122212.24471	nTIIQNCGASTIRc	0.675793
b1930_293T_proteinID_10A_QE3_122212.20591	nGAIQSQIDGVRc	0.91726
b1940_293T_proteinID_04B_QE3_122212.15245	nQDDQTGDIIKc	0.428481
b1938_293T_proteinID_02B_QE3_122212.55351	nVAAPDVVVPTIDTVRc	0.571915
b1941_293T_proteinID_05B_QE3_122212.38968	nSIIGIAETGSGKc	0.376527
b1930_293T_proteinID_10A_QE3_122212.34988	nYFIHTGHITIAGCKc	0.523296
b1941_293T_proteinID_05B_QE3_122212.38781	nNSAFESIYQDKc	0.854928
b1944_293T_proteinID_08B_QE3_122212.8828	nSVQANIDQSQRc	0.595257
b1939_293T_proteinID_03B_QE3_122212.64245	nNVNVQNFHISWKc	0.77372
b1932_293T_proteinID_12A_QE3_122212.54967	n(42.011)SSIGTGYDISASTFSPDGRc	0.940065
b1932_293T_proteinID_12A_QE3_122212.54987	nVVSEDFIQDVSASTKc	0.56575
b1942_293T_proteinID_06B_QE3_122212.33321	nTHTDTESEASIIGDSGEYKc	0.513574
b1922_293T_proteinID_02A_QE3_122212.49923	nSIPSIVDGFKPGQRc	0.66723
b1924_293T_proteinID_04A_QE3_122212.53512	n(42.011)MEDTPIVISKc	0.469897
b1941_293T_proteinID_05B_QE3_122212.38523	nYYITIIDAPGHRc	0.471661
b1928_293T_proteinID_08A_QE3_122212.13835	nIQNIIDNQKc	0.412053
b1906_293T_proteinID_01A_QE3_122212.35776	nQGVAIQYIGRc	0.174567
b1906_293T_proteinID_01A_QE3_122212.35772	nNVGSAGVTVVIVRc	0.254612
b1947_293T_proteinID_11B_QE3_122212.51021	nYPIEHGIVTNWDDMEKc	0.646312
b1906_293T_proteinID_01A_QE3_122212.35752	nVAISNMNVIDRc	0.449095
b1906_293T_proteinID_01A_QE3_122212.21105	nRVIPPNWKc	0.436524
b1924_293T_proteinID_04A_QE3_122212.53794	nSFTETMSSISPGKPWQTKc	0.466283
b1924_293T_proteinID_04A_QE3_122212.53710	nISHIVIPVQPENAIKc	0.457019
b1927_293T_proteinID_07A_QE3_122212.4029	nTPNGPNIDKKc	0.817707
b1928_293T_proteinID_08A_QE3_122212.13969	nRVQTPIIRc	0.399098
b1932_293T_proteinID_12A_QE3_122212.54693	nYPIEHGIVTNWDDMEKc	1
b1906_293T_proteinID_01A_QE3_122212.35830	nTAAGISTPAPVAGIGPRc	0.68823
b1922_293T_proteinID_02A_QE3_122212.35460	nTHINIVVIGHVDSGKc	0.624615
b1906_293T_proteinID_01A_QE3_122212.35925	nTHGSFIIPHISTARc	0.544854
b1930_293T_proteinID_10A_QE3_122212.48818	nVAQYMADVIEDSKc	0.948937
b1930_293T_proteinID_10A_QE3_122212.48856	nPMFIVNTNVPRc	0.644987
b1923_293T_proteinID_03A_QE3_122212.59162	nIVIPSIISSRc	0.543835
b1937_293T_proteinID_01B_QE3_122212.46901	n(42.011)VEQGDAAPIIRc	0.856017
b1932_293T_proteinID_12A_QE3_122212.40642	nKTEGYSGADISIIVRc	0.647329
b1947_293T_proteinID_11B_QE3_122212.51155	nVVSEDFIQDVSASTKc	0.814581
b1906_293T_proteinID_01A_QE3_122212.21469	nVNVPVIGGHAGKc	0.509396
b1930_293T_proteinID_10A_QE3_122212.48657	nTDIGTSYIDIAKc	0.32365
b1947_293T_proteinID_11B_QE3_122212.51518	nYPIEHGIVTNWDDMEKc	0.552352
b1930_293T_proteinID_10A_QE3_122212.48638	nRAIEEIQEAIAEKc	0.281202
b1939_293T_proteinID_03B_QE3_122212.50357	nTPAFAESVTEGDVRWEKc	0.519975
b1939_293T_proteinID_03B_QE3_122212.50427	nTPAFAESVTEGDVRWEKc	0.457937
b1931_293T_proteinID_11A_QE3_122212.58136	nQAEMIDDIMEKc	0.324603
b1931_293T_proteinID_11A_QE3_122212.58142	nNHIIQFAIESPAKc	0.598088
b1943_293T_proteinID_07B_QE3_122212.56345	nTIPSWATISASQIARc	0.659404
b1924_293T_proteinID_04A_QE3_122212.67491	nISIEFPSGYPYNAPTVKc	0.731599
b1932_293T_proteinID_12A_QE3_122212.54179	nYPIEHGIVTNWDDMEKc	0.862302
b1944_293T_proteinID_08B_QE3_122212.52156	nYIYITPQDYKc	0.379829
b1932_293T_proteinID_12A_QE3_122212.54034	nRVEDAYIITCNVSIEYEKc	0.717945
b1928_293T_proteinID_08A_QE3_122212.13287	nKIVIVGDGACGKc	0.471764
b1944_293T_proteinID_08B_QE3_122212.52487	nVASVIGTMEMGRc	0.578417
b1929_293T_proteinID_09A_QE3_122212.22224	nTEEGPTISYGRc	0.731874
b1942_293T_proteinID_06B_QE3_122212.47281	nVEHGSVAIPAIMRc	0.867282
b1943_293T_proteinID_07B_QE3_122212.56552	nSIQEVQEEIIIQRc	0.487847
b1943_293T_proteinID_07B_QE3_122212.56600	nNTEYPINIPVEDIQKc	0.377043
b1943_293T_proteinID_07B_QE3_122212.56638	nVAIVKPGVPMEIVINKc	0.484661
b1939_293T_proteinID_03B_QE3_122212.65046	nNHPGIIIMDTTFRc	0.476116
b1944_293T_proteinID_08B_QE3_122212.52520	nSHGIFGINENQIRc	0.752239
b1939_293T_proteinID_03B_QE3_122212.65083	nVDYIVTEEEINITRc	0.963167
b1939_293T_proteinID_03B_QE3_122212.65097	nTGQAFTIIIKc	0.212649
b1925_293T_proteinID_05A_QE3_122212.62185	nNPPAFTEIQIPRc	0.467322
b1931_293T_proteinID_11A_QE3_122212.58563	nYNIIGTNTIMDKc	0.727221
b1923_293T_proteinID_03A_QE3_122212.45342	nTPEITVSIIKc	0.150831
b1925_293T_proteinID_05A_QE3_122212.62496	nVITPEIYAEIRc	0.470388
b1932_293T_proteinID_12A_QE3_122212.54526	nNIIDAGVDGIRc	0.515801
b1937_293T_proteinID_01B_QE3_122212.31940	nMIDVDSITDKc	0.263842
b1942_293T_proteinID_06B_QE3_122212.47559	nIVYPPQIPGEPRc	0.74685
b1942_293T_proteinID_06B_QE3_122212.47542	nNFVCEHCFGAFRc	0.412796
b1944_293T_proteinID_08B_QE3_122212.52735	nQATAFGIIKc	0.827402
b1906_293T_proteinID_01A_QE3_122212.49878	nNRPASNIEIIAVQEGIKc	0.401746
b1943_293T_proteinID_07B_QE3_122212.56800	nYPAIIGNIVKc	0.966784
b1924_293T_proteinID_04A_QE3_122212.53429	nSGGIGGSHAIIIIRc	0.767376
b1924_293T_proteinID_04A_QE3_122212.53373	nVIAINVDDPDAANYNDINDVKc	0.794726
b1931_293T_proteinID_11A_QE3_122212.58435	nVESIIVTAISKc	0.552918
b1942_293T_proteinID_06B_QE3_122212.47842	n(42.011)MQDAENVAVPEAAEERc	0.516656
b1932_293T_proteinID_12A_QE3_122212.54290	nNSSHAGAFVIVTEEAIAKc	0.917041
b1930_293T_proteinID_10A_QE3_122212.49239	nQIDSGSNITTDIIVQRc	0.624405
b1939_293T_proteinID_03B_QE3_122212.65567	nTQHGVISQQFVEIINKc	0.419693
b1923_293T_proteinID_03A_QE3_122212.45713	nSGTNDTYTIIQIGKc	0.537058
b1923_293T_proteinID_03A_QE3_122212.31143	nIAGANPATVAAAAAAGSGPKc	0.19786
b1930_293T_proteinID_10A_QE3_122212.20955	nSPGHMVIIDQTKc	0.519946
b1943_293T_proteinID_07B_QE3_122212.42504	nVAPEEHPVIITEAPINPKc	0.595675
b1923_293T_proteinID_03A_QE3_122212.45698	nIVPGRHDIAFVEFENDGQAGAARc	0.923946
b1938_293T_proteinID_02B_QE3_122212.41935	nVVEIAPAAHIDPQIRc	0.470342
b1925_293T_proteinID_05A_QE3_122212.62936	nSYEIPDGQVITIGNERc	0.752447
b1943_293T_proteinID_07B_QE3_122212.42840	nSPPEGDTTIFISRc	0.18115
b1931_293T_proteinID_11A_QE3_122212.58876	nTPYTIMFGPDKc	0.725233
b1946_293T_proteinID_10B_QE3_122212.42073	nKHPEPFFAIAKc	0.755848
b1946_293T_proteinID_10B_QE3_122212.56734	nNVIVNGIVIASDGQKc	0.283833
b1946_293T_proteinID_10B_QE3_122212.42106	nSAEPGTETSQVNISDIKc	1
b1946_293T_proteinID_10B_QE3_122212.42136	nVTEEIVSSEHDEGISFSGKc	0.524954
b1946_293T_proteinID_10B_QE3_122212.56581	nESSKVDANEEVEAIIVKc	0.51635
b1946_293T_proteinID_10B_QE3_122212.56564	nSHAIACVNQFIMDRc	0.475325
b1925_293T_proteinID_05A_QE3_122212.9160	nSVSTPSEAGSQDSGDGAVGSRc	0.629951
b1928_293T_proteinID_08A_QE3_122212.27477	nIPTGQISGPEIKc	0.686909
b1923_293T_proteinID_03A_QE3_122212.31522	nVIQDMGIPTGAEGRc	0.439913
b1923_293T_proteinID_03A_QE3_122212.31525	nVIIEGSINSVRc	0.403482
b1944_293T_proteinID_08B_QE3_122212.52024	nVASVIGTMEMGRc	0.37973
b1944_293T_proteinID_08B_QE3_122212.66566	nIVTDCVAAMNPDAVIRc	0.841295
b1923_293T_proteinID_03A_QE3_122212.31873	nVSFTGSVPTGMKc	0.425775
b1944_293T_proteinID_08B_QE3_122212.52130	nKTSFVNFTDICKc	0.45998
b1944_293T_proteinID_08B_QE3_122212.66771	nVIIIIDDEYKc	0.578884
b1927_293T_proteinID_07A_QE3_122212.3961	nTIEQTGHVSSENKc	0.473989
b1923_293T_proteinID_03A_QE3_122212.31739	nRMPPPANIPSIKc	0.413642
b1942_293T_proteinID_06B_QE3_122212.47002	nTQVSVTAAIPHIKc	0.42275
b1927_293T_proteinID_07A_QE3_122212.3991	nTAQAISSGSGSQETKc	0.562442
b1931_293T_proteinID_11A_QE3_122212.44688	nMYIFYGNKc	0.61499
b1930_293T_proteinID_10A_QE3_122212.21369	nYTHSFPEAIQKc	0.441967
b1930_293T_proteinID_10A_QE3_122212.21386	nKWQFVEKc	0.337411
b1939_293T_proteinID_03B_QE3_122212.51985	nYTAINIIGPRc	0.583771
b1931_293T_proteinID_11A_QE3_122212.30694	nTFGSAQDIEAAGGRc	0.45161
b1922_293T_proteinID_02A_QE3_122212.20359	nSGCAITDAVAPGNKc	0.296199
b1922_293T_proteinID_02A_QE3_122212.34941	nTHINIVVIGHVDSGKc	0.52976
b1922_293T_proteinID_02A_QE3_122212.34942	nTHINIVVIGHVDSGKc	0.318193
b1931_293T_proteinID_11A_QE3_122212.30334	nEKIPGEIEPVQATQNKc	0.213366
b1930_293T_proteinID_10A_QE3_122212.35823	nVSIEIHIERc	0.833909
b1941_293T_proteinID_05B_QE3_122212.25939	nKIEPVVFEKc	0.85279
b1941_293T_proteinID_05B_QE3_122212.11278	nRIQDVSGQISSSKc	0.211289
b1937_293T_proteinID_01B_QE3_122212.33000	nSVESSQSETIIVPRc	0.573965
b1947_293T_proteinID_11B_QE3_122212.50816	nYPIEHGIVTNWDDMEKc	0.57141
b1930_293T_proteinID_10A_QE3_122212.21931	nSGIAVQAVTQHTPRc	0.370754
b1931_293T_proteinID_11A_QE3_122212.30883	nVRVWDEDDDIKc	0.722312
b1937_293T_proteinID_01B_QE3_122212.47348	nKIPIAGQVIIKc	0.715396
b1930_293T_proteinID_10A_QE3_122212.35161	nVVIITEVDKc	0.690838
b1924_293T_proteinID_04A_QE3_122212.54995	nISISFAIADGSHKc	0.552108
b1946_293T_proteinID_10B_QE3_122212.41920	nVDFTEEEISNMRKc	0.576748
b1928_293T_proteinID_08A_QE3_122212.12858	nRIDQIGYRc	0.551031
b1946_293T_proteinID_10B_QE3_122212.41964	nTGEEVGFVVDAKc	0.787837
b1942_293T_proteinID_06B_QE3_122212.34788	nVITEYINAQESAKc	0.29449
b1944_293T_proteinID_08B_QE3_122212.9548	nVATFHDCEDAARc	0.41392
b1922_293T_proteinID_02A_QE3_122212.48524	nVVIPPSFAYGKc	0.466195
b1942_293T_proteinID_06B_QE3_122212.34834	nKQPDEEPMDMVVEKc	0.314249
b1939_293T_proteinID_03B_QE3_122212.65857	nITVASFISDRc	0.47482
b1944_293T_proteinID_08B_QE3_122212.9665	nTDEVAQIKKc	0.666024
b1922_293T_proteinID_02A_QE3_122212.34001	n(42.011)MESVSCSAAAVRc	0.326552
b1922_293T_proteinID_02A_QE3_122212.34022	nIYVSNIGIGHTRc	0.263492
b1937_293T_proteinID_01B_QE3_122212.33872	nITETISEDTIAGRc	0.386343
b1924_293T_proteinID_04A_QE3_122212.40450	nIIAADTSVDIEETGRc	0.711108
b1941_293T_proteinID_05B_QE3_122212.39588	nTPEINIDQFHDKc	0.452528
b1929_293T_proteinID_09A_QE3_122212.36652	nVGAEDADGIDMAYRc	0.647815
b1930_293T_proteinID_10A_QE3_122212.35530	nVQNMAIYADVGGKc	0.676271
b1922_293T_proteinID_02A_QE3_122212.48859	nSIYDEVAAQGEVVRc	0.769452
b1922_293T_proteinID_02A_QE3_122212.34250	nVVDIMAHMASKEc	0.752903
b1932_293T_proteinID_12A_QE3_122212.53937	nYPIEHGIVTNWDDMEKc	0.682175
b1924_293T_proteinID_04A_QE3_122212.40731	nIQHGSIIGFPKc	0.536314
b1937_293T_proteinID_01B_QE3_122212.33684	nNAIHTFVQSGSHIAARc	0.566743
b1939_293T_proteinID_03B_QE3_122212.51624	nTCSDDVVDYFKc	0.431182
b1943_293T_proteinID_07B_QE3_122212.44070	nHVEAVHIDIADRc	0.678209
b1947_293T_proteinID_11B_QE3_122212.50056	nYPIEHGIVTNWDDMEKc	0.565902
b1924_293T_proteinID_04A_QE3_122212.40959	nQIMVHAFIKc	0.494451
b1929_293T_proteinID_09A_QE3_122212.35730	nRSIHDAICVIRc	0.545403
b1929_293T_proteinID_09A_QE3_122212.35713	nVYNYNHIMPTRc	0.978434
b1929_293T_proteinID_09A_QE3_122212.21113	nTDTGIVTVEQSPSSSKc	0.713776
b1941_293T_proteinID_05B_QE3_122212.39042	nVGIVAWHPTARc	0.664841
b1931_293T_proteinID_11A_QE3_122212.59540	nTAAVWEEIVGESNDKc	0.460727
b1924_293T_proteinID_04A_QE3_122212.68692	nSFYPEEVSSMVITKc	0.520972
b1942_293T_proteinID_06B_QE3_122212.48552	nQVQHIIASASPSGRc	0.463714
b1924_293T_proteinID_04A_QE3_122212.54340	nNIYAFMGTPVQKc	0.268463
b1943_293T_proteinID_07B_QE3_122212.57898	nSDEVIDIMIKc	0.59004
b1906_293T_proteinID_01A_QE3_122212.36292	nVQIPQPIVEKc	0.558944
b1944_293T_proteinID_08B_QE3_122212.53806	n(42.011)MEPAEQPSEIVSAEGRc	0.288217
b1944_293T_proteinID_08B_QE3_122212.53821	nTGEEIFGTIGMRPNAKc	0.798075
b1922_293T_proteinID_02A_QE3_122212.49243	nIVVIATPQVSDSMRc	0.4127
b1923_293T_proteinID_03A_QE3_122212.58632	nVVDIIAQDADIVCRc	0.511335
b1923_293T_proteinID_03A_QE3_122212.44047	nVCENIPIVICGNKc	0.436631
b1946_293T_proteinID_10B_QE3_122212.69109	nSQNVMAAASIANIVKc	0.501175
b1925_293T_proteinID_05A_QE3_122212.63735	nVPVVFVTNAGNIIQHSKc	0.638869
b1944_293T_proteinID_08B_QE3_122212.53903	nYTVNFIEAKc	0.36055
b1906_293T_proteinID_01A_QE3_122212.36450	nQIDAAIAWQGKc	0.529067
b1930_293T_proteinID_10A_QE3_122212.36064	nVGDGMNAYMAYRc	0.14431
b1929_293T_proteinID_09A_QE3_122212.21636	nIQPEEKPVEVSPAVTKc	0.418624
b1942_293T_proteinID_06B_QE3_122212.48893	nVVISVSSGGQHTVIIVKc	0.446566
b1946_293T_proteinID_10B_QE3_122212.69081	nSQNVMAAASIANIVKc	0.471006
b1924_293T_proteinID_04A_QE3_122212.40127	nRWIAQIVKc	0.590647
b1928_293T_proteinID_08A_QE3_122212.26621	nQAFSTAAAIQSAKc	0.580908
b1942_293T_proteinID_06B_QE3_122212.34416	nVVAPSIIAARc	0.234053
b1928_293T_proteinID_08A_QE3_122212.26628	nTAIVANTSNMPVAARc	0.54248
b1929_293T_proteinID_09A_QE3_122212.35852	nRSIHDAICVIRc	0.497496
b1924_293T_proteinID_04A_QE3_122212.40048	nNVQAEEMVEFSSGIKc	0.713296
b1931_293T_proteinID_11A_QE3_122212.45136	nYIAQWYSETNGRc	0.471983
b1939_293T_proteinID_03B_QE3_122212.66857	nGSAAVICNNISVIQIPARc	0.454203
b1939_293T_proteinID_03B_QE3_122212.66835	nRESVITATSIINNPIVKc	0.544289
b1925_293T_proteinID_05A_QE3_122212.63812	nGFAFVTFDDHDSVDKc	0.609001
b1948_293T_proteinID_12B_QE3_122212.74754	nSKEEAFDAICQIVAGKc	0.5397
b1943_293T_proteinID_07B_QE3_122212.43866	nYAFHSSSWIVAGKc	0.412862
b1944_293T_proteinID_08B_QE3_122212.67253	nYPAVIPEITVRc	0.517281
b1931_293T_proteinID_11A_QE3_122212.31026	nSSEHINEGETAMIVCKc	0.425336
b1931_293T_proteinID_11A_QE3_122212.45650	nVQASIAANTFTITGHAETKc	0.439451
b1929_293T_proteinID_09A_QE3_122212.21996	nIQPEEKPVEVSPAVTKc	0.508467
b1948_293T_proteinID_12B_QE3_122212.60301	nVTGEADVEFATHEDAVAAMSKc	0.352848
b1940_293T_proteinID_04B_QE3_122212.29254	nSIHDAICVIRc	0.34644
b1948_293T_proteinID_12B_QE3_122212.60244	nDICTRVPTWGPIRc	0.426261
b1923_293T_proteinID_03A_QE3_122212.30249	nVNIQNNPGAMEHFHMKc	0.346741
b1923_293T_proteinID_03A_QE3_122212.44869	nRQEIEQVIGIRc	0.513373
b1946_293T_proteinID_10B_QE3_122212.69994	nTYEAAIETIQNMSKc	0.53867
b1948_293T_proteinID_12B_QE3_122212.60455	nMSSYAFFVQTCRc	0.451369
b1944_293T_proteinID_08B_QE3_122212.53206	nIYVGNIPPDIRc	0.521236
b1923_293T_proteinID_03A_QE3_122212.44745	nNAIESYAFNMKc	0.709679
b1928_293T_proteinID_08A_QE3_122212.26192	nTVDIKPDWGKc	0.587815
b1946_293T_proteinID_10B_QE3_122212.55300	nISPQTITTIVKc	0.532347
b1938_293T_proteinID_02B_QE3_122212.42816	nVPTANVSVVDITCRc	0.719321
b1944_293T_proteinID_08B_QE3_122212.53353	nIRQIAIETIDINKc	0.236836
b1931_293T_proteinID_11A_QE3_122212.45805	nVGPGPAIMIRc	0.599895
b1946_293T_proteinID_10B_QE3_122212.41057	n(42.011)MEQVNEIKc	0.281248
b1941_293T_proteinID_05B_QE3_122212.10406	nISAVSVAQRc	0.449976
b1941_293T_proteinID_05B_QE3_122212.10350	nRSTVAQIVKc	0.506717
b1924_293T_proteinID_04A_QE3_122212.68431	nKQGIIPITFADPADYNKc	0.308881
b1929_293T_proteinID_09A_QE3_122212.39302	nTFTAWCNSHIRc	0.299726
b1946_293T_proteinID_10B_QE3_122212.30529	nVVQETVIVEERc	0.332148
b1946_293T_proteinID_10B_QE3_122212.30572	nVAQGVSGAVQDKc	0.620058
b1941_293T_proteinID_05B_QE3_122212.12802	nVGVGHAGEWARc	0.628167
b1941_293T_proteinID_05B_QE3_122212.12766	nKYAGIIEKc	0.515014
b1931_293T_proteinID_11A_QE3_122212.31833	nTPVEPEVAIHRc	0.336526
b1941_293T_proteinID_05B_QE3_122212.12448	nVHEICDNFCHRc	0.445834
b1928_293T_proteinID_08A_QE3_122212.4003	nSHVAGQMIHGGGSRc	0.625179
b1938_293T_proteinID_02B_QE3_122212.43324	nQIGENIIVPGGVKc	0.292987
b1937_293T_proteinID_01B_QE3_122212.34198	nKIQEEIIISEKc	0.558177
b1941_293T_proteinID_05B_QE3_122212.26918	nAKTEIIISAEAAKc	0.405389
b1929_293T_proteinID_09A_QE3_122212.25099	nTIHPAVHAGIIARc	0.727056
b1941_293T_proteinID_05B_QE3_122212.12259	nSGAIIPKPVKc	0.39572
b1938_293T_proteinID_02B_QE3_122212.43249	nVAPEEHPTIITEAPINPKc	0.832806
b1930_293T_proteinID_10A_QE3_122212.22966	nQEIQHIFREPEKc	0.388868
b1941_293T_proteinID_05B_QE3_122212.26809	nAKTEIIISAEAAKc	0.36868
b1944_293T_proteinID_08B_QE3_122212.68312	nSDDDGFEIVPIEDPAKc	0.468528
b1938_293T_proteinID_02B_QE3_122212.57767	nAVHEDIVAFEIIPKc	0.936849
b1927_293T_proteinID_07A_QE3_122212.6319	nNSHAPPAETIRc	0.49094
b1932_293T_proteinID_12A_QE3_122212.42985	nKIEDFMSTMDANGERc	0.559129
b1924_293T_proteinID_04A_QE3_122212.41681	nSSENIITVHEQANVESIKc	0.673944
b1922_293T_proteinID_02A_QE3_122212.37719	nEEISDDNARIPCFNGRc	0.453476
b1937_293T_proteinID_01B_QE3_122212.20781	nTAAYVNAIEKc	0.404562
b1928_293T_proteinID_08A_QE3_122212.4571	nRTIIHQAIKc	0.478312
b1927_293T_proteinID_07A_QE3_122212.6571	nNADSGVHINRc	0.685067
b1945_293T_proteinID_09B_QE3_122212.8856	nRPIAHIPCPGKc	0.21704
b1942_293T_proteinID_06B_QE3_122212.21788	nMSESIDTADPAVTGAKc	0.537307
b1930_293T_proteinID_10A_QE3_122212.22220	nVAVVAGYGDVGKc	0.511018
b1939_293T_proteinID_03B_QE3_122212.52702	nIVWIETPTNPTQKc	1
b1927_293T_proteinID_07A_QE3_122212.19523	n(42.011)MEAAGSPAATETGKc	0.535899
b1927_293T_proteinID_07A_QE3_122212.19534	nSVQPTSEERIPKc	0.91301
b1930_293T_proteinID_10A_QE3_122212.36990	nQRHPFIIIGTTANRc	0.303675
b1922_293T_proteinID_02A_QE3_122212.23813	nSEANATQIIRc	0.420589
b1937_293T_proteinID_01B_QE3_122212.34854	nVIVVGNPANTNCITASKc	0.183068
b1937_293T_proteinID_01B_QE3_122212.34866	nNGVQAMVEFDSVQSAQRc	0.594619
b1943_293T_proteinID_07B_QE3_122212.45466	nMSGGWEIEINGTEAKc	0.0972295
b1930_293T_proteinID_10A_QE3_122212.36650	nYDGIIIPGKc	0.408373
b1943_293T_proteinID_07B_QE3_122212.45506	nNQVAMNPTNTVFDAKc	0.975781
b1929_293T_proteinID_09A_QE3_122212.11068	nIPGDAAASSSAVKc	0.309543
b1927_293T_proteinID_07A_QE3_122212.6179	nSTVDAPTAAGRc	0.60288
b1944_293T_proteinID_08B_QE3_122212.54855	nTDVDPIDEVCYRc	0.525565
b1927_293T_proteinID_07A_QE3_122212.19850	nSADGSAPAGEGEGVTIQRc	0.759739
b1906_293T_proteinID_01A_QE3_122212.37245	nSTACQMIVCYAKc	0.861127
b1929_293T_proteinID_09A_QE3_122212.10510	nKIEQEITAAKc	0.98605
b1924_293T_proteinID_04A_QE3_122212.55309	nSVTRPAFIYNPINKc	0.261475
b1906_293T_proteinID_01A_QE3_122212.37367	nKQGGIGPMNIPIVSDPKc	0.33179
b1932_293T_proteinID_12A_QE3_122212.56674	nVNIISFTGSTQVGKc	0.457875
b1932_293T_proteinID_12A_QE3_122212.42089	nVENTRWDYITQVEKc	1
b1930_293T_proteinID_10A_QE3_122212.37009	nVGDGMNAYMAYRc	0.396242
b1946_293T_proteinID_10B_QE3_122212.58237	nVIVNPMDIETIRKc	0.532061
b1925_293T_proteinID_05A_QE3_122212.50264	nSPIEAPIVCSGIKc	0.612625
b1932_293T_proteinID_12A_QE3_122212.56528	nYPIEHGIVTNWDDMEKc	0.736989
b1942_293T_proteinID_06B_QE3_122212.49908	nNCPPSPIPIISKc	0.494287
b1929_293T_proteinID_09A_QE3_122212.24900	nIPGEETDTIQHMRc	0.47234
b1943_293T_proteinID_07B_QE3_122212.30021	nYVSSITEEISKc	0.359114
b1928_293T_proteinID_08A_QE3_122212.15711	nIPHPAAPVTVKc	0.489958
b1923_293T_proteinID_03A_QE3_122212.33007	nSVVTGGVQSVMGSRc	0.421148
b1926_293T_proteinID_06A_QE3_122212.60541	nVIAAIPAAEIVQACRc	0.678754
b1926_293T_proteinID_06A_QE3_122212.60538	nSSMSVTSIEAEIQAKc	0.492343
b1944_293T_proteinID_08B_QE3_122212.40523	nVAVVNSIGINNCRc	0.624886
b1923_293T_proteinID_03A_QE3_122212.33073	nSRQHQMQIVDSIVRc	0.154341
b1926_293T_proteinID_06A_QE3_122212.8835	nTFNQVVKPRc	0.414011
b1923_293T_proteinID_03A_QE3_122212.47957	nNMPQADAMVIVARc	0.534441
b1943_293T_proteinID_07B_QE3_122212.30146	nYPIFEGQETGKc	0.507653
b1943_293T_proteinID_07B_QE3_122212.30158	nTIEGVTVTSQMPKc	0.573664
b1906_293T_proteinID_01A_QE3_122212.37748	nIYNVVVDTEVTGKc	0.723616
b1926_293T_proteinID_06A_QE3_122212.8583	nIKPPVHYNNPSKc	0.507839
b1927_293T_proteinID_07A_QE3_122212.5594	nQGSPVAAGAPAKc	0.492405
b1922_293T_proteinID_02A_QE3_122212.38768	nYNDIDITIDKc	0.584895
b1922_293T_proteinID_02A_QE3_122212.24111	nRSDIYAVEMKc	0.441925
b1906_293T_proteinID_01A_QE3_122212.37865	nDWFSGSAQGVIAAAQHRc	0.633622
b1906_293T_proteinID_01A_QE3_122212.37832	nIYNVVVDTEVTGKc	0.690336
b1948_293T_proteinID_12B_QE3_122212.63414	nSITIFGTGDTIKc	0.580888
b1922_293T_proteinID_02A_QE3_122212.24158	nQTFPSEVVGKc	0.587265
b1922_293T_proteinID_02A_QE3_122212.38744	nTIENPEPIIRc	0.510297
b1922_293T_proteinID_02A_QE3_122212.24277	nTGVCISCDAGMCRc	0.511059
b1932_293T_proteinID_12A_QE3_122212.42236	nVAGMDVEITVEERc	0.784828
b1922_293T_proteinID_02A_QE3_122212.24390	nYGAIPDQGIAKc	0.388913
b1943_293T_proteinID_07B_QE3_122212.30413	nSTIMIEHQAFEKc	0.680858
b1943_293T_proteinID_07B_QE3_122212.30564	nVPNGGGGGGGIPISTVRc	0.44515
b1924_293T_proteinID_04A_QE3_122212.69209	nVIGIVIIRc	0.690158
b1931_293T_proteinID_11A_QE3_122212.46976	nVTFEADENENITVVKc	0.400163
b1944_293T_proteinID_08B_QE3_122212.54084	nTPFIGDMAHIRc	0.479156
b1944_293T_proteinID_08B_QE3_122212.54039	nIYVGNIPPDIRc	0.491081
b1928_293T_proteinID_08A_QE3_122212.29640	nNEEKPVQMMFKc	0.532424
b1946_293T_proteinID_10B_QE3_122212.44494	nITVENEVDIDGPPRc	0.638566
b1923_293T_proteinID_03A_QE3_122212.33853	nVDVASVIVTKc	0.400881
b1932_293T_proteinID_12A_QE3_122212.56300	nIPFCAMGVSSVIHPKc	0.550476
b1946_293T_proteinID_10B_QE3_122212.30148	n(42.011)SVVVQHVEEKc	0.620048
b1932_293T_proteinID_12A_QE3_122212.56332	nTGITSGNVTENIQTYIDKc	0.503322
b1924_293T_proteinID_04A_QE3_122212.69681	nKVTMINAIPVASIDPIKc	0.531707
b1931_293T_proteinID_11A_QE3_122212.32892	nDREYGIPPEQSIETAKc	0.631084
b1932_293T_proteinID_12A_QE3_122212.56210	nISPAIDYTYDSDIIKc	0.941637
b1946_293T_proteinID_10B_QE3_122212.44686	nRPPSVGDVFHGISKc	0.631755
b1928_293T_proteinID_08A_QE3_122212.15479	nKPIEAVIRc	0.488305
b1928_293T_proteinID_08A_QE3_122212.15454	nTHIDVIHYRc	0.543159
b1906_293T_proteinID_01A_QE3_122212.37001	nKIQEVDSIWKc	0.498786
b1928_293T_proteinID_08A_QE3_122212.15163	nRVQEIQQGAFGRc	0.423414
b1944_293T_proteinID_08B_QE3_122212.54736	nKIEDAATYISIPSTKc	0.453668
b1906_293T_proteinID_01A_QE3_122212.37107	nRAIPNQGEIIVIRc	0.726363
b1941_293T_proteinID_05B_QE3_122212.11627	nRFCIDSAKc	0.528685
b1928_293T_proteinID_08A_QE3_122212.29896	nERSDTFINIRc	0.629515
b1938_293T_proteinID_02B_QE3_122212.30572	nTPAAAAAMNIASPRc	0.6947
b1922_293T_proteinID_02A_QE3_122212.22870	nTFVSGACDASIKc	0.530254
b1937_293T_proteinID_01B_QE3_122212.21233	nRESVEIAIKc	0.459761
b1922_293T_proteinID_02A_QE3_122212.22967	nIYGSGDQEAWQKc	0.835274
b1930_293T_proteinID_10A_QE3_122212.23764	nIPATEKPVIISKc	0.370519
b1944_293T_proteinID_08B_QE3_122212.69335	nVDFPQDQITAITGRc	0.633447
b1929_293T_proteinID_09A_QE3_122212.38483	nTCVTCEVSYCDECIKc	0.38412
b1937_293T_proteinID_01B_QE3_122212.35579	nSQIDVAISQDSTYQGERc	0.623565
b1929_293T_proteinID_09A_QE3_122212.38472	nNQVIVFVHSRc	0.525127
b1938_293T_proteinID_02B_QE3_122212.30020	nVIIPEYGGTKc	0.314731
b1929_293T_proteinID_09A_QE3_122212.38344	nKIEEEQIIIEDQNCKc	0.354787
b1937_293T_proteinID_01B_QE3_122212.35299	nVMPNAIVQSVGVSSGKc	0.39435
b1937_293T_proteinID_01B_QE3_122212.35298	nTHINIVVIGHVDSGKc	0.459081
b1937_293T_proteinID_01B_QE3_122212.49948	nRPSIGIAPGGIAVVGRc	0.362643
b1938_293T_proteinID_02B_QE3_122212.44483	nVSIEEIYSGCTKc	0.66824
b1930_293T_proteinID_10A_QE3_122212.23137	nKWAEQYIKc	0.526062
b1930_293T_proteinID_10A_QE3_122212.23107	nITDISVTDPEKc	0.556609
b1925_293T_proteinID_05A_QE3_122212.66438	nYGYEIPVDMICKc	0.408034
b1929_293T_proteinID_09A_QE3_122212.38876	nVANSVIFPCKc	0.420847
b1906_293T_proteinID_01A_QE3_122212.24831	nNIAICPANHAPIRc	0.633706
b1906_293T_proteinID_01A_QE3_122212.24913	nVIIEAAVRc	0.32761
b1929_293T_proteinID_09A_QE3_122212.24110	nVVIIHGPPGTGKc	0.583671
b1930_293T_proteinID_10A_QE3_122212.23205	nTQIDHYVGIARc	0.45453
b1941_293T_proteinID_05B_QE3_122212.27827	nQVASEFGIKc	0.330373
b1943_293T_proteinID_07B_QE3_122212.46186	nNGVQAMVEFDSVQSAQRc	0.812727
b1925_293T_proteinID_05A_QE3_122212.66612	nTHVADFAPEVAWVTRc	0.893167
b1941_293T_proteinID_05B_QE3_122212.27796	nYIECSAIQQDGVKc	0.507237
b1938_293T_proteinID_02B_QE3_122212.44116	nSCENIAPFNTAIKc	0.908474
b1929_293T_proteinID_09A_QE3_122212.38641	nTIDNVAIVEEEKc	0.563847
b1941_293T_proteinID_05B_QE3_122212.27755	nVEVVWADNSKc	0.329331
b1938_293T_proteinID_02B_QE3_122212.44044	nVVIASQPDIECGFSRc	1
b1926_293T_proteinID_06A_QE3_122212.9232	nVQQIVPKc	0.585487
b1932_293T_proteinID_12A_QE3_122212.41358	nYGEYFPGTGDIRc	0.940071
b1925_293T_proteinID_05A_QE3_122212.66559	nVVVQVIAEEPEAVIKc	0.670202
b1932_293T_proteinID_12A_QE3_122212.41393	nGCDVVNIPAGVPRc	0.618187
b1941_293T_proteinID_05B_QE3_122212.27615	nTSSVVTIEVAKc	0.233814
b1939_293T_proteinID_03B_QE3_122212.53964	nIVQATTIITMDKc	0.655357
b1938_293T_proteinID_02B_QE3_122212.58539	nISEQFSAMFRc	0.530332
b1922_293T_proteinID_02A_QE3_122212.22325	nTNAENEFVTIKKc	0.388853
b1927_293T_proteinID_07A_QE3_122212.70740	nKIEDNNTIVFIVDVKc	0.559027
b1932_293T_proteinID_12A_QE3_122212.41960	nNEISGTISGITRc	0.678254
b1947_293T_proteinID_11B_QE3_122212.52472	nVNIISFTGSTQVGKc	0.429073
b1927_293T_proteinID_07A_QE3_122212.7271	nSQESDYQPIKKc	0.52986
b1922_293T_proteinID_02A_QE3_122212.36980	nNADNDWFRc	0.539805
b1929_293T_proteinID_09A_QE3_122212.24415	nVRQASVADYEETVKc	0.500612
b1930_293T_proteinID_10A_QE3_122212.37922	nVGIIGSCTNSSYEDMGRc	0.55342
b1930_293T_proteinID_10A_QE3_122212.37977	nRVMIPVPAGVEDGQTVRc	0.51747
b1938_293T_proteinID_02B_QE3_122212.58240	nYGGPPPDSVYSGQQPSVGTEIFVGKc	1
b1929_293T_proteinID_09A_QE3_122212.24309	nTPTTQETDGFQVKc	0.59128
b1925_293T_proteinID_05A_QE3_122212.52355	nITFDSSFSPNTGKKc	0.90077
b1929_293T_proteinID_09A_QE3_122212.24358	nSSDEAVIICKc	0.634992
b1927_293T_proteinID_07A_QE3_122212.7537	nQITPPEGSSKc	0.343898
b1939_293T_proteinID_03B_QE3_122212.54062	nGRIPIIAVCDYKc	0.449861
b1923_293T_proteinID_03A_QE3_122212.46274	nQIQNISIAAASGGAKc	0.343206
b1928_293T_proteinID_08A_QE3_122212.14461	nVYIASSSGSTAIKc	0.968039
b1942_293T_proteinID_06B_QE3_122212.36457	nVAMFITDSNNIKc	0.767285
b1925_293T_proteinID_05A_QE3_122212.51236	nRGIPSTSVPTIESAAAITTKc	0.362857
b1925_293T_proteinID_05A_QE3_122212.51269	nVTNGAFTGEISPGMIKc	0.412402
b1923_293T_proteinID_03A_QE3_122212.46115	nVAVIIIAGGQGTRc	0.752563
b1922_293T_proteinID_02A_QE3_122212.37006	nTVIEPMACDGIRc	0.84879
b1928_293T_proteinID_08A_QE3_122212.14524	nYRDHVTATQIIQKc	0.528079
b1930_293T_proteinID_10A_QE3_122212.38338	nVVVVVPNEEDWKKc	0.45854
b1929_293T_proteinID_09A_QE3_122212.23552	nQDIPPIDEKPRc	0.407783
b1906_293T_proteinID_01A_QE3_122212.24233	nKVVNPIFEKc	0.557756
b1924_293T_proteinID_04A_QE3_122212.56899	nTAICNIIIGNPPSKc	0.521388
b1926_293T_proteinID_06A_QE3_122212.61814	nNAITTIAGPITPPVKc	0.587581
b1906_293T_proteinID_01A_QE3_122212.24317	nRSGYITIGYRc	0.660053
b1925_293T_proteinID_05A_QE3_122212.51422	nHSISIIDIEHKc	0.336361
b1906_293T_proteinID_01A_QE3_122212.24344	nHQHFVIVGETGSGKc	0.697185
b1930_293T_proteinID_10A_QE3_122212.38167	nVQAQVIQETIVPKc	0.51499
b1930_293T_proteinID_10A_QE3_122212.38671	nTMQGSEVVNVIKc	0.441948
b1944_293T_proteinID_08B_QE3_122212.41990	nVTGEADVEFATHEDAVAAMSKc	0.869331
b1942_293T_proteinID_06B_QE3_122212.36890	nTHINIVVIGHVDSGKc	0.445135
b1930_293T_proteinID_10A_QE3_122212.24117	nVYYTAGYNSPVKc	0.674389
b1923_293T_proteinID_03A_QE3_122212.46577	nYIGEVGDIVVGRc	0.377855
b1932_293T_proteinID_12A_QE3_122212.55782	nYPIEHGIVTNWDDMEKc	0.872691
b1927_293T_proteinID_07A_QE3_122212.6833	nNDISPPGRc	0.520677
b1939_293T_proteinID_03B_QE3_122212.40002	nYVIDYYDGGEVNKc	0.964175
b1923_293T_proteinID_03A_QE3_122212.46867	nNSHAEFIDIMKc	0.26088
b1923_293T_proteinID_03A_QE3_122212.32261	nIGIHSAIIDEKc	0.397225
b1939_293T_proteinID_03B_QE3_122212.40110	nCQSIQEEISFRKc	0.49049
b1922_293T_proteinID_02A_QE3_122212.37509	nVAISSETEVAIARc	0.425884
b1931_293T_proteinID_11A_QE3_122212.33173	nSSDEPMTTFVVCNECGNRc	0.327912
b1931_293T_proteinID_11A_QE3_122212.47777	nVGIDTPDIDIHGPEGKc	0.570739
b1946_293T_proteinID_10B_QE3_122212.57296	nQNIYDIDEDDDGIASVPTKc	0.481174
b1937_293T_proteinID_01B_QE3_122212.20940	nTIQEQSGAMNIRc	0.851396
b1923_293T_proteinID_03A_QE3_122212.32150	nIGIHSAIIDEKc	0.611977
b1932_293T_proteinID_12A_QE3_122212.55528	nYPIEHGIVTNWDDMEKc	0.858201
b1922_293T_proteinID_02A_QE3_122212.37692	nSTIQNIESSSNQAINCKc	0.705338
b1922_293T_proteinID_02A_QE3_122212.23000	nQSPASPPPIGGGAPVRc	0.797392
b1922_293T_proteinID_02A_QE3_122212.23009	nVNGEVVQSSNTNQMVFKc	0.857646
b1922_293T_proteinID_02A_QE3_122212.37625	nSNIVDNTNQVEVIQRc	0.138702
b1922_293T_proteinID_02A_QE3_122212.23042	nSAIIQENSTISASNKc	0.386359
b1944_293T_proteinID_08B_QE3_122212.69906	nVPGISSIEQGMTGIKc	0.287942
b1937_293T_proteinID_01B_QE3_122212.35157	nTHINIVVIGHVDSGKc	0.473656
b1944_293T_proteinID_08B_QE3_122212.55295	nITVMSIQESGIKc	0.564336
b1937_293T_proteinID_01B_QE3_122212.49768	nITEDIEYHEIIDRc	0.641122
b1926_293T_proteinID_06A_QE3_122212.61143	n(42.011)ASCAGIDIEDATQHIRc	0.539991
b1944_293T_proteinID_08B_QE3_122212.69849	nYEDFGPIFTAKc	0.831723
b1948_293T_proteinID_12B_QE3_122212.62606	nSVDVIIDDDIVDKc	0.257674
b1923_293T_proteinID_03A_QE3_122212.32324	nGIKPVTIEIGGKc	0.946366
b1923_293T_proteinID_03A_QE3_122212.32336	nSIVIQAAVPKc	0.447595
b1937_293T_proteinID_01B_QE3_122212.35045	nTISHVIIGIKc	0.657928
b1926_293T_proteinID_06A_QE3_122212.61232	nVSFGVSEQQAVEAWEKc	0.491029
b1944_293T_proteinID_08B_QE3_122212.55341	nVTVVIGAQWGDEGKc	0.893435
b1943_293T_proteinID_07B_QE3_122212.31940	nSSPIVNAAIEGKc	0.32045
b1923_293T_proteinID_03A_QE3_122212.32734	nKPEYDIEEDDQEVIKc	1
b1946_293T_proteinID_10B_QE3_122212.43015	nSIEEECESSICTSAIRc	1
b1946_293T_proteinID_10B_QE3_122212.57694	nNIAMGVNITSMSKc	0.689053
b1937_293T_proteinID_01B_QE3_122212.49352	nIVPAPKPEPVSIVIKc	0.300359
b1926_293T_proteinID_06A_QE3_122212.61003	nSADFAEIEVIRc	0.159638
b1946_293T_proteinID_10B_QE3_122212.43419	nIVVPPIPGKc	0.773442
b1938_293T_proteinID_02B_QE3_122212.30885	nIQIISTDSAVASPQRc	0.215396
b1938_293T_proteinID_02B_QE3_122212.30878	nNWACFTGKc	0.550146
b1944_293T_proteinID_08B_QE3_122212.41148	nIVIPASQCGSIIGKc	0.383406
b1944_293T_proteinID_08B_QE3_122212.41163	nVCHTEIIISQVSQKc	0.604136
b1926_293T_proteinID_06A_QE3_122212.61386	n(42.011)ASCAGIDIEDATQHIRc	0.496317
b1928_293T_proteinID_08A_QE3_122212.28453	nRIDIQEAIKc	0.519903
b1938_293T_proteinID_02B_QE3_122212.30724	nNIPIPPPPPPRc	0.525685
b1924_293T_proteinID_04A_QE3_122212.56556	nMSSYAFFVQTCRc	0.483921
b1927_293T_proteinID_07A_QE3_122212.8018	nRPDQQIQGEGKc	0.429468
b1938_293T_proteinID_02B_QE3_122212.31640	nQIIDSAASITGSKc	0.458521
b1932_293T_proteinID_12A_QE3_122212.59365	nYPIEHGIVTNWDDMEKc	0.797814
b1938_293T_proteinID_02B_QE3_122212.31415	nSVVTGGVQSVMGSRc	0.742228
b1929_293T_proteinID_09A_QE3_122212.4991	nKPAPPPAPPQATKc	0.61469
b1932_293T_proteinID_12A_QE3_122212.59268	nITGQIFIGGSIVKc	0.199923
b1929_293T_proteinID_09A_QE3_122212.27640	nVMEIVDADEKc	0.992422
b1928_293T_proteinID_08A_QE3_122212.18261	nVGEITQQAIQRc	0.858302
b1925_293T_proteinID_05A_QE3_122212.67582	nNIIDVIDQARc	0.499765
b1932_293T_proteinID_12A_QE3_122212.59137	nYPIEHGIVTNWDDMEKc	0.888335
b1925_293T_proteinID_05A_QE3_122212.67575	nSDIGEVIIVGGMTRc	0.600609
b1925_293T_proteinID_05A_QE3_122212.67504	nAAVMEGIVIGGGCAIIRc	0.984723
b1938_293T_proteinID_02B_QE3_122212.45878	nSSPGISDTIFCRc	0.630404
b1928_293T_proteinID_08A_QE3_122212.18381	nVFEINSDSGKc	0.296023
b1924_293T_proteinID_04A_QE3_122212.58216	nNVQAEEMVEFSSGIKc	0.408178
b1943_293T_proteinID_07B_QE3_122212.47328	nIVIEVAQHIGESTVRc	0.670582
b1930_293T_proteinID_10A_QE3_122212.24505	nVTEIAITASDRc	0.336269
b1941_293T_proteinID_05B_QE3_122212.14566	nYGDGGSTFQSTTGHCVHMRc	0.93432
b1922_293T_proteinID_02A_QE3_122212.11214	nPQNEYIEIHRKc	0.751793
b1939_293T_proteinID_03B_QE3_122212.40451	nYYITIIDAPGHRc	0.600553
b1930_293T_proteinID_10A_QE3_122212.38885	nNNQNPWTFERc	0.211467
b1929_293T_proteinID_09A_QE3_122212.13358	nNHIPITEQGDAPRc	0.363107
b1923_293T_proteinID_03A_QE3_122212.49534	nIQQQITQAAQEIAAEKc	0.609031
b1923_293T_proteinID_03A_QE3_122212.49570	nGAVNSFDPVGSYQRc	0.920895
b1930_293T_proteinID_10A_QE3_122212.38928	nSIIHTVIIQKc	0.721788
b1943_293T_proteinID_07B_QE3_122212.33095	nVTVIFAGQHIAKc	0.851156
b1923_293T_proteinID_03A_QE3_122212.49497	nIQQQITQAAQEIAAEKc	0.733263
b1932_293T_proteinID_12A_QE3_122212.30711	nTVENVTVFGTASASKc	0.53835
b1927_293T_proteinID_07A_QE3_122212.8548	nTGVVTDGVKc	0.841435
b1923_293T_proteinID_03A_QE3_122212.35112	nTTPSYVAFTDTERc	1
b1943_293T_proteinID_07B_QE3_122212.47928	nDAGAGIIAVQITDPEGKPKc	0.608331
b1938_293T_proteinID_02B_QE3_122212.59744	nSYEIPDGQVITIGNERc	0.630069
b1930_293T_proteinID_10A_QE3_122212.24990	nVYISNGQVIDSRc	0.574821
b1929_293T_proteinID_09A_QE3_122212.13899	nDAMSSPASTASSASSTSIKc	0.958399
b1925_293T_proteinID_05A_QE3_122212.53453	nQVGSISMDIQITNKc	0.5151
b1943_293T_proteinID_07B_QE3_122212.33266	nVDWITEKc	0.457042
b1923_293T_proteinID_03A_QE3_122212.35000	nITIPPHIAYGENGTGDKc	0.344151
b1923_293T_proteinID_03A_QE3_122212.49673	nIVVEWQIQDDKc	0.618415
b1927_293T_proteinID_07A_QE3_122212.8705	nTIGSGACGEVKc	0.349461
b1929_293T_proteinID_09A_QE3_122212.13715	nSSGGGGWADPRc	0.391367
b1943_293T_proteinID_07B_QE3_122212.33417	nIRPGVSIIAIHGRc	0.435978
b1943_293T_proteinID_07B_QE3_122212.33440	nVIRPQVTAVAQQNQGEVPEPQDMKc	0.505725
b1927_293T_proteinID_07A_QE3_122212.8787	nKPSVSEEVQATPNKc	0.491345
b1943_293T_proteinID_07B_QE3_122212.33468	nNTIETSSINFKc	0.943355
b1930_293T_proteinID_10A_QE3_122212.10191	nNPHQIFCKc	0.34037
b1929_293T_proteinID_09A_QE3_122212.13622	nITAHIVHEIRRc	0.287513
b1943_293T_proteinID_07B_QE3_122212.33520	nKTSFEIAEIKc	0.230285
b1941_293T_proteinID_05B_QE3_122212.28543	nSGGIIPDPPRc	0.447336
b1938_293T_proteinID_02B_QE3_122212.59449	nTNDQDGIISGIIRc	0.467135
b1931_293T_proteinID_11A_QE3_122212.48787	nMSSYAFFVQTCREEHKc	0.985165
b1938_293T_proteinID_02B_QE3_122212.46001	nDGAITIANNVTPAKc	0.660727
b1925_293T_proteinID_05A_QE3_122212.52664	nTVIGEIPPASSGSAIAANVCKc	0.470918
b1906_293T_proteinID_01A_QE3_122212.39941	nTIINAEDPPMVVVRKc	0.691509
b1938_293T_proteinID_02B_QE3_122212.46057	nQIITISSEISQARDENKc	0.62026
b1924_293T_proteinID_04A_QE3_122212.57964	nNVQAEEMVEFSSGIKc	0.277646
b1932_293T_proteinID_12A_QE3_122212.30174	nYAQAGFEGFKc	0.236913
b1906_293T_proteinID_01A_QE3_122212.39977	nMGPAMGPAIGAGIERc	0.529844
b1941_293T_proteinID_05B_QE3_122212.28305	nSGPICIPESRc	0.432455
b1942_293T_proteinID_06B_QE3_122212.37846	nDIEAEHVEVESTTINRc	0.209974
b1931_293T_proteinID_11A_QE3_122212.48837	nMSSYAFFVQTCREEHKc	0.868884
b1929_293T_proteinID_09A_QE3_122212.12891	nNGSTAVAESVASPQKc	0.825932
b1939_293T_proteinID_03B_QE3_122212.55579	nSTIAAIIAAQRc	0.497287
b1929_293T_proteinID_09A_QE3_122212.12791	nSTNIAAAASEPHSc	0.567129
b1931_293T_proteinID_11A_QE3_122212.48659	nMSSYAFFVQTCREEHKc	1
b1940_293T_proteinID_04B_QE3_122212.70108	n(42.011)MDGIVPDIAVGTKc	0.377325
b1941_293T_proteinID_05B_QE3_122212.28067	nKNEPPITCPYSIKc	0.409422
b1943_293T_proteinID_07B_QE3_122212.32742	nERNQNEAIIQAIKc	0.74172
b1923_293T_proteinID_03A_QE3_122212.35915	nTAIHEVMEQQTISIAKc	0.46946
b1931_293T_proteinID_11A_QE3_122212.34556	nNHPSFYVFNHRc	0.290667
b1924_293T_proteinID_04A_QE3_122212.43791	nQIVQIETDIKc	0.339128
b1923_293T_proteinID_03A_QE3_122212.35855	nKVSQPIEGHAASFAQFKc	0.760356
b1931_293T_proteinID_11A_QE3_122212.20087	nTIAQGNISNTDVQAAKc	0.935418
b1932_293T_proteinID_12A_QE3_122212.44963	nVVDPTPEQFQAFRc	0.686934
b1930_293T_proteinID_10A_QE3_122212.25202	nKYADVIIPRc	0.391749
b1932_293T_proteinID_12A_QE3_122212.44830	nFGAVWQGDNTAEWDHIKc	0.667292
b1946_293T_proteinID_10B_QE3_122212.46596	nVQASIAANTFTITGHAETKc	0.51513
b1931_293T_proteinID_11A_QE3_122212.34938	nRSIHDAICVIRc	0.516351
b1924_293T_proteinID_04A_QE3_122212.57219	nNVQAEEMVEFSSGIKc	0.257665
b1928_293T_proteinID_08A_QE3_122212.17529	nVCAIPTVSGKc	0.74857
b1923_293T_proteinID_03A_QE3_122212.21663	nVQPGHCYHIYNGIRc	0.421292
b1948_293T_proteinID_12B_QE3_122212.51966	nSITAHSIIPIAEKc	0.409019
b1932_293T_proteinID_12A_QE3_122212.58388	nYPIEHGIVTNWDDMEKc	0.823966
b1946_293T_proteinID_10B_QE3_122212.46770	nTIEAEFNSPSPPTPEPGEGPRc	0.437086
b1924_293T_proteinID_04A_QE3_122212.57158	nMSSYAFFVQTCRc	0.832454
b1926_293T_proteinID_06A_QE3_122212.62500	nIVFNICPIQTEDDKc	0.62976
b1924_293T_proteinID_04A_QE3_122212.57138	nQTEIFAHFIQPAAQKc	0.678935
b1942_293T_proteinID_06B_QE3_122212.37039	nVASFSIPGSSSRc	0.3518
b1942_293T_proteinID_06B_QE3_122212.37012	nNIPIPPPPPPRc	0.262019
b1924_293T_proteinID_04A_QE3_122212.57479	nNVQAEEMVEFSSGIKc	0.618775
b1924_293T_proteinID_04A_QE3_122212.57436	nYGPIADVSIVYDQQSRc	0.585304
b1931_293T_proteinID_11A_QE3_122212.20112	nQGGITSDQAAVISKc	0.457044
b1926_293T_proteinID_06A_QE3_122212.62276	nYTIVQQQIPSFIQKc	0.661656
b1932_293T_proteinID_12A_QE3_122212.58139	nYPIEHGIVTNWDDMEKc	1
b1937_293T_proteinID_01B_QE3_122212.36093	nIPIITATPRc	0.411514
b1944_293T_proteinID_08B_QE3_122212.42285	nVIVMSATIDAGKc	0.604489
b1906_293T_proteinID_01A_QE3_122212.39413	nVVQNDAYTAPAIPSSIRc	0.169022
b1930_293T_proteinID_10A_QE3_122212.39181	nNPAVISAASFDGRc	0.550373
b1929_293T_proteinID_09A_QE3_122212.4109	nTGNSMPHPATGKc	0.60198
b1926_293T_proteinID_06A_QE3_122212.62982	nIWSVPDCNIIHTIRc	0.550397
b1932_293T_proteinID_12A_QE3_122212.44236	nVDAQASQIINIEGRc	0.26775
b1939_293T_proteinID_03B_QE3_122212.69732	nSFPIHFDENSFFAGDKKc	0.426478
b1906_293T_proteinID_01A_QE3_122212.39729	nSQGQDVTSSVYFMKc	0.584114
b1924_293T_proteinID_04A_QE3_122212.43247	nVMNMEESNNGSISAEFKc	0.725589
b1928_293T_proteinID_08A_QE3_122212.17766	nVVITAEVSGGSRc	0.702782
b1906_293T_proteinID_01A_QE3_122212.25195	nIQHVEDGVISMQVASARc	0.567317
b1931_293T_proteinID_11A_QE3_122212.20652	nKIADMYGGGDDc	0.421949
b1947_293T_proteinID_11B_QE3_122212.56229	nISFFFDGTKc	0.471489
b1938_293T_proteinID_02B_QE3_122212.31911	nIGIHSAIIDEKc	0.7936
b1929_293T_proteinID_09A_QE3_122212.26054	nIQEENVIPRc	0.552801
b1927_293T_proteinID_07A_QE3_122212.72142	nIYGPSSVSFADDFVRc	0.265499
b1927_293T_proteinID_07A_QE3_122212.72233	nVAEVISSIIGGEGHFSKc	0.567774
b1927_293T_proteinID_07A_QE3_122212.9481	nKVEAPETNIDKc	0.630483
b1927_293T_proteinID_07A_QE3_122212.9460	nKVEAPETNIDKc	0.406893
b1947_293T_proteinID_11B_QE3_122212.40918	nHSNTNSVDDTIVAINMRc	0.417413
b1943_293T_proteinID_07B_QE3_122212.48087	nDAGAGIIAVQITDPEGKPKc	0.466786
b1944_293T_proteinID_08B_QE3_122212.57245	nIVMEISGEMVRc	0.261428
b1944_293T_proteinID_08B_QE3_122212.57227	nVAAAVDIIIKc	0.587496
b1927_293T_proteinID_07A_QE3_122212.9779	nRVIEEGSVEARc	0.629834
b1944_293T_proteinID_08B_QE3_122212.57357	nISHIPIVEEIRc	0.740942
b1937_293T_proteinID_01B_QE3_122212.23439	nKQIADETIIKc	0.756334
b1938_293T_proteinID_02B_QE3_122212.32534	nTHINIVVIGHVDSGKc	0.546839
b1942_293T_proteinID_06B_QE3_122212.39266	nRTGQPMIHIYIDKc	0.630731
b1937_293T_proteinID_01B_QE3_122212.23384	nYTSIPTSVEESGKc	0.356811
b1929_293T_proteinID_09A_QE3_122212.26230	nKIQEESDIEIAKc	0.362456
b1944_293T_proteinID_08B_QE3_122212.57681	nVAGISIAYSSVQDVQKc	0.53974
b1929_293T_proteinID_09A_QE3_122212.26293	nTTQEEQIRQQITEKc	0.67994
b1925_293T_proteinID_05A_QE3_122212.54128	nVIPAADISQQISTAGTEASGTGNMKc	0.911698
b1937_293T_proteinID_01B_QE3_122212.23264	nKQIADETIIKc	0.39017
b1944_293T_proteinID_08B_QE3_122212.43176	nVVGTIDQIVKc	0.431342
b1927_293T_proteinID_07A_QE3_122212.9224	nVSSDNVADIHEKc	0.403378
b1929_293T_proteinID_09A_QE3_122212.26852	n(42.011)MEGGPAVCCQDPRc	0.337632
b1943_293T_proteinID_07B_QE3_122212.48641	nSGGIGGSHAIIIIRc	0.910571
b1930_293T_proteinID_10A_QE3_122212.11291	nVAVVGNVDAGKc	0.301312
b1930_293T_proteinID_10A_QE3_122212.11287	nVAVVGNVDAGKc	0.336878
b1947_293T_proteinID_11B_QE3_122212.54754	nISVIGAITSVQQRc	0.998172
b1929_293T_proteinID_09A_QE3_122212.12193	nTTSICAGPSASKNEYEKc	0.543666
b1947_293T_proteinID_11B_QE3_122212.40084	nSIPNIITDDRc	0.633242
b1925_293T_proteinID_05A_QE3_122212.54625	nVGIIIEYEAQKc	0.406756
b1925_293T_proteinID_05A_QE3_122212.54621	nIIVDGIKQEVISTSSKc	0.615934
b1929_293T_proteinID_09A_QE3_122212.26662	nSETIISPPPEKc	0.27142
b1939_293T_proteinID_03B_QE3_122212.41818	nIQHGSIIGFPKc	0.592561
b1927_293T_proteinID_07A_QE3_122212.72766	nVTEGIVDVIIYHQPDDKc	0.539114
b1947_293T_proteinID_11B_QE3_122212.40325	nPQYQTWEEFSRc	0.890814
b1943_293T_proteinID_07B_QE3_122212.34454	nVGVPTVDIDAQGRc	0.915017
b1931_293T_proteinID_11A_QE3_122212.49094	nMSSYAFFVQTCREEHKc	0.835088
b1947_293T_proteinID_11B_QE3_122212.40278	nTYITDPVSAPCAPPIQPKc	0.425753
b1938_293T_proteinID_02B_QE3_122212.46548	nQGQETAVAPSIVAPAINKPKc	0.323629
b1943_293T_proteinID_07B_QE3_122212.34558	nTAEEIMNFSKc	0.345232
b1923_293T_proteinID_03A_QE3_122212.48442	nQIQAFMDESTQCFQKc	0.648182
b1922_293T_proteinID_02A_QE3_122212.10277	nIQRPIAEAPRc	0.636303
b1947_293T_proteinID_11B_QE3_122212.40567	nIPIIIGGATTSKc	0.316941
b1930_293T_proteinID_10A_QE3_122212.11718	nKVTEIIRc	0.499581
b1925_293T_proteinID_05A_QE3_122212.54711	nSIDIPIQSSICRc	0.870925
b1929_293T_proteinID_09A_QE3_122212.12424	nNIIHGSDSVESAEKc	0.811859
b1930_293T_proteinID_10A_QE3_122212.11422	nRDVSIGTYGSRc	0.458607
b1929_293T_proteinID_09A_QE3_122212.12337	nIQEPPASAVRc	0.4099
b1948_293T_proteinID_12B_QE3_122212.64111	nGIWPTGTVIIICKc	0.282145
b1925_293T_proteinID_05A_QE3_122212.54953	nITGSVIEDAWKc	0.857175
b1938_293T_proteinID_02B_QE3_122212.46174	nTASVFIIEKc	0.516629
b1923_293T_proteinID_03A_QE3_122212.34209	nVVSISSEHIEPITPTKc	0.499651
b1923_293T_proteinID_03A_QE3_122212.34281	nTHNTIYAPEMIAKc	0.974112
b1948_293T_proteinID_12B_QE3_122212.64499	nQAVSMFIGAVEEAKKc	0.404624
b1938_293T_proteinID_02B_QE3_122212.47340	nFQSCISDIAAVSNKc	0.444121
b1906_293T_proteinID_01A_QE3_122212.26633	nRSIFASPESVTGKc	0.556971
b1930_293T_proteinID_10A_QE3_122212.26232	nKADIGIPYPQRc	0.634438
b1941_293T_proteinID_05B_QE3_122212.15078	nKPPIINNADSVQAKc	0.486955
b1930_293T_proteinID_10A_QE3_122212.26334	nVGGVQSIGGTGAIRc	0.482496
b1938_293T_proteinID_02B_QE3_122212.47203	nNSHAEFIDIMKc	0.168281
b1941_293T_proteinID_05B_QE3_122212.29570	nSQEIIQIKc	0.563774
b1923_293T_proteinID_03A_QE3_122212.34436	nKNAAGAIDIIKc	0.308331
b1941_293T_proteinID_05B_QE3_122212.29448	nNENAQVPIIGRc	0.960992
b1930_293T_proteinID_10A_QE3_122212.26142	nVTVDTGVIPASEEKc	0.346799
b1943_293T_proteinID_07B_QE3_122212.33904	nTPTYREPVSDYQVIRc	0.763272
b1941_293T_proteinID_05B_QE3_122212.29358	nITIDNAYMEKc	0.905693
b1930_293T_proteinID_10A_QE3_122212.26679	nQSIPPGIAVKc	0.348742
b1947_293T_proteinID_11B_QE3_122212.55722	nVVVQVIAEEPEAVIKc	0.579111
b1930_293T_proteinID_10A_QE3_122212.12103	nVVGCSCVVVKc	0.456705
b1923_293T_proteinID_03A_QE3_122212.34510	nNIPIPPPPPPRc	0.39307
b1923_293T_proteinID_03A_QE3_122212.34553	nKNAAGAIDIIKc	0.395362
b1931_293T_proteinID_11A_QE3_122212.21363	nIQAIQQQADEAEDRc	0.453603
b1939_293T_proteinID_03B_QE3_122212.42673	nSPIIVATAVAARc	0.59058
b1922_293T_proteinID_02A_QE3_122212.25490	nITDHGIEEISSCRc	0.509088
b1942_293T_proteinID_06B_QE3_122212.10427	nKIDEDSITKc	0.431039
b1939_293T_proteinID_03B_QE3_122212.42719	nHIVIIQTAQAAAAGHRc	0.573548
b1939_293T_proteinID_03B_QE3_122212.42738	nVVPCIVTPVTGRc	0.574797
b1930_293T_proteinID_10A_QE3_122212.26479	nYGGQPVPNFPSKc	0.75769
b1941_293T_proteinID_05B_QE3_122212.29014	nTVQAGIGQADAITRc	0.620279
b1946_293T_proteinID_10B_QE3_122212.45281	nTVINYIQSSGKc	0.472062
b1929_293T_proteinID_09A_QE3_122212.11871	nTSGNATVDHISKc	0.425582
b1946_293T_proteinID_10B_QE3_122212.59851	nAGKIDPHIVIDQIRc	0.421659
b1946_293T_proteinID_10B_QE3_122212.45257	nNIIQVDITKRc	0.502771
b1922_293T_proteinID_02A_QE3_122212.25670	nSIHIEASIDKc	0.672493
b1929_293T_proteinID_09A_QE3_122212.11936	nTPCNAGTFSQPEKc	0.783246
b1928_293T_proteinID_08A_QE3_122212.16297	nQQASHYIYVRc	0.559291
b1937_293T_proteinID_01B_QE3_122212.23170	nRPNWNQNTTPEEIKc	0.472669
b1937_293T_proteinID_01B_QE3_122212.23179	n(42.011)SDAAVDTSSEITTKc	0.4597
b1944_293T_proteinID_08B_QE3_122212.43250	nKFPGSAAIVGAVRc	0.373316
b1948_293T_proteinID_12B_QE3_122212.50694	nVTGEADVEFATHEDAVAAMAKc	1
b1937_293T_proteinID_01B_QE3_122212.37704	nVTGEADVEFATHEDAVAAMSKc	0.450705
b1923_293T_proteinID_03A_QE3_122212.20332	nIVVVGAGGVGKc	0.490902
b1923_293T_proteinID_03A_QE3_122212.34998	nSSGGFVWACKc	0.489105
b1923_293T_proteinID_03A_QE3_122212.20385	nVTIFAEGCHGHIAKc	0.204666
b1928_293T_proteinID_08A_QE3_122212.16315	nTSIEHIVTKc	0.239047
b1944_293T_proteinID_08B_QE3_122212.43550	nNVHGINFVSPVRc	0.477671
b1932_293T_proteinID_12A_QE3_122212.57024	nYPIEHGIVTNWDDMEKc	0.72755
b1906_293T_proteinID_01A_QE3_122212.26096	nISSSDISIGHVTRc	0.878512
b1946_293T_proteinID_10B_QE3_122212.31119	nSSEHINEGETAMIVCKc	0.461772
b1923_293T_proteinID_03A_QE3_122212.20619	nVTIFAEGCHGHIAKc	0.449187
b1944_293T_proteinID_08B_QE3_122212.43597	nKFPGSAAIVGAVRc	0.527447
b1932_293T_proteinID_12A_QE3_122212.57649	nSPIAIIAQTCSQIGKPDPPPSSKc	0.643228
b1924_293T_proteinID_04A_QE3_122212.44383	nQYYVEAFGDPSERc	0.633621
b1944_293T_proteinID_08B_QE3_122212.43999	nVQHITDATIAIVKc	0.314915
b1929_293T_proteinID_09A_QE3_122212.3025	nVQRPGESSHIRc	0.599732
b1906_293T_proteinID_01A_QE3_122212.26441	nSIHGPCPVTTFGPKc	0.642047
b1906_293T_proteinID_01A_QE3_122212.26454	nSIHGPCPVTTFGPKc	0.312833
b1931_293T_proteinID_11A_QE3_122212.21988	nYANEVNSDAGAFKc	0.911395
b1926_293T_proteinID_06A_QE3_122212.64305	nVNVDIINFGEEEVNTEKc	0.402391
b1944_293T_proteinID_08B_QE3_122212.58401	nTSIAIDTIINQKc	0.934625
b1937_293T_proteinID_01B_QE3_122212.10473	nIPGQQIRc	0.371475
b1937_293T_proteinID_01B_QE3_122212.10498	nNIGVDNPAAKc	0.304265
b1937_293T_proteinID_01B_QE3_122212.24937	nIYDKIDPEKc	0.719493
b1944_293T_proteinID_08B_QE3_122212.58632	nSGMIEYWTGPPHEYKc	0.354453
b1929_293T_proteinID_09A_QE3_122212.15782	nVSVAVEASADSSKc	1
b1943_293T_proteinID_07B_QE3_122212.49581	nYPEAQSVASDIIRc	0.480982
b1944_293T_proteinID_08B_QE3_122212.58750	nSGMIEYWTGPPHEYKc	0.489974
b1932_293T_proteinID_12A_QE3_122212.47434	n(42.011)MNSNVENIPPHIIRc	0.514524
b1938_293T_proteinID_02B_QE3_122212.33994	nNGMINVSPIGRc	0.201174
b1925_293T_proteinID_05A_QE3_122212.69833	nFRPVPIGWTFIGIKc	0.597218
b1925_293T_proteinID_05A_QE3_122212.55265	nSPAGSIVHEINPNFQPPKc	0.456444
b1924_293T_proteinID_04A_QE3_122212.46047	nSYTPIHAAASSGMISVVKc	0.873488
b1937_293T_proteinID_01B_QE3_122212.10015	nRVIEGSISPKc	0.333568
b1938_293T_proteinID_02B_QE3_122212.33763	nVDVASVIVTKc	0.531961
b1937_293T_proteinID_01B_QE3_122212.24586	nKPGQSFQEQVEHYRc	0.821295
b1944_293T_proteinID_08B_QE3_122212.44470	nIPYTASSGIMAPRc	0.580113
b1922_293T_proteinID_02A_QE3_122212.13819	nKIVDPVAGSGGPGSRc	0.59347
b1948_293T_proteinID_12B_QE3_122212.67505	nSTVINAMIWDKc	0.501137
b1925_293T_proteinID_05A_QE3_122212.55613	nVDYYEVIGVQRc	0.559743
b1943_293T_proteinID_07B_QE3_122212.35646	nNDMAVPTPPPPPVPPTKc	0.807895
b1925_293T_proteinID_05A_QE3_122212.41373	nSGSHTVAVMNVGAPAAGMNAAVRc	0.460136
b1930_293T_proteinID_10A_QE3_122212.26917	nVRPYQVEIVRc	0.449187
b1925_293T_proteinID_05A_QE3_122212.55875	nTVQTAAANAASTAASSAAQNAFKc	0.920567
b1943_293T_proteinID_07B_QE3_122212.21229	nTGYSFVNCKc	0.419325
b1923_293T_proteinID_03A_QE3_122212.37777	nTGGNFPYICRc	0.481909
b1943_293T_proteinID_07B_QE3_122212.35943	n(42.011)AAAAAAAAMAGAAGGRc	0.400599
b1948_293T_proteinID_12B_QE3_122212.53242	nQFYDGEESCYIIDAKc	0.579438
b1923_293T_proteinID_03A_QE3_122212.37662	nQVIAIQSQIADTKc	0.912306
b1948_293T_proteinID_12B_QE3_122212.67828	nVTEIVDAVYDPYKPYQIKc	0.531884
b1923_293T_proteinID_03A_QE3_122212.23383	nIQTQASATVAIPKc	0.271627
b1946_293T_proteinID_10B_QE3_122212.35026	nTGSMIQNGVSDFETKc	0.362071
b1946_293T_proteinID_10B_QE3_122212.49657	nSTAAIEEDAQIIKc	0.626585
b1937_293T_proteinID_01B_QE3_122212.10712	nITAVEGSMKc	0.539297
b1948_293T_proteinID_12B_QE3_122212.53472	nTSATWIAISRc	0.894142
b1938_293T_proteinID_02B_QE3_122212.47430	nQIAETIETAMGTKc	0.310931
b1932_293T_proteinID_12A_QE3_122212.32670	nNIPIPPPPPPRc	0.54901
b1931_293T_proteinID_11A_QE3_122212.36710	nWDISAQQIEERc	0.790876
b1941_293T_proteinID_05B_QE3_122212.16343	nKPHIYYGSIEEKc	0.421642
b1923_293T_proteinID_03A_QE3_122212.23400	nITQYMDGSGMPKc	0.344943
b1924_293T_proteinID_04A_QE3_122212.45919	nTAFQEAIDAAGDKc	0.66569
b1923_293T_proteinID_03A_QE3_122212.23486	nYNQATQTFHQWRc	0.421386
b1938_293T_proteinID_02B_QE3_122212.48533	nNSIESYAFNMKc	0.644042
b1943_293T_proteinID_07B_QE3_122212.20571	nNSSISGPFGSRc	0.484856
b1938_293T_proteinID_02B_QE3_122212.48445	nSVCTEAGMFAIRc	0.431783
b1942_293T_proteinID_06B_QE3_122212.11325	nRSDVEEIAAKc	0.407831
b1922_293T_proteinID_02A_QE3_122212.14487	nSNSHAAIDWGKc	0.156513
b1930_293T_proteinID_10A_QE3_122212.27328	nYGTCPHGGYGIGIERc	0.241869
b1931_293T_proteinID_11A_QE3_122212.22062	nSRYEQVDIVGKc	0.483164
b1931_293T_proteinID_11A_QE3_122212.22030	nSPSGSAFGSQENIRc	0.628975
b1947_293T_proteinID_11B_QE3_122212.44650	nIWCAVGVNISGGKc	0.3223
b1946_293T_proteinID_10B_QE3_122212.48815	nNFEDVAFDEKKc	0.384608
b1925_293T_proteinID_05A_QE3_122212.40723	nTVFSPTIPAARc	0.569494
b1948_293T_proteinID_12B_QE3_122212.53828	nVIASTISTTSTIEFKc	0.403705
b1943_293T_proteinID_07B_QE3_122212.20617	nKPIPDHVSIVEPKc	0.236464
b1923_293T_proteinID_03A_QE3_122212.23940	nSFSQSSTIFQHQKc	0.700021
b1931_293T_proteinID_11A_QE3_122212.22508	nRQQEQQVPIIEKc	0.793799
b1924_293T_proteinID_04A_QE3_122212.31926	nTAPYVVTGSVDQTVKc	0.472259
b1906_293T_proteinID_01A_QE3_122212.13707	nITGGYRIPAKc	0.592614
b1928_293T_proteinID_08A_QE3_122212.9054	nRIIIQAQRc	0.357447
b1946_293T_proteinID_10B_QE3_122212.48967	nKVIQYIAYVASSHKc	0.92484
b1922_293T_proteinID_02A_QE3_122212.14746	nIPPPPDIKKc	0.699135
b1938_293T_proteinID_02B_QE3_122212.48071	nNPEVPVNFAEFSKKc	0.522357
b1931_293T_proteinID_11A_QE3_122212.22321	nVKNPEDISAETMAKc	0.750555
b1942_293T_proteinID_06B_QE3_122212.11817	nSVETDSSTVEHVRc	1
b1946_293T_proteinID_10B_QE3_122212.34601	nYHSIAPMYYRc	0.67377
b1929_293T_proteinID_09A_QE3_122212.29063	nSENGIEFTSSGSANTETTKc	1
b1944_293T_proteinID_08B_QE3_122212.44600	nSEPVSEIETSVVKc	0.961039
b1946_293T_proteinID_10B_QE3_122212.20346	nQIATSGPPPEGGIRc	0.40573
b1926_293T_proteinID_06A_QE3_122212.50450	nSYEIPDGQVITIGNERc	0.716088
b1946_293T_proteinID_10B_QE3_122212.34912	nNQDATVYVGGIDEKc	0.941444
b1944_293T_proteinID_08B_QE3_122212.44722	nNVHGINFVSPVRc	0.820727
b1939_293T_proteinID_03B_QE3_122212.57229	nNANCTSDFEEYFAKc	0.512871
b1937_293T_proteinID_01B_QE3_122212.24395	nRTNTGEDGQYFIKc	0.379476
b1946_293T_proteinID_10B_QE3_122212.20259	nYEWDVAEARKc	0.501963
b1932_293T_proteinID_12A_QE3_122212.46438	nVDGNDVFAVYNATKc	0.491368
b1932_293T_proteinID_12A_QE3_122212.46443	nYPIEHGIVTNWDDMEKc	0.741626
b1946_293T_proteinID_10B_QE3_122212.34815	nRSIHDAICVIRc	0.562258
b1944_293T_proteinID_08B_QE3_122212.44878	nVFDGIPPPYDKc	0.338899
b1939_293T_proteinID_03B_QE3_122212.57337	nKIPIVETIGCCNVICSDKc	0.590603
b1937_293T_proteinID_01B_QE3_122212.24200	nIYNNHEIRc	0.480082
b1946_293T_proteinID_10B_QE3_122212.20586	nTAVCDIPPRc	0.754854
b1942_293T_proteinID_06B_QE3_122212.39773	nISDVFGSVRc	0.430048
b1942_293T_proteinID_06B_QE3_122212.39764	nWSMIFIEASAKc	0.599172
b1932_293T_proteinID_12A_QE3_122212.46181	nYPIEHGIVTNWDDMEKc	0.620683
b1937_293T_proteinID_01B_QE3_122212.24052	nNGIYEIENGRPRc	0.507689
b1924_293T_proteinID_04A_QE3_122212.45357	nGIIEADESTGSIAKc	0.436193
b1942_293T_proteinID_06B_QE3_122212.39845	nIVEDGMHAIGAMRc	0.425653
b1924_293T_proteinID_04A_QE3_122212.45648	nISDEDWDIIHRc	0.882074
b1930_293T_proteinID_10A_QE3_122212.27233	nYGTCPHGGYGIGIERc	0.161425
b1922_293T_proteinID_02A_QE3_122212.28523	nSGQKPVIDVHAEIDRc	0.420602
b1929_293T_proteinID_09A_QE3_122212.29478	nSIHEAEIIQSDERc	1
b1930_293T_proteinID_10A_QE3_122212.27240	nQAFSTAAAIQSAKc	0.49097
b1939_293T_proteinID_03B_QE3_122212.57719	nMSSYAFFVQTCRc	0.913598
b1924_293T_proteinID_04A_QE3_122212.45843	nNVIDGDICEQFNSMEPNKc	0.946681
b1939_293T_proteinID_03B_QE3_122212.43138	nVKEETQIPGTGGPEDVIQPVQRc	0.611379
b1932_293T_proteinID_12A_QE3_122212.46724	nYPIEHGIVTNWDDMEKc	0.854795
b1932_293T_proteinID_12A_QE3_122212.46794	nSYSDGASQQFINSIKc	0.527517
b1929_293T_proteinID_09A_QE3_122212.29380	nSENGIEFTSSGSANTETTKc	1
b1926_293T_proteinID_06A_QE3_122212.50746	nIVIEVAQHIGESTVRc	0.661294
b1928_293T_proteinID_08A_QE3_122212.9679	nQMQVIHPAARc	0.407034
b1930_293T_proteinID_10A_QE3_122212.27034	nSPSDIHISPIAKc	0.486964
b1928_293T_proteinID_08A_QE3_122212.19357	nKPAIFPEPAKc	0.474972
b1929_293T_proteinID_09A_QE3_122212.28676	nEESSQCIYDSADKc	0.525037
b1929_293T_proteinID_09A_QE3_122212.28689	nQHSSDSFDDAFKc	0.279903
b1944_293T_proteinID_08B_QE3_122212.45167	nDTIDTVSSSPVTEISRc	0.331629
b1944_293T_proteinID_08B_QE3_122212.45175	nVFDGIPPPYDKc	0.346838
b1929_293T_proteinID_09A_QE3_122212.5751	nSCTIARDPTTGKc	0.38286
b1926_293T_proteinID_06A_QE3_122212.51020	nTITIVDTGIGMTKc	0.582351
b1906_293T_proteinID_01A_QE3_122212.29006	nQDIAQIMNSSGSHKc	0.287937
b1944_293T_proteinID_08B_QE3_122212.45290	nVFDGIPPPYDKc	0.651965
b1926_293T_proteinID_06A_QE3_122212.65397	nIQIEAIPIAIQGRc	0.685917
b1929_293T_proteinID_09A_QE3_122212.5967	nVSNSGITRVEKc	0.780143
b1906_293T_proteinID_01A_QE3_122212.29158	nVIIPEYGGTKc	0.624198
b1943_293T_proteinID_07B_QE3_122212.36143	nNDMAVPTPPPPPVPPTKc	0.383909
b1928_293T_proteinID_08A_QE3_122212.7942	nVACIGAWHPARc	0.591298
b1928_293T_proteinID_08A_QE3_122212.19763	nIQAIQQMDGRc	0.895173
b1938_293T_proteinID_02B_QE3_122212.20686	nVNVPVIGGHAGKc	0.529323
b1929_293T_proteinID_09A_QE3_122212.28993	nSENGIEFTSSGSANTETTKc	0.494755
b1937_293T_proteinID_01B_QE3_122212.11497	nTVVAPSAVAGKc	0.290526
b1924_293T_proteinID_04A_QE3_122212.47378	nPMFIVNTNVPRc	0.596406
b1944_293T_proteinID_08B_QE3_122212.45588	nKGNTAIHIASIAGQAEVVKc	0.388673
b1925_293T_proteinID_05A_QE3_122212.56882	nSINSDISYFGVGGKc	0.622612
b1929_293T_proteinID_09A_QE3_122212.28818	nNTIEETGNIAEQARc	0.765097
b1944_293T_proteinID_08B_QE3_122212.31078	nNISPGAVESDVRc	0.54317
b1943_293T_proteinID_07B_QE3_122212.36478	nAAVVTCGSVAASTGSAVATASKc	0.372632
b1928_293T_proteinID_08A_QE3_122212.19515	nIQAIQQMDGRc	1
b1929_293T_proteinID_09A_QE3_122212.28719	nTVEGEFTGVGKc	0.479999
b1928_293T_proteinID_08A_QE3_122212.7832	nNYQVWHHRc	0.52568
b1928_293T_proteinID_08A_QE3_122212.19624	nNPIPPSVGVVDKKc	0.499446
b1926_293T_proteinID_06A_QE3_122212.51283	nIQAMAPEEIIQEQQRc	0.95663
b1938_293T_proteinID_02B_QE3_122212.34957	nNIPIPPPPPPRc	0.738463
b1925_293T_proteinID_05A_QE3_122212.42458	nYFTCDEGHGIFVRc	0.572846
b1930_293T_proteinID_10A_QE3_122212.13773	nVISQPQIRc	0.346768
b1943_293T_proteinID_07B_QE3_122212.36699	nNSVPVTVAMVERc	0.772375
b1923_293T_proteinID_03A_QE3_122212.36003	nSRVIPSNAVWMENSKc	0.246153
b1922_293T_proteinID_02A_QE3_122212.12428	nRNIEVIRc	0.522762
b1927_293T_proteinID_07A_QE3_122212.60996	nNNQIAITIIDTNRc	0.780673
b1943_293T_proteinID_07B_QE3_122212.36841	nVDIYQQASPPDAIRc	0.600983
b1930_293T_proteinID_10A_QE3_122212.13850	nNNSFTAPSTVGKc	0.575187
b1925_293T_proteinID_05A_QE3_122212.56970	nSINSDISYFGVGGKc	0.983639
b1948_293T_proteinID_12B_QE3_122212.66417	nSEIPDSIESAIQGDERc	0.639335
b1947_293T_proteinID_11B_QE3_122212.42903	nNGYEISPTAAANFTRc	0.468788
b1938_293T_proteinID_02B_QE3_122212.34673	nNIPIPPPPPPRc	0.345844
b1948_293T_proteinID_12B_QE3_122212.66347	nQIYESIMAAHASRc	0.628764
b1929_293T_proteinID_09A_QE3_122212.14577	nTQPAVATAATAAEKc	0.799323
b1922_293T_proteinID_02A_QE3_122212.12937	nVSAVPTNMAAKc	0.369179
b1931_293T_proteinID_11A_QE3_122212.23050	nTIAQGNISNTDVQAAKc	1
b1931_293T_proteinID_11A_QE3_122212.37644	nTINEADCATVPPAIRc	0.725803
b1943_293T_proteinID_07B_QE3_122212.22554	nQASAIIDRPAPHFERc	0.482705
b1938_293T_proteinID_02B_QE3_122212.34390	nVVSISSEHIEPITPTKc	0.295362
b1946_293T_proteinID_10B_QE3_122212.48190	nIVQSPNSYFMDVKc	0.419835
b1946_293T_proteinID_10B_QE3_122212.48420	nTQEIESHQSECIHCIQVAEAEVKc	0.417855
b1930_293T_proteinID_10A_QE3_122212.13961	nAAAAAIYQQQSIQERc	0.781475
b1941_293T_proteinID_05B_QE3_122212.17966	nQTGAIIPPSPKc	0.586856
b1930_293T_proteinID_10A_QE3_122212.13979	nSHIMYAVRc	0.637122
b1931_293T_proteinID_11A_QE3_122212.37453	nVTDESIPSYSGSDMPRc	0.532368
b1938_293T_proteinID_02B_QE3_122212.48925	nQSDVMIVAGTITNKc	0.402542
b1931_293T_proteinID_11A_QE3_122212.37475	nIPIIPHEVRc	0.566363
b1938_293T_proteinID_02B_QE3_122212.34290	nIVQAEGEAEAAKc	0.595399
b1948_293T_proteinID_12B_QE3_122212.66836	nTFAWGYADISCRc	0.42778
b1931_293T_proteinID_11A_QE3_122212.37534	nVAMNIINSGRc	0.445378
b1946_293T_proteinID_10B_QE3_122212.48337	nTEDDFNDWCQQVKc	0.30975
b1930_293T_proteinID_10A_QE3_122212.28834	nTAAAIAPASITSARc	0.328172
b1931_293T_proteinID_11A_QE3_122212.23472	nIQAGEIGEMKc	0.816327
b1938_293T_proteinID_02B_QE3_122212.49989	nIQMTEAAIAISEQKc	0.442945
b1924_293T_proteinID_04A_QE3_122212.32686	nQIMETTTEFTKc	0.421511
b1937_293T_proteinID_01B_QE3_122212.39387	nQATTYGMADGDFVRc	0.510246
b1930_293T_proteinID_10A_QE3_122212.14324	nYIGNMHGNEVVGRc	0.392587
b1932_293T_proteinID_12A_QE3_122212.31428	nQPNPPIIIQRc	0.300319
b1938_293T_proteinID_02B_QE3_122212.35229	nVNVPVIGGHAGKc	0.581872
b1939_293T_proteinID_03B_QE3_122212.30218	nEANFTYSSMHGDMPQKc	0.0900235
b1925_293T_proteinID_05A_QE3_122212.41803	nSHIMSIYSACSSEVPHGPVDQKc	0.619568
b1932_293T_proteinID_12A_QE3_122212.31189	n(42.011)TASVIIHPRc	0.483606
b1906_293T_proteinID_01A_QE3_122212.14891	nVIIKPEIQNNQKc	0.492625
b1947_293T_proteinID_11B_QE3_122212.43427	nIEGGMIVCAAYAHEIPKc	0.331027
b1931_293T_proteinID_11A_QE3_122212.23205	nPQNEYIEIHRc	0.487631
b1922_293T_proteinID_02A_QE3_122212.27761	nQGGGGGGGSVPGIERc	0.74324
b1938_293T_proteinID_02B_QE3_122212.35160	nTTPSYVAFTDTERc	0.412643
b1931_293T_proteinID_11A_QE3_122212.23376	nTFHIEEPRc	0.564556
b1932_293T_proteinID_12A_QE3_122212.45750	nTGGVIIHPIFGGGKc	0.568411
b1941_293T_proteinID_05B_QE3_122212.17308	nTAAPGNPFRc	0.574789
b1922_293T_proteinID_02A_QE3_122212.13346	nRPSAPVDFSKc	0.368429
b1938_293T_proteinID_02B_QE3_122212.49501	nSHSIFIINVKc	0.438565
b1922_293T_proteinID_02A_QE3_122212.27916	nVIQAPPPDVGNGEVPKc	0.753888
b1948_293T_proteinID_12B_QE3_122212.52838	nSAMSVQSSIVMHPIYAYGSEEQRc	0.629539
b1942_293T_proteinID_06B_QE3_122212.12939	nKTEAYIPDDKc	0.43687
b1938_293T_proteinID_02B_QE3_122212.49466	nEKPPEEPTSWTGYFGKc	0.498269
b1922_293T_proteinID_02A_QE3_122212.13485	nQPIGATSGASIKc	0.357144
b1932_293T_proteinID_12A_QE3_122212.31532	nSRDIIVQFASQCISKc	0.599996
b1941_293T_proteinID_05B_QE3_122212.17035	nTPSEAIWKPTHEDSKc	0.535303
b1938_293T_proteinID_02B_QE3_122212.49319	nIVAQIDTEGVGSIGPGYEGRc	0.635011
b1948_293T_proteinID_12B_QE3_122212.52960	nTDIDIDGYVSGQEVKc	0.50295
b1944_293T_proteinID_08B_QE3_122212.45979	nVFDGIPPPYDKc	0.938138
b1932_293T_proteinID_12A_QE3_122212.59821	nYPIEHGIVTNWDDMEKc	0.610045
b1942_293T_proteinID_06B_QE3_122212.26200	nVICPVIGKc	0.50975
b1938_293T_proteinID_02B_QE3_122212.49038	nISVQGEVSTFTGKc	0.345872
b1926_293T_proteinID_06A_QE3_122212.51511	nIQAMAPEEIIQEQQRc	0.536248
b1924_293T_proteinID_04A_QE3_122212.32175	nTSQINVGTSTDVSIKc	0.392016
b1929_293T_proteinID_09A_QE3_122212.5237	nSEHPPICGRc	0.333234
b1924_293T_proteinID_04A_QE3_122212.46778	nSSIDNIEMAYARc	0.711854
b1929_293T_proteinID_09A_QE3_122212.5082	nYPSATNNTPAKc	0.294365
b1926_293T_proteinID_06A_QE3_122212.51640	nEYNSEGEPIFAGGSAIPKc	0.50728
b1924_293T_proteinID_04A_QE3_122212.32092	nNGNGGPGPYVGQAGTATIPRc	0.73378
b1929_293T_proteinID_09A_QE3_122212.28231	nWISQMTTSADTDVDTSKc	0.542079
b1942_293T_proteinID_06B_QE3_122212.26689	nVPIAIVNKc	0.422805
b1906_293T_proteinID_01A_QE3_122212.28857	nISTFGNAGSSHIDYPKc	0.589566
b1946_293T_proteinID_10B_QE3_122212.33988	nNQDATVYVGGIDEKc	0.450242
b1930_293T_proteinID_10A_QE3_122212.28559	nIQAEAPHIVVGTPGRc	0.642127
b1926_293T_proteinID_06A_QE3_122212.51963	nVVVAENFDEIVNNENKc	0.366886
b1937_293T_proteinID_01B_QE3_122212.39671	nIVVFQYSDGKc	0.908397
b1932_293T_proteinID_12A_QE3_122212.45403	nFGAVWQGDNTAEWDHIKc	0.699396
b1926_293T_proteinID_06A_QE3_122212.51972	nRISEQFTAMFRc	0.53312
b1947_293T_proteinID_11B_QE3_122212.57684	nDIHSVMGPYFIQQRc	0.745477
b1942_293T_proteinID_06B_QE3_122212.26892	nTRPVVAAGAVGIAQRc	0.230021
b1947_293T_proteinID_11B_QE3_122212.43023	nQNAPITSIQIRc	0.525802
b1948_293T_proteinID_12B_QE3_122212.69365	nQCSSGIQAVASIAGGIRc	0.701629
b1932_293T_proteinID_12A_QE3_122212.49304	nPAVIGFEGSANKc	0.968011
b1932_293T_proteinID_12A_QE3_122212.49332	nNEIIQAQNPSEIYISSKc	0.31704
b1925_293T_proteinID_05A_QE3_122212.57641	nYRVPDVIVADPPIARc	0.924231
b1932_293T_proteinID_12A_QE3_122212.49244	nYPIEHGIVTNWDDMEKc	0.576629
b1927_293T_proteinID_07A_QE3_122212.61328	nNWQGGIISGGFEKc	0.869101
b1944_293T_proteinID_08B_QE3_122212.32171	nTSSEASMDAAYIDKc	0.5279
b1927_293T_proteinID_07A_QE3_122212.61817	nVTDNISSCMENFNIGRc	0.312035
b1938_293T_proteinID_02B_QE3_122212.21991	nVAVVAGYGDVGKc	0.831748
b1948_293T_proteinID_12B_QE3_122212.69662	nSCPVVQSSQHIFIDIPKc	0.225007
b1926_293T_proteinID_06A_QE3_122212.52388	nVFHAGFGVVIGEDKc	0.199117
b1942_293T_proteinID_06B_QE3_122212.28554	n(42.011)SDAAVDTSSEITTKc	0.640749
b1943_293T_proteinID_07B_QE3_122212.37837	nIIDFGSAAYITRc	0.318241
b1923_293T_proteinID_03A_QE3_122212.39715	nDCQIAHGDAQFIRc	0.411092
b1927_293T_proteinID_07A_QE3_122212.61605	nIWDIECGACIRc	0.558524
b1932_293T_proteinID_12A_QE3_122212.49837	nKNVDSIIEDYANYKc	0.756566
b1939_293T_proteinID_03B_QE3_122212.59633	nIVACAQSGHEVTISNINISMPPPKc	0.62766
b1939_293T_proteinID_03B_QE3_122212.59614	nSKPGAAMVEMADGYAVDRc	0.527948
b1948_293T_proteinID_12B_QE3_122212.69864	nSCPVVQSSQHIFIDIPKc	0.250424
b1939_293T_proteinID_03B_QE3_122212.45071	nNITINFGPQHPAAHGVIRc	0.531616
b1932_293T_proteinID_12A_QE3_122212.49717	nIYSHSIIPVIRc	0.886478
b1923_293T_proteinID_03A_QE3_122212.25097	nQRIFENIRc	0.48421
b1925_293T_proteinID_05A_QE3_122212.43732	nNINNSNIFSPVNRc	0.95635
b1938_293T_proteinID_02B_QE3_122212.21698	nRVIPPNWKc	0.625412
b1948_293T_proteinID_12B_QE3_122212.55561	nVWVFPEGTRc	0.416988
b1943_293T_proteinID_07B_QE3_122212.23350	nRIPEEIIGKc	0.534588
b1943_293T_proteinID_07B_QE3_122212.23378	nVVVCDNGTGFVKc	0.46415
b1946_293T_proteinID_10B_QE3_122212.37184	nKPIEDPANDTVDFPKc	0.230522
b1946_293T_proteinID_10B_QE3_122212.37014	nTIHPAVHAGIIARc	0.623428
b1946_293T_proteinID_10B_QE3_122212.37075	nNAGVEGSIIVEKc	0.594336
b1943_293T_proteinID_07B_QE3_122212.23772	nQAVPISVPRc	0.575268
b1923_293T_proteinID_03A_QE3_122212.25780	nVVIIGDSGVGKc	0.653751
b1948_293T_proteinID_12B_QE3_122212.41355	nISEECIAQWKc	0.367026
b1946_293T_proteinID_10B_QE3_122212.37473	nIPIIPHEVRc	0.351574
b1948_293T_proteinID_12B_QE3_122212.55850	nVFASEINAGIIKc	0.564417
b1948_293T_proteinID_12B_QE3_122212.55830	nKWENGTFPGWPKc	0.292849
b1948_293T_proteinID_12B_QE3_122212.55828	nITFSCIGGSDNFKc	0.255808
b1946_293T_proteinID_10B_QE3_122212.37797	nIPIIPHEVRc	0.678241
b1931_293T_proteinID_11A_QE3_122212.38789	nRAYVEIEYEQETEPVAKc	0.353884
b1926_293T_proteinID_06A_QE3_122212.66210	nTWTDGIFTHVIRc	0.66689
b1946_293T_proteinID_10B_QE3_122212.23019	nRQQEQQVPIIEKc	0.228424
b1946_293T_proteinID_10B_QE3_122212.37688	nTCVTCEVSYCDECIKc	0.611879
b1946_293T_proteinID_10B_QE3_122212.23058	nNDIASHPPVEGSYAPRc	0.668759
b1946_293T_proteinID_10B_QE3_122212.23065	nKGDIVAIKc	0.37983
b1938_293T_proteinID_02B_QE3_122212.35522	nVNVPVIGGHAGKc	0.727203
b1944_293T_proteinID_08B_QE3_122212.46219	nSESEEEVIIVSSSRc	0.970296
b1946_293T_proteinID_10B_QE3_122212.22037	nIQEVADEIQKc	0.260702
b1922_293T_proteinID_02A_QE3_122212.16840	nRYFCDYCDRc	0.617284
b1947_293T_proteinID_11B_QE3_122212.32524	nVYVGNIGTGAGKc	0.663196
b1942_293T_proteinID_06B_QE3_122212.13747	n(42.011)SETAPAAPAAPAPAEKc	0.429619
b1948_293T_proteinID_12B_QE3_122212.41988	nETVSEESYVICISKc	0.566093
b1938_293T_proteinID_02B_QE3_122212.36326	nRPTDYFAEMAKc	0.32202
b1929_293T_proteinID_09A_QE3_122212.8415	nTDRIEVCRc	0.405402
b1947_293T_proteinID_11B_QE3_122212.32916	nRPTDYFAEMAKc	0.695612
b1931_293T_proteinID_11A_QE3_122212.10601	nRISNTDGIPRc	0.333866
b1938_293T_proteinID_02B_QE3_122212.36190	nTVIIEQSWGSPKc	0.634256
b1941_293T_proteinID_05B_QE3_122212.18400	nKQPPVSPGTAIVGSQKc	0.443951
b1929_293T_proteinID_09A_QE3_122212.8638	nSTPYKPIDDRc	0.979009
b1932_293T_proteinID_12A_QE3_122212.20854	nTRPVVAAGAVGIAQRc	0.576392
b1932_293T_proteinID_12A_QE3_122212.20831	nMIHGFQSSHRc	0.389584
b1931_293T_proteinID_11A_QE3_122212.10328	nKWQNADINGKc	0.57579
b1941_293T_proteinID_05B_QE3_122212.18252	nIQAEIQGAVRc	0.321561
b1931_293T_proteinID_11A_QE3_122212.10429	nSPIPPGNVKc	0.400305
b1906_293T_proteinID_01A_QE3_122212.29674	nVTIEYRPVIDKc	0.281686
b1906_293T_proteinID_01A_QE3_122212.29681	nIPIVPESPRc	0.421141
b1939_293T_proteinID_03B_QE3_122212.59715	nVVVSGIPPSGSWQDIKc	0.620833
b1939_293T_proteinID_03B_QE3_122212.45131	nQAITTCDDIIIKc	0.412168
b1929_293T_proteinID_09A_QE3_122212.17165	nKGEVQTVASTQDIRc	0.775021
b1941_293T_proteinID_05B_QE3_122212.18157	nTGPICPACMKc	0.166596
b1944_293T_proteinID_08B_QE3_122212.32779	nVAVGEITDEDVKc	0.494418
b1939_293T_proteinID_03B_QE3_122212.45206	nSTIGAYFIKPKc	0.32671
b1939_293T_proteinID_03B_QE3_122212.45215	nSKPGAAMVEMADGYAVDRc	0.277214
b1924_293T_proteinID_04A_QE3_122212.33171	nVYISANAATGDEQVMRc	1
b1930_293T_proteinID_10A_QE3_122212.29408	nTASSVIEITCTKc	0.873527
b1946_293T_proteinID_10B_QE3_122212.22813	nQDIPAIEEKPRc	0.520411
b1929_293T_proteinID_09A_QE3_122212.8812	nVKVDNISESTDKc	0.749151
b1942_293T_proteinID_06B_QE3_122212.13047	nKTEAYIPDDKc	0.580018
b1930_293T_proteinID_10A_QE3_122212.29087	nTAVFQEFSHSRc	0.403586
b1932_293T_proteinID_12A_QE3_122212.48901	n(42.011)MNSNVENIPPHIIRc	0.467712
b1926_293T_proteinID_06A_QE3_122212.52830	n(42.011)MDIAAAAEPGAGSQHIEVRc	0.378306
b1922_293T_proteinID_02A_QE3_122212.16201	nSTIGQTDFPAHSRc	0.422557
b1932_293T_proteinID_12A_QE3_122212.34391	nIGGVKYDIDIPNKc	0.287972
b1931_293T_proteinID_11A_QE3_122212.10914	nIQAEAQQIRc	0.490086
b1939_293T_proteinID_03B_QE3_122212.45481	nQQIGTAVEIEMAKc	0.570772
b1924_293T_proteinID_04A_QE3_122212.33380	nRVIAEGDIGIVEKc	0.733122
b1930_293T_proteinID_10A_QE3_122212.15171	nYIQSNSNNWRc	0.261005
b1922_293T_proteinID_02A_QE3_122212.16545	nVGISEMAQKc	0.875096
b1937_293T_proteinID_01B_QE3_122212.26377	nSCSIVIEHQPDNIKc	0.583095
b1922_293T_proteinID_02A_QE3_122212.16677	nNNGNSTSIPISRc	0.77742
b1939_293T_proteinID_03B_QE3_122212.45885	nVNDTIQIDIETGKc	0.403489
b1947_293T_proteinID_11B_QE3_122212.32218	nSIEPMAGQISNSVATKc	0.937769
b1925_293T_proteinID_05A_QE3_122212.44208	nVPITICSNAADIGKc	0.379596
b1925_293T_proteinID_05A_QE3_122212.58801	nQVATAIQNIQTKc	0.321391
b1944_293T_proteinID_08B_QE3_122212.33050	nTYAICGAIRc	0.313491
b1943_293T_proteinID_07B_QE3_122212.38411	nVEITAVGSGSNARc	0.357638
b1932_293T_proteinID_12A_QE3_122212.48170	nYPIEHGIVTNWDDMEKc	0.816487
b1932_293T_proteinID_12A_QE3_122212.48179	nYPIEHGIVTNWDDMEKc	0.597115
b1931_293T_proteinID_11A_QE3_122212.39066	n(42.011)ADEEKIPPGWEKc	0.889538
b1926_293T_proteinID_06A_QE3_122212.53624	nTIIPIISQCTPKc	0.357735
b1943_293T_proteinID_07B_QE3_122212.38518	nTFDSIVMDPKc	0.63011
b1944_293T_proteinID_08B_QE3_122212.47717	nERVEAVNMAEGIIHDTETKc	0.490311
b1942_293T_proteinID_06B_QE3_122212.29437	nIYINHTPPPISKc	0.38683
b1943_293T_proteinID_07B_QE3_122212.38668	nKITHAAPCMIFMKc	0.522109
b1926_293T_proteinID_06A_QE3_122212.53309	nIVIQGNQIAAITQAKc	0.37618
b1924_293T_proteinID_04A_QE3_122212.49802	nIWEVAGQWQKc	0.661869
b1925_293T_proteinID_05A_QE3_122212.30008	n(42.011)SDAAVDTSSEITTKc	0.490595
b1932_293T_proteinID_12A_QE3_122212.34025	nMFQQCIEIPSQSRc	0.388942
b1923_293T_proteinID_03A_QE3_122212.38187	nTFIIGEIHPDDRPKc	1
b1948_293T_proteinID_12B_QE3_122212.68498	nIYNTCAVFGPDGTIIAKc	0.640544
b1948_293T_proteinID_12B_QE3_122212.68499	nTTGMTVDQVIGIRc	0.638409
b1931_293T_proteinID_11A_QE3_122212.39419	nVICIIQDTTNSKc	0.586038
b1939_293T_proteinID_03B_QE3_122212.46032	nVDHVQMIVIDEADKc	0.622041
b1932_293T_proteinID_12A_QE3_122212.48772	nYPIEHGIVTNWDDMEKc	0.533044
b1929_293T_proteinID_09A_QE3_122212.16933	nVAGTQACATETIDTSRc	0.604853
b1924_293T_proteinID_04A_QE3_122212.49935	nGADFIVTEVENGGSIGVKKc	0.529331
b1923_293T_proteinID_03A_QE3_122212.38116	nIQGIDSSISIQSRc	0.443453
b1923_293T_proteinID_03A_QE3_122212.38117	nIPETYPFNPPKc	0.190403
b1939_293T_proteinID_03B_QE3_122212.46216	nVNDTIQIDIETGKc	0.583109
b1924_293T_proteinID_04A_QE3_122212.35612	nYAIYDATYETKc	0.31426
b1944_293T_proteinID_08B_QE3_122212.33855	n(42.011)SHTIIIVQPTKc	0.317542
b1948_293T_proteinID_12B_QE3_122212.68592	nNPVIVVVDIGRc	0.549493
b1925_293T_proteinID_05A_QE3_122212.44702	nRSPVPAQIAITVPKc	0.326147
b1922_293T_proteinID_02A_QE3_122212.29290	nIPENEVPAPVKPVTDSTSAPAPKc	0.775351
b1939_293T_proteinID_03B_QE3_122212.46387	n(42.011)MMGHRPVIVISQNTKc	1
b1924_293T_proteinID_04A_QE3_122212.35591	nYAIYDATYETKc	0.451215
b1937_293T_proteinID_01B_QE3_122212.13880	nVAIESAVQQKc	0.449002
b1923_293T_proteinID_03A_QE3_122212.38399	nIQGIDSSISIQSRc	0.894859
b1925_293T_proteinID_05A_QE3_122212.30465	nTFVHVVPAKPEGTFKc	0.374543
b1947_293T_proteinID_11B_QE3_122212.30818	nTHNTIYAPEMIAKc	0.691517
b1947_293T_proteinID_11B_QE3_122212.30819	nTHNTIYAPEMIAKc	0.838361
b1943_293T_proteinID_07B_QE3_122212.10059	nRPIVGIGGGKc	0.859857
b1923_293T_proteinID_03A_QE3_122212.38683	nYIDIHDCYIKc	0.405826
b1943_293T_proteinID_07B_QE3_122212.10185	nRTVDISSHIAKc	0.725953
b1931_293T_proteinID_11A_QE3_122212.39600	nYEDFSGDFRc	0.391999
b1923_293T_proteinID_03A_QE3_122212.38848	nISISEGGIVPSSKc	0.667985
b1948_293T_proteinID_12B_QE3_122212.54402	nVIEVPPVVYSRc	0.973574
b1923_293T_proteinID_03A_QE3_122212.38703	nQAQYIGMSCDGPFKPDHYRc	0.374056
b1931_293T_proteinID_11A_QE3_122212.11063	nIPEVQQATKc	0.498856
b1931_293T_proteinID_11A_QE3_122212.11075	nTAVVTGANSGIGKc	0.826
b1948_293T_proteinID_12B_QE3_122212.54692	nGIIEADESTGSIAKc	0.655607
b1923_293T_proteinID_03A_QE3_122212.24608	nTFIAVKPDGVQRc	0.290364
b1923_293T_proteinID_03A_QE3_122212.10030	nTGCETVDAVQERc	0.844561
b1924_293T_proteinID_04A_QE3_122212.49365	nSPAPPIIHVAAIGQKc	0.270356
b1924_293T_proteinID_04A_QE3_122212.49426	nSPAPPIIHVAAIGQKc	0.455838
b1943_293T_proteinID_07B_QE3_122212.10863	nSGGHIMNIKc	0.761498
b1926_293T_proteinID_06A_QE3_122212.67511	nIYGIGSIAIYEKc	0.709173
b1923_293T_proteinID_03A_QE3_122212.24572	nTFIAVKPDGVQRc	0.178891
b1925_293T_proteinID_05A_QE3_122212.30935	nIVFVGANEDRc	0.660103
b1937_293T_proteinID_01B_QE3_122212.27454	nNEQDAYAINSYTRc	0.245855
b1924_293T_proteinID_04A_QE3_122212.20715	nKIQEEIVNSVKc	0.584309
b1947_293T_proteinID_11B_QE3_122212.45870	n(42.011)PAVIGFEGSANKc	0.374797
b1938_293T_proteinID_02B_QE3_122212.37991	nTFIIGEIHPDDRPKc	0.677811
b1938_293T_proteinID_02B_QE3_122212.37997	nVTSVVVDVVPRc	0.427483
b1947_293T_proteinID_11B_QE3_122212.31222	nVASIETGIAAAAAKc	0.627995
b1924_293T_proteinID_04A_QE3_122212.20608	nRIPENIYNDRc	0.374499
b1923_293T_proteinID_03A_QE3_122212.24775	nVEDYDAADDVQISKc	0.443186
b1938_293T_proteinID_02B_QE3_122212.37946	nRISEFGIIQEKc	0.408215
b1946_293T_proteinID_10B_QE3_122212.49858	nMSSYAFFVQTCREEHKc	0.318073
b1937_293T_proteinID_01B_QE3_122212.27352	nYTEIQIEAAKc	0.261121
b1922_293T_proteinID_02A_QE3_122212.15617	nIVQTAAQQVAEDKc	0.275356
b1948_293T_proteinID_12B_QE3_122212.54991	nKWENGTFPGWPKc	0.880511
b1948_293T_proteinID_12B_QE3_122212.40336	nIVHEINTTVPTASFAGKc	0.458233
b1948_293T_proteinID_12B_QE3_122212.54935	nVGVIGFPNVGKc	0.419868
b1932_293T_proteinID_12A_QE3_122212.33775	nKVPQVSTPTIVEVSRc	0.467245
b1947_293T_proteinID_11B_QE3_122212.31503	nCGDIITASQVVNRc	0.836096
b1939_293T_proteinID_03B_QE3_122212.32944	nNAIHTFVQSGSHIAARc	0.345829
b1923_293T_proteinID_03A_QE3_122212.24936	nSIHDAICVVKc	0.573373
b1946_293T_proteinID_10B_QE3_122212.35415	nRSIHDAICVIRc	0.123107
b1931_293T_proteinID_11A_QE3_122212.11838	nQGAPGQHSGFEYSRc	0.538324
b1931_293T_proteinID_11A_QE3_122212.11884	nSSFTVDCSKc	0.461433
b1923_293T_proteinID_03A_QE3_122212.10511	nSDPAAFESRc	0.327849
b1946_293T_proteinID_10B_QE3_122212.21077	nSTANVIEETTVKKc	0.500097
b1941_293T_proteinID_05B_QE3_122212.19822	nVIICDPEAKc	0.614024
b1941_293T_proteinID_05B_QE3_122212.19823	nNPNAPMIPPPKc	0.484998
b1923_293T_proteinID_03A_QE3_122212.10897	nRPPEEDWRc	0.533185
b1946_293T_proteinID_10B_QE3_122212.21452	nTCEIAISCEKc	0.298053
b1941_293T_proteinID_05B_QE3_122212.19631	nVIIYDNEARc	0.185341
b1944_293T_proteinID_08B_QE3_122212.48094	nVVYENAYGQFIGPHRc	0.68679
b1929_293T_proteinID_09A_QE3_122212.7208	nYGVQADRVDKc	0.390226
b1941_293T_proteinID_05B_QE3_122212.19510	nMKQDAQVVIYRc	0.409171
b1946_293T_proteinID_10B_QE3_122212.21642	nIVDEEPQITKc	0.800992
b1932_293T_proteinID_12A_QE3_122212.47818	nYPIEHGIVTNWDDMEKc	0.809409
b1941_293T_proteinID_05B_QE3_122212.19454	nNPIPPSVGVVDKKc	0.449059
b1906_293T_proteinID_01A_QE3_122212.16480	nSAEDEIAMRc	0.650972
b1941_293T_proteinID_05B_QE3_122212.19422	nVYAEVNSIRc	0.29756
b1930_293T_proteinID_10A_QE3_122212.16194	nKPTPVIIPQSKc	0.480239
b1932_293T_proteinID_12A_QE3_122212.47726	nIWCAVGVNISGGKc	0.385264
b1924_293T_proteinID_04A_QE3_122212.34466	nVEAQIQEIQVKc	0.522978
b1929_293T_proteinID_09A_QE3_122212.7810	nRIPPQQIEKc	0.339144
b1946_293T_proteinID_10B_QE3_122212.21808	nQQPNPGNEICYKc	0.829402
b1927_293T_proteinID_07A_QE3_122212.63061	nYGEGHQAWIVGIVEKc	0.362376
b1939_293T_proteinID_03B_QE3_122212.32127	nQPAPTTIGGINKc	0.517612
b1941_293T_proteinID_05B_QE3_122212.19168	nVIQYITSNKc	0.470873
b1906_293T_proteinID_01A_QE3_122212.16735	nVADMAIHYANKc	0.393592
b1906_293T_proteinID_01A_QE3_122212.16724	nVADMAIHYANKc	0.331771
b1925_293T_proteinID_05A_QE3_122212.58096	nTPSESIVAISECHTIISCKc	0.926647
b1924_293T_proteinID_04A_QE3_122212.20006	nNINNAFGPGTANERc	0.540444
b1941_293T_proteinID_05B_QE3_122212.19135	nKTTTISGTAPAAGVVPSRc	0.455926
b1922_293T_proteinID_02A_QE3_122212.15193	nYIESIGEEQRKc	0.38406
b1941_293T_proteinID_05B_QE3_122212.19008	nQVVTGTVITRc	0.439486
b1924_293T_proteinID_04A_QE3_122212.20390	nKPIEDIVCKc	0.909018
b1937_293T_proteinID_01B_QE3_122212.13228	nVEIIANDQGNRc	0.817408
b1948_293T_proteinID_12B_QE3_122212.69129	nKDPPWITIVQAEPKc	0.320558
b1932_293T_proteinID_12A_QE3_122212.33360	nSSSSPIVVVSVKc	0.561696
b1927_293T_proteinID_07A_QE3_122212.63364	nYGEGHQAWIVGIVEKc	0.396222
b1924_293T_proteinID_04A_QE3_122212.20506	nQVDVVITCTGNKc	0.448385
b1942_293T_proteinID_06B_QE3_122212.14839	nVCDEIGCENGPGGRc	0.476607
b1930_293T_proteinID_10A_QE3_122212.16261	nKPTPVIIPQSKc	0.396371
b1924_293T_proteinID_04A_QE3_122212.20453	nNMPSKTEIIVRc	0.524688
b1924_293T_proteinID_04A_QE3_122212.20464	nYCDNIIKc	0.834492
b1932_293T_proteinID_12A_QE3_122212.33430	nNYIHYSIYDQAEKc	0.486205
b1932_293T_proteinID_12A_QE3_122212.47900	nYPIEHGIVTNWDDMEKc	0.56597
b1922_293T_proteinID_02A_QE3_122212.15405	nSVIIQERc	0.500341
b1943_293T_proteinID_07B_QE3_122212.38311	nYAAISDQGIDIKc	0.707835
b1924_293T_proteinID_04A_QE3_122212.20485	nNAGYAVSIRc	0.524163
b1930_293T_proteinID_10A_QE3_122212.16372	nVSVSPVVHVRc	0.550676
b1932_293T_proteinID_12A_QE3_122212.37536	nSERPPIFEIRc	0.663746
b1925_293T_proteinID_05A_QE3_122212.45546	nDHAWINGAIQFATKc	0.501495
b1924_293T_proteinID_04A_QE3_122212.36340	nQFMAETQFTSGEKc	0.409409
b1943_293T_proteinID_07B_QE3_122212.39917	n(42.011)GVPPTYADIGKc	0.536833
b1943_293T_proteinID_07B_QE3_122212.39861	nSPFEVQVGPEAGMQKc	0.919019
b1947_293T_proteinID_11B_QE3_122212.48338	nSTGEAFVQFASKc	0.470358
b1927_293T_proteinID_07A_QE3_122212.63799	nIPIIIIQQPGKc	0.477173
b1948_293T_proteinID_12B_QE3_122212.57519	nKISIPGQMAGTPITPIKc	0.680039
b1927_293T_proteinID_07A_QE3_122212.63856	nTCPVQIWVDSTPPPGTRc	0.685081
b1924_293T_proteinID_04A_QE3_122212.36507	nIYVASVHQDISDDDIKc	0.0603327
b1926_293T_proteinID_06A_QE3_122212.54602	nIPIIAVCDYKc	0.607547
b1948_293T_proteinID_12B_QE3_122212.57427	nTCVHTFFDHQDQVWGVKc	0.764385
b1925_293T_proteinID_05A_QE3_122212.31035	nVIEVIPRc	0.539222
b1923_293T_proteinID_03A_QE3_122212.27269	nIRVSADSFVRc	0.910834
b1932_293T_proteinID_12A_QE3_122212.37987	nTGQPMINIYTDRc	0.462438
b1943_293T_proteinID_07B_QE3_122212.25614	nVAAAIPGMESTQDRc	0.3454
b1932_293T_proteinID_12A_QE3_122212.23404	nSRQVTCVAWVRc	0.414972
b1947_293T_proteinID_11B_QE3_122212.48489	nYTPSGQAGAAASESIFVSNHAYc	0.68634
b1939_293T_proteinID_03B_QE3_122212.47476	nVNDTIQIDIETGKc	0.54657
b1946_293T_proteinID_10B_QE3_122212.39215	nISIGMPVGPNAHKc	0.55843
b1924_293T_proteinID_04A_QE3_122212.36951	nVPVPQHIPEDITEKc	0.485744
b1944_293T_proteinID_08B_QE3_122212.34998	nNCISEAEACVSRc	0.445617
b1922_293T_proteinID_02A_QE3_122212.18581	nTPASGIQTPTSTPAPGSATRc	0.376228
b1925_293T_proteinID_05A_QE3_122212.31420	nVTSVVPFKc	0.477984
b1932_293T_proteinID_12A_QE3_122212.37828	nNIDNIVIQQPRc	0.432736
b1943_293T_proteinID_07B_QE3_122212.11411	nVINTNIDGRc	0.544417
b1923_293T_proteinID_03A_QE3_122212.13209	nNNASTDYDISDKc	0.449473
b1948_293T_proteinID_12B_QE3_122212.43454	nSFTIDDESIKc	0.441276
b1946_293T_proteinID_10B_QE3_122212.25079	nAGGSPAPQPETPAISPSKc	0.4516
b1946_293T_proteinID_10B_QE3_122212.39853	nTHINIVVIGHVDSGKc	0.592254
b1948_293T_proteinID_12B_QE3_122212.43633	nSSAIGIENIQEVQEKc	0.652883
b1946_293T_proteinID_10B_QE3_122212.25559	nVSNSDKPIIQDSDIKc	0.393418
b1928_293T_proteinID_08A_QE3_122212.60777	nSRPEFMIPVHFYGKc	0.738586
b1932_293T_proteinID_12A_QE3_122212.37145	nMPSIEISAPKc	0.337391
b1923_293T_proteinID_03A_QE3_122212.13938	nNSEPAGIETPEAKc	0.428949
b1946_293T_proteinID_10B_QE3_122212.11119	nIPEVQQATKc	0.675073
b1926_293T_proteinID_06A_QE3_122212.54248	nMSSYAFFVQTCRc	0.434758
b1944_293T_proteinID_08B_QE3_122212.48808	nIVYPPQIPGEPRc	0.750053
b1937_293T_proteinID_01B_QE3_122212.28768	nMIQGESAEAFVAKc	0.582377
b1931_293T_proteinID_11A_QE3_122212.12718	nISGVQQPSEGVGGGRc	0.0949327
b1946_293T_proteinID_10B_QE3_122212.24717	nVWTESSSDDIRc	0.335632
b1937_293T_proteinID_01B_QE3_122212.14218	nRPIVTPQAAPEPKc	0.307436
b1937_293T_proteinID_01B_QE3_122212.14051	nTAVCDIPPRc	0.140945
b1937_293T_proteinID_01B_QE3_122212.14112	nQCIAEFKRc	0.410097
b1946_293T_proteinID_10B_QE3_122212.24603	nIVTENIKEEPMESGKc	0.410987
b1946_293T_proteinID_10B_QE3_122212.24617	nIVTENIKEEPMESGKc	0.395061
b1931_293T_proteinID_11A_QE3_122212.12569	nVAIEPGAPRc	0.51328
b1938_293T_proteinID_02B_QE3_122212.24501	nRSGYITIGYRc	0.445653
b1946_293T_proteinID_10B_QE3_122212.10107	nTPSISSTQPTRc	0.432467
b1937_293T_proteinID_01B_QE3_122212.28412	nTEFAEHIGEMNRc	0.720862
b1938_293T_proteinID_02B_QE3_122212.24298	nKISSAVVFGGGEARc	0.489182
b1937_293T_proteinID_01B_QE3_122212.28215	nRIEAEDYIKc	0.545708
b1946_293T_proteinID_10B_QE3_122212.10409	nKIEQEITAAKc	0.488146
b1928_293T_proteinID_08A_QE3_122212.60055	nVIGVPIIVQASQAEKc	0.558546
b1946_293T_proteinID_10B_QE3_122212.10751	nVDSQYPPVQRc	0.343569
b1931_293T_proteinID_11A_QE3_122212.12950	nTAVCDIPPRc	0.534286
b1940_293T_proteinID_04B_QE3_122212.62944	nVFDAIMNFKc	0.047896
b1932_293T_proteinID_12A_QE3_122212.22418	nVIVVGDAAVGKc	0.429074
b1925_293T_proteinID_05A_QE3_122212.59245	nTVDNFVAIATGEKc	0.233036
b1942_293T_proteinID_06B_QE3_122212.15561	nTTDDTTTDNYIAQGKc	0.786354
b1924_293T_proteinID_04A_QE3_122212.35892	n(42.011)MMISEQAQKc	0.486581
b1924_293T_proteinID_04A_QE3_122212.21215	nKQSVEDIIKc	0.213875
b1946_293T_proteinID_10B_QE3_122212.10965	nRNPAGSVVMERc	0.461995
b1939_293T_proteinID_03B_QE3_122212.47801	nVAGMDVEITVEERc	0.537659
b1943_293T_proteinID_07B_QE3_122212.39053	nTSIADSSIFDSKc	0.342061
b1922_293T_proteinID_02A_QE3_122212.18770	nTPASGIQTPTSTPAPGSATRc	0.445505
b1939_293T_proteinID_03B_QE3_122212.33273	nDYHFKVDNDENEHQISIRc	0.344471
b1942_293T_proteinID_06B_QE3_122212.15689	nNQESSFEAVKc	0.767418
b1924_293T_proteinID_04A_QE3_122212.21416	nTPAEQIISKc	0.465292
b1932_293T_proteinID_12A_QE3_122212.22278	nRSAQFFNYKc	0.353562
b1937_293T_proteinID_01B_QE3_122212.14823	nVCNVAPIAGETKc	0.334745
b1947_293T_proteinID_11B_QE3_122212.34498	nSIIHTVIIQKc	0.458981
b1930_293T_proteinID_10A_QE3_122212.17213	nTSIEHIVTKc	0.341177
b1924_293T_proteinID_04A_QE3_122212.21357	nSPVPSAFSDQSRc	0.551762
b1924_293T_proteinID_04A_QE3_122212.21356	nKQSVEDIIKc	0.494624
b1939_293T_proteinID_03B_QE3_122212.33500	nRVIAEGDIGIVEKc	0.516412
b1943_293T_proteinID_07B_QE3_122212.39312	nKVVVVVPNEEDWKc	0.364553
b1947_293T_proteinID_11B_QE3_122212.20175	nSHTFPEIAYRKc	0.631021
b1939_293T_proteinID_03B_QE3_122212.33660	nIRQEECAETAVSVIPKc	0.536213
b1927_293T_proteinID_07A_QE3_122212.50362	nNIPPSGAVPVTGIPPHVVKc	0.287674
b1927_293T_proteinID_07A_QE3_122212.50415	nNCPPSPIPIISKc	0.410245
b1925_293T_proteinID_05A_QE3_122212.59561	nTVDNFVAIATGEKc	0.317585
b1925_293T_proteinID_05A_QE3_122212.59966	nNNAINQVVIWDKc	0.763744
b1939_293T_proteinID_03B_QE3_122212.33832	nNCTVFANDINPESHKc	0.590554
b1930_293T_proteinID_10A_QE3_122212.17584	nVYVGNIGTGAGKc	0.928985
b1939_293T_proteinID_03B_QE3_122212.33857	nRVIAEGDIGIVEKc	0.699878
b1924_293T_proteinID_04A_QE3_122212.21789	nSPVPSAFSDQSRc	0.174074
b1927_293T_proteinID_07A_QE3_122212.64759	nEQIGKVDEIFGQIRc	0.472951
b1943_293T_proteinID_07B_QE3_122212.39648	n(42.011)GVPPTYADIGKc	0.555994
b1925_293T_proteinID_05A_QE3_122212.46834	nTAFQEAIDAAGDKc	0.500635
b1925_293T_proteinID_05A_QE3_122212.46762	nRFGDDINHISCVIKc	0.531459
b1926_293T_proteinID_06A_QE3_122212.41637	nVVDAIGNAIDGKc	0.409257
b1948_293T_proteinID_12B_QE3_122212.56209	nSIETENSAIQIQVTEREEVRc	0.460895
b1947_293T_proteinID_11B_QE3_122212.47056	nYPIEHGIVTNWDDMEKc	0.903168
b1939_293T_proteinID_03B_QE3_122212.48429	nDSSTCPGHYVISVSENSRc	0.148431
b1943_293T_proteinID_07B_QE3_122212.26676	nRVEQPIYGIDGSAAKc	0.728248
b1926_293T_proteinID_06A_QE3_122212.41332	nYGEGDSITIQQIKc	0.700411
b1906_293T_proteinID_01A_QE3_122212.19712	nIVIVGDGGTGKc	0.528847
b1926_293T_proteinID_06A_QE3_122212.41408	n(42.011)GVPPTYADIGKc	0.466632
b1926_293T_proteinID_06A_QE3_122212.41483	nQNCPICIEDIHTSRc	0.393251
b1948_293T_proteinID_12B_QE3_122212.56475	nKWENGTFPGWPKc	0.539639
b1906_293T_proteinID_01A_QE3_122212.19801	nRVIPPNWKc	0.611499
b1943_293T_proteinID_07B_QE3_122212.26872	nVQEIQVVKIEKc	0.463069
b1942_293T_proteinID_06B_QE3_122212.17736	nVIIAAHGNSIRc	0.49067
b1932_293T_proteinID_12A_QE3_122212.22166	nQVHIGQIYSTDKc	0.361786
b1906_293T_proteinID_01A_QE3_122212.19993	nQGHIVAISSIQGKc	0.372669
b1931_293T_proteinID_11A_QE3_122212.27591	nQEYDESGPSIVHRc	0.495036
b1931_293T_proteinID_11A_QE3_122212.27559	nNIDPNSAYYDPKc	0.425567
b1931_293T_proteinID_11A_QE3_122212.27569	nYAIPIVGHRKc	0.219659
[truncated: 904 more rows]

## Sheet: substitution free type 3
Scan	Peptide	IonPurity
b1942_293T_proteinID_06B_QE3_122212.53025	nAAIAPRPFPEVSISQERc	0.619995
b1926_293T_proteinID_06A_QE3_122212.27475	nSIPIVQVDEKGEKc	0.850125
b1940_293T_proteinID_04B_QE3_122212.49392	nMITPEYIQSVCVRc	0.40391
b1944_293T_proteinID_08B_QE3_122212.71129	nSIFHPEQIISGKEDAANNYARc	0.821188
b1937_293T_proteinID_01B_QE3_122212.65608	nAPVPASEIIASGVISRc	0.603445
b1942_293T_proteinID_06B_QE3_122212.5470	nTAQDISSPRc	0.843718
b1931_293T_proteinID_11A_QE3_122212.5279	nIGNKIPPEKc	0.533525
b1942_293T_proteinID_06B_QE3_122212.5572	nAENDAQKPSITRc	0.424896
b1922_293T_proteinID_02A_QE3_122212.7156	nYVGTGGIDQKPRc	0.368917
b1906_293T_proteinID_01A_QE3_122212.54900	nSEIQVIEHINTTDPNSTFRc	0.553164
b1922_293T_proteinID_02A_QE3_122212.41360	nDIAARNCMVAEDFTVKc	0.510762
b1931_293T_proteinID_11A_QE3_122212.5847	nRAASNMAIGKc	0.783088
b1943_293T_proteinID_07B_QE3_122212.62084	nYFHVVIAGESKDSPFEGGTFKc	0.742708
b1925_293T_proteinID_05A_QE3_122212.19100	nKIPNTIIRc	0.472001
b1928_293T_proteinID_08A_QE3_122212.32773	nAVSVSSMSEFQRc	0.840786
b1945_293T_proteinID_09B_QE3_122212.17826	nKPVIVFVPSRKc	0.634628
b1940_293T_proteinID_04B_QE3_122212.48515	nFDMIMSPEGARc	0.313301
b1943_293T_proteinID_07B_QE3_122212.2770	nNRPAPYSRPKc	0.726681
b1938_293T_proteinID_02B_QE3_122212.61967	nRSAAEMYGSSFDIDYGFQRc	0.568213
b1948_293T_proteinID_12B_QE3_122212.9566	nDGGTGHIPIKc	0.511888
b1942_293T_proteinID_06B_QE3_122212.5105	nIADCEQSPTSSRc	0.54259
b1946_293T_proteinID_10B_QE3_122212.60362	nSDQDYIIKEGDIVKc	0.50899
b1932_293T_proteinID_12A_QE3_122212.3965	nVIVIHHDRc	0.667051
b1948_293T_proteinID_12B_QE3_122212.15366	nVHVAAIIRKc	0.578325
b1937_293T_proteinID_01B_QE3_122212.66639	nSCFSWSGGIGDFSRc	0.696897
b1922_293T_proteinID_02A_QE3_122212.8910	nRFIEPGSKc	0.862301
b1942_293T_proteinID_06B_QE3_122212.4775	nYGSQEHPIGDKc	0.744133
b1941_293T_proteinID_05B_QE3_122212.7915	nRIQQAVISRc	0.450482
b1945_293T_proteinID_09B_QE3_122212.18137	nISDFGISRc	0.504855
b1945_293T_proteinID_09B_QE3_122212.18438	nAVSDMITACKc	0.328379
b1926_293T_proteinID_06A_QE3_122212.14997	nAGAAAVVIGKc	0.687183
b1931_293T_proteinID_11A_QE3_122212.4481	nHTVPENIKRc	0.73573
b1940_293T_proteinID_04B_QE3_122212.34936	nVDAAVAQIVNPARc	0.704299
b1926_293T_proteinID_06A_QE3_122212.29708	nSQQATAWTPTQQPGGQIRc	0.148059
b1927_293T_proteinID_07A_QE3_122212.24800	nVISMQKGGNMKc	0.923767
b1931_293T_proteinID_11A_QE3_122212.51026	nNIKPIKPMQFIGDEETVRKc	0.456715
b1924_293T_proteinID_04A_QE3_122212.5678	nGNAYHIMHKc	0.514581
b1927_293T_proteinID_07A_QE3_122212.24943	nIQSIAIKc	0.944847
b1925_293T_proteinID_05A_QE3_122212.3852	nRAGQAAISERc	0.704707
b1931_293T_proteinID_11A_QE3_122212.65835	nMIASQVVDINIAAEPKc	0.763675
b1923_293T_proteinID_03A_QE3_122212.7279	nEQSEVSVSPRc	0.580969
b1942_293T_proteinID_06B_QE3_122212.41663	nCIYTAVMVRc	0.627401
b1928_293T_proteinID_08A_QE3_122212.21988	nMSVIVRNPEGKc	0.355819
b1943_293T_proteinID_07B_QE3_122212.50936	nISSIAISSFTTRc	0.378205
b1940_293T_proteinID_04B_QE3_122212.23257	nRIPFSTVSKc	0.651859
b1948_293T_proteinID_12B_QE3_122212.18876	nNAGETIIQRc	0.373889
b1931_293T_proteinID_11A_QE3_122212.7964	nRPSTIAEQTVAKc	0.542076
b1929_293T_proteinID_09A_QE3_122212.44281	nSIGAVVFSRc	0.59285
b1937_293T_proteinID_01B_QE3_122212.67714	nTTGIVMDSGDGVTHIVPIYEGYAIPHAIIRc	0.540575
b1931_293T_proteinID_11A_QE3_122212.7498	nKPPPSKEEIIKc	0.223558
b1941_293T_proteinID_05B_QE3_122212.31278	nRDEAIPSITQVRc	0.74883
b1938_293T_proteinID_02B_QE3_122212.63485	nQHGPYGAGAFFIIKc	0.455757
b1930_293T_proteinID_10A_QE3_122212.42313	nTSQASDTITIPISRc	0.473387
b1930_293T_proteinID_10A_QE3_122212.56778	nRQNIAYEYICHIEEAKc	0.519097
b1927_293T_proteinID_07A_QE3_122212.39326	nERIEQEIAIEERc	0.689934
b1941_293T_proteinID_05B_QE3_122212.45152	nGTAAAAAAAAAAKc	0.464633
b1930_293T_proteinID_10A_QE3_122212.42681	nIAHAMMEAFRc	0.680467
b1927_293T_proteinID_07A_QE3_122212.39845	nDEVESIMCEKc	0.404307
b1929_293T_proteinID_09A_QE3_122212.44840	nGIGFSIAGGKc	0.690491
b1928_293T_proteinID_08A_QE3_122212.20346	nKPVIVFVPSRKc	0.520345
b1928_293T_proteinID_08A_QE3_122212.34810	nISTIKNANMVAVIDQGKc	0.919152
b1942_293T_proteinID_06B_QE3_122212.42890	nTVDIYGHVTIMRc	0.656878
b1923_293T_proteinID_03A_QE3_122212.51663	nWPFSISEQQIDARc	0.37165
b1928_293T_proteinID_08A_QE3_122212.34146	nIVEVQWEQQEARc	0.693504
b1937_293T_proteinID_01B_QE3_122212.54799	nAIRPDMGYNTIANFRc	0.587026
b1931_293T_proteinID_11A_QE3_122212.6412	nIHDAIDAKc	0.496073
b1930_293T_proteinID_10A_QE3_122212.43377	nGMQGPPPQGSMIGPPQEIRc	0.65488
b1931_293T_proteinID_11A_QE3_122212.67493	nAFSITSDIIRc	0.620929
b1931_293T_proteinID_11A_QE3_122212.6951	nSGATAIHVAAAKc	0.574613
b1942_293T_proteinID_06B_QE3_122212.43654	nISIDIEIATYRKc	0.756446
b1944_293T_proteinID_08B_QE3_122212.4011	nKGQGTAATGNQATPKc	0.296208
b1922_293T_proteinID_02A_QE3_122212.31405	nNNHCGIATAASYPNVc	0.7714
b1926_293T_proteinID_06A_QE3_122212.17093	nIQQIPNVRc	0.500475
b1940_293T_proteinID_04B_QE3_122212.25838	nKKPFVYTQGQAVINRc	0.350145
b1937_293T_proteinID_01B_QE3_122212.42037	nIDMSIDDIIKc	0.79097
b1944_293T_proteinID_08B_QE3_122212.61403	nAYIIENGICIAKc	0.613005
b1929_293T_proteinID_09A_QE3_122212.47380	nEVAEAYEVISDPKc	0.276312
b1906_293T_proteinID_01A_QE3_122212.45302	nFSCWYDADISPAGHEEAKc	0.554807
b1925_293T_proteinID_05A_QE3_122212.5783	nSPSQESIGARc	0.498475
b1929_293T_proteinID_09A_QE3_122212.47179	nEVAEAYEVISDPKc	0.709073
b1906_293T_proteinID_01A_QE3_122212.45622	nRPPSAFFIFCSEHRPKc	0.406966
b1926_293T_proteinID_06A_QE3_122212.17342	nHCIPTIADAKc	0.296135
b1929_293T_proteinID_09A_QE3_122212.47096	nISIDIEIATYRKc	0.366824
b1928_293T_proteinID_08A_QE3_122212.37194	nVIDQDTDAIAVHVVRc	0.499694
b1937_293T_proteinID_01B_QE3_122212.41764	nSCGSSMPDEFPTDIPGTKc	0.883625
b1930_293T_proteinID_10A_QE3_122212.30986	nVGPEIIPPPKc	0.538135
b1928_293T_proteinID_08A_QE3_122212.37703	nNFIDTYGPSDKc	0.625068
b1938_293T_proteinID_02B_QE3_122212.51376	nVIVFSISAAKc	0.690059
b1930_293T_proteinID_10A_QE3_122212.30194	nRIIEIIRc	1
b1923_293T_proteinID_03A_QE3_122212.55606	nIIASAERYGISGSDVIDNVAYARc	0.581843
b1927_293T_proteinID_07A_QE3_122212.13427	nTAEAGGVTGKGQDGIGSKc	0.462923
b1929_293T_proteinID_09A_QE3_122212.32897	nVSGAGGPPGASSDPKc	1
b1948_293T_proteinID_12B_QE3_122212.19017	nVRQEIVEEMSKc	0.468517
b1924_293T_proteinID_04A_QE3_122212.50610	nNPHIVSFVGNQVTIRc	0.414747
b1932_293T_proteinID_12A_QE3_122212.7144	nYASFSNHQRc	0.434575
b1922_293T_proteinID_02A_QE3_122212.30054	nHESENIYSIACDKPQQVRc	0.453354
b1942_293T_proteinID_06B_QE3_122212.9263	nDGTGPAGIRc	0.843055
b1942_293T_proteinID_06B_QE3_122212.9390	nHSIIGPDIKc	0.726722
b1931_293T_proteinID_11A_QE3_122212.9945	nGGGIAGVGGGAHc	0.610139
b1931_293T_proteinID_11A_QE3_122212.9924	nIGTGGQVVDCSRc	0.652241
b1925_293T_proteinID_05A_QE3_122212.4018	nKIDEQYQKc	0.246015
b1906_293T_proteinID_01A_QE3_122212.46382	nIHNIVYIDISSNKc	0.803038
b1942_293T_proteinID_06B_QE3_122212.9941	nQITEQDVETICRc	0.48002
b1906_293T_proteinID_01A_QE3_122212.46520	nSGTVTVAQQAQVVTTVVGGVTKc	0.34808
b1931_293T_proteinID_11A_QE3_122212.9468	nIAEASASAAYKc	0.502554
b1906_293T_proteinID_01A_QE3_122212.46828	nDIEIVMAQANVSRc	0.728906
b1937_293T_proteinID_01B_QE3_122212.57430	nKSIVGTPYWMAPEVISRc	0.868852
b1928_293T_proteinID_08A_QE3_122212.36209	nNVIATENCISAIGKc	0.796088
b1931_293T_proteinID_11A_QE3_122212.8932	nHIADISPGDKc	0.481009
b1941_293T_proteinID_05B_QE3_122212.20740	nSHSSESIGIIKc	0.534095
b1944_293T_proteinID_08B_QE3_122212.5873	nNATGNSASGIGAGRc	0.398548
b1929_293T_proteinID_09A_QE3_122212.31400	nSIGPIHAAAAAAAPRc	0.641361
b1938_293T_proteinID_02B_QE3_122212.52673	nKTMNDFDYIKc	0.851428
b1927_293T_proteinID_07A_QE3_122212.14110	nITEEITQNENENKc	0.432026
b1929_293T_proteinID_09A_QE3_122212.45707	nSAVIVIQSAYRc	0.468721
b1944_293T_proteinID_08B_QE3_122212.5668	nGTGHVSSGYVERc	0.215202
b1930_293T_proteinID_10A_QE3_122212.31962	nITPAGISATEIAKc	0.426688
b1946_293T_proteinID_10B_QE3_122212.54557	nTPCQQEIDQVIERc	0.519549
b1944_293T_proteinID_08B_QE3_122212.6333	nRPSDGNSGIMAKc	0.325619
b1927_293T_proteinID_07A_QE3_122212.14804	nDTGITAAPQEPKc	0.539176
b1927_293T_proteinID_07A_QE3_122212.14811	nDTGITAAPQEPKc	0.535608
b1944_293T_proteinID_08B_QE3_122212.6587	nKMENCIGESRc	0.342826
b1931_293T_proteinID_11A_QE3_122212.55749	nFGIGVIESSNPKc	0.185629
b1931_293T_proteinID_11A_QE3_122212.41170	nVCGCDEYFIEKc	0.550309
b1938_293T_proteinID_02B_QE3_122212.67474	nWMDEAQAIDTADRFINSKc	0.634914
b1930_293T_proteinID_10A_QE3_122212.32328	nHPSTWSVEAVVIFIKc	0.279859
b1930_293T_proteinID_10A_QE3_122212.46962	nGDIDFTYVTSRc	0.290104
b1925_293T_proteinID_05A_QE3_122212.7992	nSVDDTSQAIQRc	0.47971
b1939_293T_proteinID_03B_QE3_122212.62005	nIEATINEIVc	0.613907
b1906_293T_proteinID_01A_QE3_122212.33442	nITAEIFSPNDKc	0.935569
b1929_293T_proteinID_09A_QE3_122212.35107	n(42.011)AEEGAVAVCVRc	0.296063
b1944_293T_proteinID_08B_QE3_122212.64217	nIHTISQIETSIATVQEKc	0.573323
b1928_293T_proteinID_08A_QE3_122212.39721	nKETNICISADVSIARc	0.503891
b1923_293T_proteinID_03A_QE3_122212.57074	nMIASQVVDINIAAEPKc	0.975876
b1927_293T_proteinID_07A_QE3_122212.15032	nPGSDTAITVDRc	0.566622
b1906_293T_proteinID_01A_QE3_122212.47168	nGPEIMAIEGIENGEGPATAGPRc	0.537052
b1929_293T_proteinID_09A_QE3_122212.34622	nTGQGDYPINNEIDKc	0.679719
b1906_293T_proteinID_01A_QE3_122212.47235	nWQHDIFDSGFGGGAGVETGGKc	0.283762
b1942_293T_proteinID_06B_QE3_122212.59748	nEISDAIGISIAGGRc	0.448687
b1948_293T_proteinID_12B_QE3_122212.73445	nTTGIVMDSGDGVTHIVPIYEGYAIPHAIIRc	0.804694
b1923_293T_proteinID_03A_QE3_122212.43197	nKIQDHQVVINCAIPKc	0.381693
b1943_293T_proteinID_07B_QE3_122212.54873	nTAMVAAISPADINYDETISTIRc	1
b1941_293T_proteinID_05B_QE3_122212.35920	nHCSIQAVPEEIYRc	0.350019
b1929_293T_proteinID_09A_QE3_122212.20863	nTPSGDIAITEKc	0.371968
b1944_293T_proteinID_08B_QE3_122212.64017	nHPVIIIHPIGGWTKc	0.577975
b1943_293T_proteinID_07B_QE3_122212.40670	nIPEGPIPEGAGFKc	0.568352
b1923_293T_proteinID_03A_QE3_122212.41447	nHIIQQTIMDEGIRc	0.409269
b1932_293T_proteinID_12A_QE3_122212.51636	nHEIIIYEEVARc	0.467776
b1941_293T_proteinID_05B_QE3_122212.23053	nHGEVCPAGWKPGSDTIKPDVQKc	0.780995
b1941_293T_proteinID_05B_QE3_122212.37551	nAHIMEIQINGGTVAEKc	0.607926
b1932_293T_proteinID_12A_QE3_122212.9496	nIPAVISHRc	0.265611
b1931_293T_proteinID_11A_QE3_122212.42956	nQIAAITIEDEEEVKKc	0.425411
b1937_293T_proteinID_01B_QE3_122212.31555	nNQWVNINEPEEEKKc	0.595404
b1930_293T_proteinID_10A_QE3_122212.47169	nGIDIDSSRPNVAPDGISIKc	0.447556
b1928_293T_proteinID_08A_QE3_122212.10244	nKPIIDVTKPKc	0.316948
b1906_293T_proteinID_01A_QE3_122212.34490	nITSEIIGEGAYAKc	0.466631
b1924_293T_proteinID_04A_QE3_122212.52474	nAVVQSPQVTEVIc	0.631325
b1906_293T_proteinID_01A_QE3_122212.34743	nRIVIPEPSIRc	0.624144
b1906_293T_proteinID_01A_QE3_122212.20131	nHMDGSFSVKPIKc	0.726831
b1932_293T_proteinID_12A_QE3_122212.51256	nHMRVMAGAIEGDIFIGPKc	0.639982
b1929_293T_proteinID_09A_QE3_122212.47466	nISIDIEIATYRKc	0.765664
b1927_293T_proteinID_07A_QE3_122212.16461	nDDSGATTMNIGSDKc	0.864095
b1937_293T_proteinID_01B_QE3_122212.30471	nGEAEAFAIGARc	0.505121
b1927_293T_proteinID_07A_QE3_122212.16804	nIMTITKPSRc	0.803545
b1925_293T_proteinID_05A_QE3_122212.61411	nMIASQVVDINIAAEPKc	0.946101
b1923_293T_proteinID_03A_QE3_122212.56576	nMIASQVVDINIAAEPKc	0.445893
b1925_293T_proteinID_05A_QE3_122212.61667	nMIASQVVDINIAAEPKc	0.884155
b1941_293T_proteinID_05B_QE3_122212.22688	nADSNNIFNTGSSGPGKc	1
b1923_293T_proteinID_03A_QE3_122212.56828	nMIASQVVDINIAAEPKc	0.990947
b1943_293T_proteinID_07B_QE3_122212.8412	nWAQDPATMRc	0.562544
b1906_293T_proteinID_01A_QE3_122212.21732	nFIIIEIMAGGDIKc	1
b1930_293T_proteinID_10A_QE3_122212.34700	nAHIMEIQINGGTVAEKc	0.471866
b1941_293T_proteinID_05B_QE3_122212.10170	nSTPVIVSATTKKc	0.539956
b1946_293T_proteinID_10B_QE3_122212.42771	nHWIEFTKc	0.891194
b1942_293T_proteinID_06B_QE3_122212.33355	nIIIETAAPRc	0.635797
b1906_293T_proteinID_01A_QE3_122212.35765	nYNSNIATPIAIKc	0.834434
b1944_293T_proteinID_08B_QE3_122212.8429	nYSNSEVVTGSGRc	0.700728
b1932_293T_proteinID_12A_QE3_122212.40799	nGHIEPTEIIMNRc	0.435778
b1927_293T_proteinID_07A_QE3_122212.17011	n(42.011)AAGGAVAAAPECRc	0.993018
b1927_293T_proteinID_07A_QE3_122212.3495	nRSAEGSNPPKPIKc	0.574778
b1923_293T_proteinID_03A_QE3_122212.59797	nFTQEEWNIISEAQRc	1
b1924_293T_proteinID_04A_QE3_122212.67835	nIIWNPDIAAEYRc	0.502238
b1928_293T_proteinID_08A_QE3_122212.13585	nINRIENAIKc	0.436475
b1944_293T_proteinID_08B_QE3_122212.52791	nSANGIIMIPPKc	0.684103
b1927_293T_proteinID_07A_QE3_122212.3086	nQGSIASSKPASNPKc	0.537908
b1948_293T_proteinID_12B_QE3_122212.61189	nRPVFPPICGDGIISGKEETRc	0.427284
b1931_293T_proteinID_11A_QE3_122212.44327	nNSQPPWDQIQEDKc	0.502092
b1931_293T_proteinID_11A_QE3_122212.44410	nIDMSIDDIIKc	0.83723
b1948_293T_proteinID_12B_QE3_122212.61481	nKSIVGTPYWMAPEVISRc	0.376531
b1946_293T_proteinID_10B_QE3_122212.56658	nRFGVFISEVSENKc	0.594656
b1938_293T_proteinID_02B_QE3_122212.42586	nAEAAAGAAGIIIRc	0.598487
b1922_293T_proteinID_02A_QE3_122212.20356	nCFIGSSETADANRc	0.618675
b1931_293T_proteinID_11A_QE3_122212.44992	nSCGSSMPDEFPTDIPGTKc	0.603477
b1937_293T_proteinID_01B_QE3_122212.33001	nENVSFEIQRc	0.682068
b1944_293T_proteinID_08B_QE3_122212.9802	nVVSPPEPEKc	0.564593
b1937_293T_proteinID_01B_QE3_122212.47514	nRGAPPEMPSPQEIEASAPRc	0.480319
b1940_293T_proteinID_04B_QE3_122212.28246	nVPYYINHQTQTTCWDHPKc	0.975455
b1942_293T_proteinID_06B_QE3_122212.20044	nKSDSSGQEYSIc	0.899923
b1929_293T_proteinID_09A_QE3_122212.36169	nRPIPIIPSSRc	0.536892
b1927_293T_proteinID_07A_QE3_122212.5336	nRPSTSEVNNVNPKc	0.503201
b1939_293T_proteinID_03B_QE3_122212.65931	nSTSIIGAIQSQAIKc	0.708457
b1941_293T_proteinID_05B_QE3_122212.39585	nSVFPEQANNNEWARc	0.564679
b1944_293T_proteinID_08B_QE3_122212.9262	nDGAIVGTACKc	0.597947
b1939_293T_proteinID_03B_QE3_122212.66056	nADIGGMIPGITVRc	0.434884
b1927_293T_proteinID_07A_QE3_122212.4777	nAGQSSIGGGHVSERc	0.715475
b1927_293T_proteinID_07A_QE3_122212.4890	nPDPSKSAPAPKc	0.702914
b1922_293T_proteinID_02A_QE3_122212.49551	nVGFYVNTFKc	0.4933
b1931_293T_proteinID_11A_QE3_122212.31106	nSSSDSFEQFRc	0.544374
b1931_293T_proteinID_11A_QE3_122212.31161	nSPGPAADGPIDISKc	0.383294
b1944_293T_proteinID_08B_QE3_122212.53109	nSANGIIMIPPKc	0.893524
b1923_293T_proteinID_03A_QE3_122212.44857	nGTDISNIPVTYYSQKc	0.57271
b1944_293T_proteinID_08B_QE3_122212.53145	nQYVGFATIPNQVHRKc	0.496139
b1944_293T_proteinID_08B_QE3_122212.53407	nSANGIIMIPPKc	0.401284
b1925_293T_proteinID_05A_QE3_122212.8175	nESQPQMPKc	0.422171
b1930_293T_proteinID_10A_QE3_122212.22495	nIAAAQYSVTGSAVARc	1
b1931_293T_proteinID_11A_QE3_122212.31649	nTGHIMACFTCAKc	0.67286
b1929_293T_proteinID_09A_QE3_122212.25132	nGAIVVEWNDSGVPVEETKKc	0.648472
b1937_293T_proteinID_01B_QE3_122212.20857	nSIAAAGEISARc	0.654008
b1932_293T_proteinID_12A_QE3_122212.42767	nKKPNISGFTDISPEEIRc	0.218273
b1930_293T_proteinID_10A_QE3_122212.36304	nSDYAIWNTKc	0.471038
b1929_293T_proteinID_09A_QE3_122212.25248	nIGADMEDVCGRc	0.649538
b1929_293T_proteinID_09A_QE3_122212.39898	nDENTDIAENIYQKc	0.738257
b1929_293T_proteinID_09A_QE3_122212.11300	nKVDNDYNAIRc	0.639625
b1928_293T_proteinID_08A_QE3_122212.4875	nIHIIQHQRc	0.597353
b1923_293T_proteinID_03A_QE3_122212.47090	nIVRIVGIIRc	0.849541
b1930_293T_proteinID_10A_QE3_122212.36681	nKIQQENIKPQEQITIEPYERc	0.399741
b1929_293T_proteinID_09A_QE3_122212.10418	nRAHTPTPGIYMGRPTHSGGGGGGGGGGGGGGGGRc	0.497569
b1939_293T_proteinID_03B_QE3_122212.67352	nHFEGTEFPNPIISKc	0.810966
b1931_293T_proteinID_11A_QE3_122212.46182	nEEINIACIEAKc	0.909797
b1929_293T_proteinID_09A_QE3_122212.10121	nCEPSQFQCTNGRc	0.498915
b1906_293T_proteinID_01A_QE3_122212.37718	nIPASPETHIDMIRc	0.584189
b1923_293T_proteinID_03A_QE3_122212.33233	nRKPFDEIGGPAFRc	0.440106
b1942_293T_proteinID_06B_QE3_122212.35630	nWSEPNEEEIIKc	0.397401
b1924_293T_proteinID_04A_QE3_122212.41402	nITQVQEDITNIKc	0.453682
b1942_293T_proteinID_06B_QE3_122212.35838	nTGRPFGGIIRc	0.640822
b1943_293T_proteinID_07B_QE3_122212.30930	nIWHHSFYNEIRc	0.63337
b1946_293T_proteinID_10B_QE3_122212.44737	nRPNKPIFTAIVTQCQKc	0.426286
b1928_293T_proteinID_08A_QE3_122212.29821	nDIFQKPEVSTVKc	0.504422
b1922_293T_proteinID_02A_QE3_122212.22826	nIAVVEVQCERc	0.765664
b1937_293T_proteinID_01B_QE3_122212.35698	nKITIADCGQIEc	0.380733
b1944_293T_proteinID_08B_QE3_122212.55021	nIEEEEIEVIPRc	0.983744
b1906_293T_proteinID_01A_QE3_122212.24868	nIAAAGPPGPFRc	0.0815222
b1926_293T_proteinID_06A_QE3_122212.9457	nITPTEKGRc	0.699414
b1929_293T_proteinID_09A_QE3_122212.24038	nEHIIGDSAIDRc	0.28938
b1943_293T_proteinID_07B_QE3_122212.46256	nFVIPIQDHTIKc	0.554927
b1926_293T_proteinID_06A_QE3_122212.9043	nKPITVINKc	0.488679
b1937_293T_proteinID_01B_QE3_122212.21665	nKKPIVTINTNSISTKc	0.684445
b1925_293T_proteinID_05A_QE3_122212.52154	nNIVDSYMSIINKc	0.322307
b1923_293T_proteinID_03A_QE3_122212.46030	nTVINIGTTDIPKc	0.68046
b1925_293T_proteinID_05A_QE3_122212.52428	nVVITGIGADEQIAGYSRc	0.915966
b1929_293T_proteinID_09A_QE3_122212.24340	nSDGTIAAITEKc	0.449689
b1939_293T_proteinID_03B_QE3_122212.54141	nIGAIVAVTGDGVNDSPAIKc	1
b1906_293T_proteinID_01A_QE3_122212.38736	nVIDVIDVARc	0.703798
b1924_293T_proteinID_04A_QE3_122212.56858	nQIEAIENDNFQDDPHAGIPQIGKc	0.656165
b1928_293T_proteinID_08A_QE3_122212.14918	nRVGTASVIQPVKc	0.54043
b1906_293T_proteinID_01A_QE3_122212.24771	nHGPIAIIDKc	0.434828
b1939_293T_proteinID_03B_QE3_122212.54843	nYQFICIKc	0.507757
b1906_293T_proteinID_01A_QE3_122212.24751	nAFQAVQNIPTKc	0.991345
b1937_293T_proteinID_01B_QE3_122212.35039	nQSAERNSNIVGAAHEEIQQSRc	0.624516
b1931_293T_proteinID_11A_QE3_122212.33428	nQSIHDEISVSSMDASRc	0.110295
b1928_293T_proteinID_08A_QE3_122212.28168	nISDSYSNTIPVRc	0.36008
b1937_293T_proteinID_01B_QE3_122212.49312	nIQEIEDSIDNISQNGEGRc	0.350822
b1937_293T_proteinID_01B_QE3_122212.49202	nDASIVIEESGIKc	0.455164
b1927_293T_proteinID_07A_QE3_122212.8057	nANHSIHNEGAIc	0.609772
b1928_293T_proteinID_08A_QE3_122212.6390	nKQISHPANFGPRc	0.788083
b1929_293T_proteinID_09A_QE3_122212.4602	nAAAAAGGAAAAAARc	0.188924
b1928_293T_proteinID_08A_QE3_122212.6416	nKQISHPANFGPRc	0.674866
b1922_293T_proteinID_02A_QE3_122212.25910	nQEIGICPAVKc	0.422935
b1925_293T_proteinID_05A_QE3_122212.67971	nGQIGDVGAIDTVWRc	0.584752
b1941_293T_proteinID_05B_QE3_122212.28904	nEICIGATSGPGPVKc	0.176679
b1927_293T_proteinID_07A_QE3_122212.8570	nAAASTDYYKc	0.630365
b1938_293T_proteinID_02B_QE3_122212.45200	nSITSDWEDHIAVKc	0.464296
b1922_293T_proteinID_02A_QE3_122212.11761	nKKPTPVIIPQSKc	0.301884
b1923_293T_proteinID_03A_QE3_122212.35369	nVAIESIYRc	0.25507
b1923_293T_proteinID_03A_QE3_122212.35222	nAIVCMAINEQRc	0.514105
b1906_293T_proteinID_01A_QE3_122212.25245	nIIGIIYEETRRc	0.982359
b1930_293T_proteinID_10A_QE3_122212.39539	nSCGSSMPDEFPTDIPGTKc	0.672919
b1924_293T_proteinID_04A_QE3_122212.43384	nVIIYSVQPYTKc	0.76408
b1906_293T_proteinID_01A_QE3_122212.25473	nIIGIIYEETRRc	0.976928
b1946_293T_proteinID_10B_QE3_122212.46451	nEVAEAYEVISDPKc	0.702608
b1930_293T_proteinID_10A_QE3_122212.25382	nMSISSGASGGKc	0.302881
b1946_293T_proteinID_10B_QE3_122212.46690	nTIIMCGPIIKEETHRc	0.465203
b1947_293T_proteinID_11B_QE3_122212.42487	nFSCWYDADISPAGHEEAKc	0.456273
b1937_293T_proteinID_01B_QE3_122212.36146	nQGFINEENIKc	0.442909
b1946_293T_proteinID_10B_QE3_122212.32456	nRIEGSGDQVDTIEISGGAKc	0.759476
b1931_293T_proteinID_11A_QE3_122212.20258	nSPINICEENKc	0.545302
b1906_293T_proteinID_01A_QE3_122212.25008	nIIGIIYEETRRc	0.938972
b1925_293T_proteinID_05A_QE3_122212.68139	nIYTAWAYQHEIEETTVPEIQRc	0.839063
b1937_293T_proteinID_01B_QE3_122212.23675	nRGDACEGDSGGPFVMKc	0.596322
b1927_293T_proteinID_07A_QE3_122212.9024	nKSPSDTEGIVKc	0.441334
b1927_293T_proteinID_07A_QE3_122212.9165	nVSHMGEDIENKc	0.869664
b1927_293T_proteinID_07A_QE3_122212.9277	nDAAAVGNHVAKc	0.704523
b1929_293T_proteinID_09A_QE3_122212.3798	nRSITNSHIEKc	0.451991
b1922_293T_proteinID_02A_QE3_122212.24478	nFIIIEIMAGGDIKc	1
b1922_293T_proteinID_02A_QE3_122212.24428	nRTNIPPDHIVEVRc	0.407293
b1941_293T_proteinID_05B_QE3_122212.15962	nIAMTGAGIDRc	0.682137
b1938_293T_proteinID_02B_QE3_122212.32179	nVGNYYTTPIYRc	0.376223
b1941_293T_proteinID_05B_QE3_122212.15777	nTASVIVGAPKc	0.584056
b1929_293T_proteinID_09A_QE3_122212.12008	nQEYDEAGPSIVHRKc	0.629361
b1947_293T_proteinID_11B_QE3_122212.40318	nGRFEEISAWTEKc	0.164354
b1941_293T_proteinID_05B_QE3_122212.29997	nKEANAFEAQIIKc	0.80144
b1929_293T_proteinID_09A_QE3_122212.26923	nNSEDAVMTAVRc	0.513825
b1929_293T_proteinID_09A_QE3_122212.12324	nCGFAGETGPRc	0.524573
b1929_293T_proteinID_09A_QE3_122212.11751	nRVDNIEIQKc	0.325255
b1943_293T_proteinID_07B_QE3_122212.33706	nGVTGAVGEVIRc	0.54513
b1930_293T_proteinID_10A_QE3_122212.26395	nVYYVATSSDQPIKc	0.708534
b1948_293T_proteinID_12B_QE3_122212.50091	nVMGPGVSYIVRc	0.551972
b1923_293T_proteinID_03A_QE3_122212.48937	nMYCSAEGEWIVPIGKc	0.573082
b1931_293T_proteinID_11A_QE3_122212.21297	nIYQVMETERc	0.624014
b1941_293T_proteinID_05B_QE3_122212.29247	nHEDMTIIVRc	0.563609
b1931_293T_proteinID_11A_QE3_122212.21060	nGSKPGGVGTGIGGSSGTETIEKc	0.702095
b1937_293T_proteinID_01B_QE3_122212.23178	nNPAMMQEMIRc	0.437259
b1931_293T_proteinID_11A_QE3_122212.21682	nDPNSATATAPPSPIKc	0.605662
b1937_293T_proteinID_01B_QE3_122212.23048	nGECWCVNPNTGKc	0.254138
b1928_293T_proteinID_08A_QE3_122212.16040	nRGAYINAIKc	0.743681
b1931_293T_proteinID_11A_QE3_122212.21414	nDPNSATATAPPSPIKc	0.734844
b1940_293T_proteinID_04B_QE3_122212.19826	nQTQTSEVYDGPKc	0.569832
b1942_293T_proteinID_06B_QE3_122212.38463	nSIHSSPSISMISATRc	0.44604
b1924_293T_proteinID_04A_QE3_122212.44086	nNAGSDPVVIVSAARc	0.506584
b1906_293T_proteinID_01A_QE3_122212.26156	nIQEEISENDKKc	0.836146
b1932_293T_proteinID_12A_QE3_122212.57693	nVVPHVVMQYNFDFSKc	0.335733
b1929_293T_proteinID_09A_QE3_122212.3052	nQRNDSWENHTTCQHCHRc	0.665542
b1937_293T_proteinID_01B_QE3_122212.10541	nQEYDEAGPSIVHRKc	0.534564
b1923_293T_proteinID_03A_QE3_122212.37432	nSNNIIVANIGKc	0.670696
b1948_293T_proteinID_12B_QE3_122212.53393	nAPSIEDGSDAFMSPQDVRc	0.744572
b1931_293T_proteinID_11A_QE3_122212.36453	nYRYAEISEEDIKc	0.7785
b1938_293T_proteinID_02B_QE3_122212.47673	nRSNSCSSISVASCISEWEQKc	1
b1943_293T_proteinID_07B_QE3_122212.21518	nSSSGFVGIRc	0.0989082
b1943_293T_proteinID_07B_QE3_122212.20497	nKPVIVFVPSRKc	0.526429
b1947_293T_proteinID_11B_QE3_122212.30019	nVYNYMNAVERc	0.528057
b1931_293T_proteinID_11A_QE3_122212.22571	nAPAAASPPEVIRc	0.507746
b1946_293T_proteinID_10B_QE3_122212.34662	nNIVNNYSEAEIKc	0.464482
b1931_293T_proteinID_11A_QE3_122212.36913	nIISHIGQMGQDEMQRc	0.417574
b1942_293T_proteinID_06B_QE3_122212.39574	nIITEAISVSQERc	0.308886
b1922_293T_proteinID_02A_QE3_122212.28251	nMEEEPDDVPHGHITSIAVKc	0.611166
b1932_293T_proteinID_12A_QE3_122212.32050	nVAVATIIEKc	0.465627
b1928_293T_proteinID_08A_QE3_122212.19375	nIEWAAGAGRc	0.383046
b1944_293T_proteinID_08B_QE3_122212.45058	nSAVIVIQSAYRc	0.440856
b1938_293T_proteinID_02B_QE3_122212.20860	nGVVAIQTIRKc	0.516345
b1939_293T_proteinID_03B_QE3_122212.58090	nINNITESDQGEYVCEISGEGGTSKc	0.684779
b1906_293T_proteinID_01A_QE3_122212.29449	nSIAASNPIITAKc	0.495637
b1926_293T_proteinID_06A_QE3_122212.65093	nSINFGAVGAISGIKc	0.844551
b1948_293T_proteinID_12B_QE3_122212.52039	nIIIDEEEAIAKc	0.275034
b1926_293T_proteinID_06A_QE3_122212.65180	nSINFGAVGAISGIKc	0.578402
b1923_293T_proteinID_03A_QE3_122212.36517	nQIYAIVCETQRc	0.730724
b1946_293T_proteinID_10B_QE3_122212.47362	nVTSPTTYVIDEDEPRc	0.816776
b1922_293T_proteinID_02A_QE3_122212.13069	nHVQAPAATPIPKc	0.603354
b1922_293T_proteinID_02A_QE3_122212.27691	nMEEEPDDVPHGHITSIAVKc	0.837598
b1923_293T_proteinID_03A_QE3_122212.22430	nNIAMTGQITSTKPKc	0.965496
b1906_293T_proteinID_01A_QE3_122212.14966	nIRDVIIQKc	0.811196
b1922_293T_proteinID_02A_QE3_122212.27964	nMEEEPDDVPHGHITSIAVKc	0.937607
b1947_293T_proteinID_11B_QE3_122212.43529	nKIDGIPDCDISPVQIRc	0.331184
b1922_293T_proteinID_02A_QE3_122212.13539	nVTAIVPSEAAVRc	0.436678
b1938_293T_proteinID_02B_QE3_122212.49174	nMYCSAEGEWIVPIGKc	0.373985
b1928_293T_proteinID_08A_QE3_122212.18842	nVAMNVGKIEARc	0.54209
b1946_293T_proteinID_10B_QE3_122212.33879	nAAEATNDYETIVKc	0.743155
b1929_293T_proteinID_09A_QE3_122212.5099	nKSQGVGPIRc	0.399795
b1924_293T_proteinID_04A_QE3_122212.32304	nIWHHSFYNEIRc	0.495561
b1937_293T_proteinID_01B_QE3_122212.39848	nRQGIGPIHSRc	0.690476
b1939_293T_proteinID_03B_QE3_122212.44412	nGPSIQGDIAVSGDIKc	0.697619
b1944_293T_proteinID_08B_QE3_122212.46654	nISIDIEIATYRKc	0.576699
b1931_293T_proteinID_11A_QE3_122212.38158	n(42.011)MDSEAFQSARc	0.894792
b1924_293T_proteinID_04A_QE3_122212.48670	nTHEMEPAEAIETPIIPHQKc	0.419622
b1940_293T_proteinID_04B_QE3_122212.60284	nMIASQVVDINIAAEPKc	0.621843
b1922_293T_proteinID_02A_QE3_122212.16892	nQVGIICGQESTRc	0.992854
b1932_293T_proteinID_12A_QE3_122212.20788	nKITVNGFVEPHKc	0.223478
b1930_293T_proteinID_10A_QE3_122212.29910	nQIPPTAAIAPGAPRc	0.513841
b1942_293T_proteinID_06B_QE3_122212.13955	nITEEITQNENENKc	0.540239
b1938_293T_proteinID_02B_QE3_122212.36446	nAGVSVYGIVKc	0.498782
b1948_293T_proteinID_12B_QE3_122212.41950	nVKEEVMDWSEVKc	0.482925
b1947_293T_proteinID_11B_QE3_122212.32865	nSIQNINSIVDKc	0.559553
b1944_293T_proteinID_08B_QE3_122212.32872	nYPINEEAIEKc	0.819122
b1942_293T_proteinID_06B_QE3_122212.13087	nDDAMAAVPAKc	0.751443
b1937_293T_proteinID_01B_QE3_122212.12253	nRIDSSACIHAVGDKc	0.280084
b1937_293T_proteinID_01B_QE3_122212.26843	nGIGGIIVVSKc	0.430263
b1937_293T_proteinID_01B_QE3_122212.12052	nIRIEDPPRc	0.431246
b1930_293T_proteinID_10A_QE3_122212.29769	nTFICGSDITRc	0.474507
b1947_293T_proteinID_11B_QE3_122212.32333	nVFQSGQGMGIKc	0.493176
b1925_293T_proteinID_05A_QE3_122212.58859	nIIPSIVCATCINASRc	0.766498
b1927_293T_proteinID_07A_QE3_122212.62788	n(42.011)MAAPIIKc	0.555059
b1926_293T_proteinID_06A_QE3_122212.53556	nSFDEVEGVFGRc	0.380768
b1927_293T_proteinID_07A_QE3_122212.62922	nTYEIFINGGTPYEKc	0.533422
b1923_293T_proteinID_03A_QE3_122212.38328	nISIDIEIATYRKc	0.511509
b1924_293T_proteinID_04A_QE3_122212.35594	nIHPIETEQAGIESNIKc	0.766888
b1937_293T_proteinID_01B_QE3_122212.13853	nSGTEAVIIAHKc	0.568367
b1923_293T_proteinID_03A_QE3_122212.24253	nSFASGSAIIQHQRc	0.707439
b1923_293T_proteinID_03A_QE3_122212.38892	nISIDIEIATYRKc	0.753517
b1931_293T_proteinID_11A_QE3_122212.25180	nGCENINIVQDKc	0.762913
b1923_293T_proteinID_03A_QE3_122212.24404	nGRIVIYDRPIKc	0.307892
b1931_293T_proteinID_11A_QE3_122212.25624	nDSAGQDININSPNKc	0.72724
b1931_293T_proteinID_11A_QE3_122212.25628	nQEVPMYTGSEPRc	0.659268
b1929_293T_proteinID_09A_QE3_122212.7377	nAIQGCGAVGDRc	0.779727
b1941_293T_proteinID_05B_QE3_122212.19695	n(42.011)AGPAAAFRRc	0.773322
b1941_293T_proteinID_05B_QE3_122212.19513	nTAGFPNGSIGKc	0.62671
b1929_293T_proteinID_09A_QE3_122212.7620	nSDHGAYSQSPAIKc	0.932235
b1922_293T_proteinID_02A_QE3_122212.29500	nDRTHGSEIINDIQGRc	0.360427
b1937_293T_proteinID_01B_QE3_122212.13464	nGIQGTTAISRc	0.304878
b1937_293T_proteinID_01B_QE3_122212.13450	nNITGISSGTEKc	0.613751
b1924_293T_proteinID_04A_QE3_122212.20078	nAEFIVGGKc	0.516968
b1924_293T_proteinID_04A_QE3_122212.34958	nQFVEACGQAIAVNERc	0.672721
b1924_293T_proteinID_04A_QE3_122212.20283	nEAVATIMSGSKc	0.160454
b1929_293T_proteinID_09A_QE3_122212.7978	nRNPNVNITDKc	0.626232
b1939_293T_proteinID_03B_QE3_122212.32641	nKKPRPPPAIGPEETSASAGIPKc	0.509118
b1948_293T_proteinID_12B_QE3_122212.57515	nRFGVFISEVSENKc	0.89151
b1932_293T_proteinID_12A_QE3_122212.37429	nISIDIEIATYRKc	0.848131
b1932_293T_proteinID_12A_QE3_122212.37395	nISIDIEIATYRKc	0.394951
b1922_293T_proteinID_02A_QE3_122212.18288	nGPVTPGGIPPRc	0.460717
b1939_293T_proteinID_03B_QE3_122212.33068	nAAAAAAAAAKc	0.540969
b1943_293T_proteinID_07B_QE3_122212.11372	nIAVYQAGARc	0.515225
b1925_293T_proteinID_05A_QE3_122212.31667	nGVTHINISGIKc	0.613086
b1923_293T_proteinID_03A_QE3_122212.13256	nHVVSVFKc	0.283117
b1932_293T_proteinID_12A_QE3_122212.37128	nISIDIEIATYRKc	0.894829
b1948_293T_proteinID_12B_QE3_122212.43822	nSCGSSMPDEFPTDIPGTKc	1
b1946_293T_proteinID_10B_QE3_122212.11116	nHGSDPAFAPGPRc	0.83107
b1946_293T_proteinID_10B_QE3_122212.11145	nHGSDPAFAPGPRc	0.831957
b1944_293T_proteinID_08B_QE3_122212.48736	nKVDEAIAIFQKc	0.65702
b1937_293T_proteinID_01B_QE3_122212.14142	nQAFAHVSKc	0.515229
b1931_293T_proteinID_11A_QE3_122212.12568	nCSGPGIGAGVRc	0.473054
b1937_293T_proteinID_01B_QE3_122212.28356	nNEAIPSAHGTPASASAIPEPKc	0.689584
b1927_293T_proteinID_07A_QE3_122212.64069	nMIASQVVDINIAAEPKc	0.503432
b1937_293T_proteinID_01B_QE3_122212.28146	nMEEEPDDVPHGHITSIAVKc	0.635248
b1946_293T_proteinID_10B_QE3_122212.10761	nVSDTPSITAKc	0.760651
b1946_293T_proteinID_10B_QE3_122212.10706	nWQDAQATIQKc	0.618925
b1943_293T_proteinID_07B_QE3_122212.39015	nCIDGYIGDSIRc	0.488275
b1946_293T_proteinID_10B_QE3_122212.10881	nQSSESWENHTTCQHCYRc	0.851708
b1943_293T_proteinID_07B_QE3_122212.39414	nQMVGAIIEDRc	0.55952
b1923_293T_proteinID_03A_QE3_122212.28189	nKIPIMINDSGSAHSMPKc	0.408009
b1927_293T_proteinID_07A_QE3_122212.64733	nMTSGMYIGEIVRc	0.311131
b1939_293T_proteinID_03B_QE3_122212.33863	nIQQQIVTIENAEKc	0.610985
b1906_293T_proteinID_01A_QE3_122212.19407	nFSSVKPGTFPKc	0.641641
b1945_293T_proteinID_09B_QE3_122212.30488	nISIDIEIATYRKc	0.84372
b1946_293T_proteinID_10B_QE3_122212.38207	nSASNTAAEFGEPIPKc	0.456986
b1947_293T_proteinID_11B_QE3_122212.47401	nTSIGQISEITVERc	0.851305
b1927_293T_proteinID_07A_QE3_122212.50964	nIAKISDGVAVIKc	0.567304
b1944_293T_proteinID_08B_QE3_122212.35094	nEMMAMEEAEEIIKRc	0.77659
b1931_293T_proteinID_11A_QE3_122212.13040	nYAGGVAEYRc	0.869679
b1944_293T_proteinID_08B_QE3_122212.49611	nISIAESFTNTRc	0.674406
b1948_293T_proteinID_12B_QE3_122212.56914	nKYSSINIFDTYKc	0.702369
b1938_293T_proteinID_02B_QE3_122212.24857	nIIGIIYEETRRc	1
b1937_293T_proteinID_01B_QE3_122212.15429	nRQQEGFKPNYMENRc	0.427934
b1946_293T_proteinID_10B_QE3_122212.23825	nEAAFASDSIRc	0.303413
b1938_293T_proteinID_02B_QE3_122212.39565	nVHPNSVHICAVVVEYETKc	0.433953
b1927_293T_proteinID_07A_QE3_122212.51021	nIAKISDGVAVIKc	0.520014
b1922_293T_proteinID_02A_QE3_122212.17810	nCEICNYACAQSSKc	0.721674
b1932_293T_proteinID_12A_QE3_122212.35918	nDERGAYEASIVAASTGVRc	0.56076
b1932_293T_proteinID_12A_QE3_122212.11005	nKVISGPMEKc	0.665663
b1947_293T_proteinID_11B_QE3_122212.36034	nNQVAMNPTNTVFDAKRc	0.502634
b1925_293T_proteinID_05A_QE3_122212.33376	nRHEMPPHIYAIADTAYRc	0.472581
b1932_293T_proteinID_12A_QE3_122212.39941	nRIVDNIFPEDPKc	0.301916
b1948_293T_proteinID_12B_QE3_122212.45735	nAEVAAEFINDRc	0.420105
b1932_293T_proteinID_12A_QE3_122212.39164	nCSIGTVTIEVGRc	0.336736
b1938_293T_proteinID_02B_QE3_122212.12557	nRAHVSPIFKc	0.147073
b1946_293T_proteinID_10B_QE3_122212.12780	nSFAEGQTSINKc	0.448976
b1938_293T_proteinID_02B_QE3_122212.26654	nIQEEISENDKKc	0.68635
b1943_293T_proteinID_07B_QE3_122212.27203	nCPSSYNIIDNSKc	0.437836
b1939_293T_proteinID_03B_QE3_122212.21561	nDARDWTISRc	0.193695
b1948_293T_proteinID_12B_QE3_122212.46258	nSVDAYDSYWESRc	0.808657
b1925_293T_proteinID_05A_QE3_122212.47634	nIGTDIMTSVPVKc	0.277229
b1943_293T_proteinID_07B_QE3_122212.27533	nRPHQIADIFRPKc	0.49745
b1948_293T_proteinID_12B_QE3_122212.58640	nTASGWAIAICRc	0.498955
b1922_293T_proteinID_02A_QE3_122212.19087	nGPVTPGGIPPRc	0.586797
b1931_293T_proteinID_11A_QE3_122212.15139	nRMAAEATEWQKc	0.489446
b1941_293T_proteinID_05B_QE3_122212.60335	nINQVEIPHWIRc	0.376284
b1948_293T_proteinID_12B_QE3_122212.58934	nGAPSIPSFMGPRc	0.347464
b1931_293T_proteinID_11A_QE3_122212.15170	nRMAAEATEWQKc	0.427394
b1944_293T_proteinID_08B_QE3_122212.37503	nAAAAAAAAAAAAAAAAGATCIERc	0.877235
b1946_293T_proteinID_10B_QE3_122212.12248	nTIENGGGIAGRc	0.248056
b1939_293T_proteinID_03B_QE3_122212.36003	n(42.011)GEQPIFTTRc	0.529194
b1927_293T_proteinID_07A_QE3_122212.67517	nVPCNTMFGSQHQMDVAFIEKc	0.63913
b1946_293T_proteinID_10B_QE3_122212.11389	nKITRPIVMKc	0.514906
b1946_293T_proteinID_10B_QE3_122212.11277	nVSAPGVQGDVKc	0.25794
b1946_293T_proteinID_10B_QE3_122212.11459	nRVDNIEIQKc	0.422134
b1926_293T_proteinID_06A_QE3_122212.44037	nYEYDPNFAIRc	0.748773
b1937_293T_proteinID_01B_QE3_122212.17323	nMARPSSSMADFRKc	0.603956
b1947_293T_proteinID_11B_QE3_122212.35659	nISIDIEIATYRKc	0.85917
b1931_293T_proteinID_11A_QE3_122212.16250	nIVSSQEQDREQIIQKc	0.575077
b1947_293T_proteinID_11B_QE3_122212.38687	nIYIYTIKc	0.846547
b1931_293T_proteinID_11A_QE3_122212.16421	nEHINSMVVERc	0.392823
b1931_293T_proteinID_11A_QE3_122212.16374	nGTNVNQINYRc	0.709253
b1926_293T_proteinID_06A_QE3_122212.30967	nRAAQICGAGMAAVVDRc	0.406378
b1926_293T_proteinID_06A_QE3_122212.30737	nANIIVSGNEIRc	0.343382
b1944_293T_proteinID_08B_QE3_122212.10672	nRPSSSEIITEGKc	0.713145
b1940_293T_proteinID_04B_QE3_122212.66691	nGSPIAEGPQAFFPERc	0.802771
b1937_293T_proteinID_01B_QE3_122212.4867	nTHVTHHPISDHEVTIRc	0.546668
b1937_293T_proteinID_01B_QE3_122212.4820	nQQQQTGNHPITVHCSAGAGRc	0.76363
b1937_293T_proteinID_01B_QE3_122212.4804	nHRVVVVAGETGSGKc	0.795536
b1932_293T_proteinID_12A_QE3_122212.27700	nNAFGSTHAEAIIKc	0.371422
b1944_293T_proteinID_08B_QE3_122212.24582	nKPPKPQIMANYYNKc	0.362843
b1932_293T_proteinID_12A_QE3_122212.27677	nAGISQAVFARc	0.668072
b1947_293T_proteinID_11B_QE3_122212.38218	nTVTEQSVIIEQIRKc	0.361603
b1929_293T_proteinID_09A_QE3_122212.60184	nAYAAVIYIDPRc	0.766579
b1925_293T_proteinID_05A_QE3_122212.49043	nMVTMVSVIEDIIGKc	1
b1927_293T_proteinID_07A_QE3_122212.54649	nSIDGPIRIPIVDKc	0.97761
b1927_293T_proteinID_07A_QE3_122212.40199	nIIPGDITQVQKc	0.404364
b1906_293T_proteinID_01A_QE3_122212.6599	nAAGAEEQIARc	0.459166
b1944_293T_proteinID_08B_QE3_122212.39853	nDVDTQEFNIEKc	0.834323
b1927_293T_proteinID_07A_QE3_122212.54577	nKYCVVIITAETTKc	0.667746
b1945_293T_proteinID_09B_QE3_122212.34631	nKVGNPFEIDTQQGPQVDKc	0.609788
b1946_293T_proteinID_10B_QE3_122212.3982	nVSRTPEPKc	0.651584
b1948_293T_proteinID_12B_QE3_122212.34204	nGYMEIEQSVKc	0.256061
b1928_293T_proteinID_08A_QE3_122212.64449	nDVIFIKDCVGPEVEKc	0.887135
b1945_293T_proteinID_09B_QE3_122212.20750	nVYYVATSSDQPIKc	0.988096
b1927_293T_proteinID_07A_QE3_122212.40788	nKIASQADSTEQVDDTIITc	0.770252
b1932_293T_proteinID_12A_QE3_122212.26721	nGAVWGATINKc	0.543967
b1947_293T_proteinID_11B_QE3_122212.37558	nIITGIIYPQNKc	0.520682
b1940_293T_proteinID_04B_QE3_122212.51072	nVVITGIGADEQIAGYSRc	0.62753
b1947_293T_proteinID_11B_QE3_122212.23168	nSVTIGTVVGSSKc	0.487577
b1946_293T_proteinID_10B_QE3_122212.14299	nRVAIEEMENKPRc	0.70327
b1924_293T_proteinID_04A_QE3_122212.27273	nQSNGEGIGVFQQSSKc	0.438024
b1927_293T_proteinID_07A_QE3_122212.69463	nIDAEIVIPTIRc	0.46876
b1926_293T_proteinID_06A_QE3_122212.31555	nISITENGEFKc	0.797141
b1939_293T_proteinID_03B_QE3_122212.24142	nVDISGNGMGDMGAKc	0.702427
b1929_293T_proteinID_09A_QE3_122212.72757	nNSYTPCINQFPQEINVGKc	0.924371
b1937_293T_proteinID_01B_QE3_122212.6107	nRPPDIGGPPPRKc	0.34143
b1943_293T_proteinID_07B_QE3_122212.16199	nHCIPTIADAKc	0.267097
b1929_293T_proteinID_09A_QE3_122212.72847	nAAAAAAAAAAAAAAAAGATCIERc	0.559644
b1927_293T_proteinID_07A_QE3_122212.55818	nSIGYAYINFQQPADAERc	0.255608
b1939_293T_proteinID_03B_QE3_122212.39217	nDITGSSDPYCIVKc	0.720907
b1948_293T_proteinID_12B_QE3_122212.47000	nGTMGNHIITNPVIQPRc	0.834871
b1948_293T_proteinID_12B_QE3_122212.47325	nVNSASSSNPPAEVDPDTIIKc	0.608454
b1938_293T_proteinID_02B_QE3_122212.29914	nGTAAAAAAAAAAKc	0.555461
b1938_293T_proteinID_02B_QE3_122212.29952	nVAGIETISTATGRc	0.681554
b1948_293T_proteinID_12B_QE3_122212.47600	nIPSIGWSPSKc	0.408265
b1931_293T_proteinID_11A_QE3_122212.18926	nVPSDSAITYRc	0.243783
b1939_293T_proteinID_03B_QE3_122212.25693	nRDGSTNNDPYVAFRc	0.452876
b1924_293T_proteinID_04A_QE3_122212.28751	nQSIAAHIDNQVPVESPRc	0.583583
b1932_293T_proteinID_12A_QE3_122212.29827	nYAISNSIGPVRc	0.317427
b1924_293T_proteinID_04A_QE3_122212.28796	nSRTPMITPDIESGTKc	0.671191
b1929_293T_proteinID_09A_QE3_122212.76867	nWIAPDGIIFPDRc	0.714144
b1906_293T_proteinID_01A_QE3_122212.60825	nQHIIPIENVTIDSIKDEGDIRc	0.537701
b1922_293T_proteinID_02A_QE3_122212.60570	nGQIINITQAIRc	0.377101
b1906_293T_proteinID_01A_QE3_122212.8114	nIIQSPVTNKKc	0.425645
b1945_293T_proteinID_09B_QE3_122212.36369	nVAPEEHPVIITEATINPKc	0.805428
b1927_293T_proteinID_07A_QE3_122212.42081	nQGPQHGMIINTPYVTKc	0.787922
b1924_293T_proteinID_04A_QE3_122212.28243	nVAGSMGFNVDYPKc	0.727863
b1906_293T_proteinID_01A_QE3_122212.60265	nIQIQDWFSNGIKKc	0.360368
b1931_293T_proteinID_11A_QE3_122212.19193	nQGESFAVHTCKc	0.560129
b1928_293T_proteinID_08A_QE3_122212.66800	nSTFSISNFINKc	0.739485
b1931_293T_proteinID_11A_QE3_122212.19650	nIVAIVGQSGGGKc	0.272914
b1947_293T_proteinID_11B_QE3_122212.25613	nKTKPYIQVDIGGGQTKc	0.961171
b1939_293T_proteinID_03B_QE3_122212.26286	nSSTPIEMAVKc	0.832799
b1937_293T_proteinID_01B_QE3_122212.8005	nINHPSITESKc	0.557447
b1940_293T_proteinID_04B_QE3_122212.2435	nIQSFFGGTVMGESGMKc	0.941533
b1932_293T_proteinID_12A_QE3_122212.14496	nKIQGIISQSQDKc	0.77925
b1929_293T_proteinID_09A_QE3_122212.61384	nSAHQVEQVIIAYSRc	0.800868
b1932_293T_proteinID_12A_QE3_122212.14230	nIMSIANSSEGKc	0.521726
b1946_293T_proteinID_10B_QE3_122212.4106	nRSFSSQRPVDRc	0.465539
b1928_293T_proteinID_08A_QE3_122212.65904	nRINTICAQVIPFISQEHQQQVAQAVERc	0.667306
b1944_293T_proteinID_08B_QE3_122212.14390	nGPSSPPTTTAPMRc	0.894219
b1943_293T_proteinID_07B_QE3_122212.18589	nSFGASGGYIGGKc	0.705349
b1937_293T_proteinID_01B_QE3_122212.8646	nIAEASASAAYKc	0.51518
b1943_293T_proteinID_07B_QE3_122212.18799	nSFGASGGYIGGKc	0.359854
b1926_293T_proteinID_06A_QE3_122212.20056	nRTPVIDADKPVSSQIRc	0.511839
b1926_293T_proteinID_06A_QE3_122212.20071	nSFGASGGYIGGKc	0.308932
b1923_293T_proteinID_03A_QE3_122212.19351	nTDFGPDDDTYRc	0.434221
b1948_293T_proteinID_12B_QE3_122212.35358	nTAQIINTQDIEKc	0.455871
b1948_293T_proteinID_12B_QE3_122212.49812	nVMGPGVSYIVRc	0.313536
b1928_293T_proteinID_08A_QE3_122212.65497	nYFHVVIAGESKDSPFEGGTFKc	0.584702
b1944_293T_proteinID_08B_QE3_122212.14882	nCHDQITGIDSEKc	0.390308
b1946_293T_proteinID_10B_QE3_122212.8525	nAQQNHAIIERc	0.610477
b1939_293T_proteinID_03B_QE3_122212.5884	nHAQSGTIMAVKRc	0.269851
b1924_293T_proteinID_04A_QE3_122212.16996	nTGGVDFHMKc	0.30127
b1924_293T_proteinID_04A_QE3_122212.16923	nQGVTQVISRc	0.56913
b1939_293T_proteinID_03B_QE3_122212.27729	nMEEEPDDVPHGHITSIAVKc	0.767305
b1945_293T_proteinID_09B_QE3_122212.24146	nERYGISSMIQSQEKPDRc	0.522441
b1938_293T_proteinID_02B_QE3_122212.7219	nRKPIGVGYSARc	0.497805
b1943_293T_proteinID_07B_QE3_122212.19409	nRVFVVGTEAEACRc	0.441903
b1927_293T_proteinID_07A_QE3_122212.44990	nISIDIEIATYRKc	0.437454
b1926_293T_proteinID_06A_QE3_122212.21116	nKPAAVIKPSDWEKc	0.607959
b1926_293T_proteinID_06A_QE3_122212.21152	nKPAAVIKPSDWEKc	0.452739
b1942_293T_proteinID_06B_QE3_122212.60179	nSIEGQYGTIQAYVTPRc	0.956055
b1925_293T_proteinID_05A_QE3_122212.39884	nAQVPMVITAGPKc	0.635489
b1947_293T_proteinID_11B_QE3_122212.29014	nIIVSIATGAASKc	0.445576
b1926_293T_proteinID_06A_QE3_122212.21478	nFSNTDSVIPPKc	0.674825
b1926_293T_proteinID_06A_QE3_122212.21546	nIDNQIAFQQKc	0.431732
b1925_293T_proteinID_05A_QE3_122212.25658	nNIAMTGQITSTKPKc	0.722109
b1948_293T_proteinID_12B_QE3_122212.24152	n(42.011)MNGSNMANTSPSVKc	0.422113
b1948_293T_proteinID_12B_QE3_122212.24150	nNTFSSGSDINAVKc	1
b1946_293T_proteinID_10B_QE3_122212.19976	nGAIQQGEAFQRc	0.643202
b1946_293T_proteinID_10B_QE3_122212.19840	nNSKPNMVEAPEQYRc	0.435113
b1940_293T_proteinID_04B_QE3_122212.41452	nIAFIDPATGKc	0.518965
b1940_293T_proteinID_04B_QE3_122212.41238	nISIDIEIATYRKc	0.872349
b1939_293T_proteinID_03B_QE3_122212.14087	nGAAGAVTQSISRc	0.54812
b1947_293T_proteinID_11B_QE3_122212.27101	nRIIEIIRc	1
b1929_293T_proteinID_09A_QE3_122212.63623	nIQEFWISQASAEQRc	0.888548
b1926_293T_proteinID_06A_QE3_122212.21804	nKPVIVFVPSRKc	0.661903
b1947_293T_proteinID_11B_QE3_122212.4827	nINIIGHRKc	0.736358
b1942_293T_proteinID_06B_QE3_122212.61659	nHIIEDIIIESSKc	1
b1946_293T_proteinID_10B_QE3_122212.6993	nTAQGISPVDQRKc	0.361878
b1946_293T_proteinID_10B_QE3_122212.6974	nGVVVAGQSQAGARc	0.404107
b1932_293T_proteinID_12A_QE3_122212.16142	nRMMIAYRc	0.52021
b1947_293T_proteinID_11B_QE3_122212.28070	nATVGSIIGEKc	0.538371
b1939_293T_proteinID_03B_QE3_122212.29563	nGISAQIVSAADKc	0.442647
b1925_293T_proteinID_05A_QE3_122212.26664	nHDAHIIITNSIKc	0.521432
b1939_293T_proteinID_03B_QE3_122212.15154	nAFTSTIEKc	0.888844
b1948_293T_proteinID_12B_QE3_122212.23055	nGIDGAVDMGARc	0.82529
b1946_293T_proteinID_10B_QE3_122212.18111	nSAINDVTAARc	0.852789
b1940_293T_proteinID_04B_QE3_122212.56639	nWGTITDCVVMRDPQTKc	0.642014
b1946_293T_proteinID_10B_QE3_122212.18478	nNRADPWQGCc	0.435356
b1926_293T_proteinID_06A_QE3_122212.22082	nAGGSGSYWPARc	0.56869
b1928_293T_proteinID_08A_QE3_122212.53486	nKNIADEDAVSCIVIGTENKc	0.534539
b1928_293T_proteinID_08A_QE3_122212.43516	nIIIGITSADGKc	0.396072
b1939_293T_proteinID_03B_QE3_122212.7974	nRVQDIVRc	0.315029
b1939_293T_proteinID_03B_QE3_122212.7878	nRINVAVTRc	0.359339
b1939_293T_proteinID_03B_QE3_122212.7733	nRMAMAMRc	0.772757
b1927_293T_proteinID_07A_QE3_122212.46132	nHSDIQEVENEITKc	0.612981
b1922_293T_proteinID_02A_QE3_122212.50769	nYISIIYTNYEAGKc	0.502639
b1927_293T_proteinID_07A_QE3_122212.32590	nINIPVNVHSRc	0.812669
b1928_293T_proteinID_08A_QE3_122212.57026	nVSYIEIYNEEVRc	0.672752
b1930_293T_proteinID_10A_QE3_122212.50024	nRPIVIQIVTSKc	0.836904
b1924_293T_proteinID_04A_QE3_122212.18686	nAPSTYGGGISVSSRc	0.511065
b1948_293T_proteinID_12B_QE3_122212.12688	nVAVAATGPPKc	0.671976
b1948_293T_proteinID_12B_QE3_122212.4724	nQQQQTGNHPITVHCSAGAGRc	0.8575
b1929_293T_proteinID_09A_QE3_122212.66107	nEGVKVMPNAIVQSVGVSSGKc	0
b1948_293T_proteinID_12B_QE3_122212.4659	nHREVVSSIQKc	0.74814
b1948_293T_proteinID_12B_QE3_122212.5382	nSVSTIKPCAKc	0.607434
b1948_293T_proteinID_12B_QE3_122212.5579	nRCSPSSIGIRc	0.446014
b1948_293T_proteinID_12B_QE3_122212.5541	nNHPAPFSKc	0.312756
b1927_293T_proteinID_07A_QE3_122212.47530	nTIIAKNIPYKc	0.47292
b1948_293T_proteinID_12B_QE3_122212.10962	nRQGDIWNKc	0.38071
b1942_293T_proteinID_06B_QE3_122212.64190	nMIASQVVDINIAAEPKc	0.873202
b1945_293T_proteinID_09B_QE3_122212.27226	nSPQVQSFDFSRc	0.508062
b1948_293T_proteinID_12B_QE3_122212.5123	nEHASSIASSGIKKc	0.58491
b1946_293T_proteinID_10B_QE3_122212.9636	nAPSGSSIPSSPGSNSRc	0.62885
b1946_293T_proteinID_10B_QE3_122212.9894	nISETIESRc	0.285907
b1929_293T_proteinID_09A_QE3_122212.51656	nVESSENVPSPKHPPVVINAADDDEDDDDQFSEEGDETKc	1
b1940_293T_proteinID_04B_QE3_122212.44182	nISVYYNEATGGKYVPRc	0.635192
b1926_293T_proteinID_06A_QE3_122212.24848	nGATCINGVNGFRc	0.385623
b1922_293T_proteinID_02A_QE3_122212.64845	nQPGVGPASVMVGNIVAGKc	0.764158
b1939_293T_proteinID_03B_QE3_122212.17752	nGQCIISTPPKc	0.919495
b1928_293T_proteinID_08A_QE3_122212.55933	nDIIFCMEQERc	0.432685
b1944_293T_proteinID_08B_QE3_122212.18598	nVFDVMKKc	0.807009
b1930_293T_proteinID_10A_QE3_122212.65444	nENAISEIDVPFKc	0.242384
b1929_293T_proteinID_09A_QE3_122212.65016	nESITEEEATEFIKc	0.423338
b1948_293T_proteinID_12B_QE3_122212.5782	nAAAGGTASPGGGARc	0.471153
b1926_293T_proteinID_06A_QE3_122212.39346	nSVFPEQANNNEWARc	0.904438
b1927_293T_proteinID_07A_QE3_122212.48523	nIIDDVSFHPCVRc	0.493613
b1948_293T_proteinID_12B_QE3_122212.6828	nRQVIIRPCSKc	0.517389
b1948_293T_proteinID_12B_QE3_122212.6380	nCHITACQTGVGAKc	0.774059
b1948_293T_proteinID_12B_QE3_122212.6426	nSRESSPSHGIIKc	0.395498
b1927_293T_proteinID_07A_QE3_122212.20164	nSGAPAAESKEIVRc	0.518191
b1927_293T_proteinID_07A_QE3_122212.34403	nAAATIVAMAGTGPGKc	0.219669
b1948_293T_proteinID_12B_QE3_122212.14113	nSCANPNVGFQRc	0.371233
b1946_293T_proteinID_10B_QE3_122212.73588	nDTTIFDISQFGSSNTSHENIQKc	0.500859
b1939_293T_proteinID_03B_QE3_122212.18631	nIEIHGVPADCARc	0.560505
b1926_293T_proteinID_06A_QE3_122212.11992	nRTFSVYSSSRc	0.517681
b1929_293T_proteinID_09A_QE3_122212.68574	nSSASAPDVDDPEAFPAIAc	0.608446
b1922_293T_proteinID_02A_QE3_122212.67790	nTTGIVMDSGDGVTHIVPIYEGYAIPHAIIRc	0.48531
b1906_293T_proteinID_01A_QE3_122212.52391	nGEFEGFVAVVNKc	0.804035
b1906_293T_proteinID_01A_QE3_122212.52491	nAFSAFVGQMHQQGIIKc	0.72858
b1942_293T_proteinID_06B_QE3_122212.2995	nRSVCPGGSSPGSSSGGGRc	0.192639
b1939_293T_proteinID_03B_QE3_122212.8839	nRFIEPGSKc	0.935968
b1941_293T_proteinID_05B_QE3_122212.4523	nIQIPEEERc	0.834982
b1930_293T_proteinID_10A_QE3_122212.67193	nVWVWTACDFADGERKc	0.633159
b1906_293T_proteinID_01A_QE3_122212.54373	n(42.011)SGGGDVVCTGWIRc	0.641985
b1947_293T_proteinID_11B_QE3_122212.9056	nIIIYHAVKc	0.677579
b1945_293T_proteinID_09B_QE3_122212.15833	nIYIAGSSIKc	0.53698
b1948_293T_proteinID_12B_QE3_122212.27533	nQHTEEGGGPIGGPIKc	0.699307
b1926_293T_proteinID_06A_QE3_122212.26729	nAAAAAAAAGAFAGRRc	0.207636
b1942_293T_proteinID_06B_QE3_122212.51163	nQVPHIICSPSMKc	0.460935
b1937_293T_proteinID_01B_QE3_122212.50616	nAPSIEDGSDAFMSPQDVRc	0.945445
b1948_293T_proteinID_12B_QE3_122212.13975	nSCANPNVGFQRc	0.265091
b1926_293T_proteinID_06A_QE3_122212.12045	nRTFSVYSSSRc	0.528836

## Sheet: substitution containing type 1
Scan	Peptide	IonPurity
b1928_293T_proteinID_08A_QE3_122212.33662	nAIIGATNPAQAPPGTIRc	0.384993
b1923_293T_proteinID_03A_QE3_122212.64028	nACGQSTITQITAGIDPVGRc	0.963051
b1928_293T_proteinID_08A_QE3_122212.33650	nIDQSDPAPIQHQMDIYQKc	0.639795
b1940_293T_proteinID_04B_QE3_122212.49061	nGSEVEEIIDGNDEKc	0.57909
b1943_293T_proteinID_07B_QE3_122212.62155	nEGIAMPGPPIGPVIGQRc	0.970482
b1940_293T_proteinID_04B_QE3_122212.49058	nTPNNIFMVRc	0.838419
b1926_293T_proteinID_06A_QE3_122212.27192	nFQEYYIQQNEAIAAKc	0.777344
b1942_293T_proteinID_06B_QE3_122212.67509	nDVFHMVVMVPRc	0.840764
b1928_293T_proteinID_08A_QE3_122212.33641	nDQDIPIAEAVRPKc	0.514423
b1928_293T_proteinID_08A_QE3_122212.33647	nFPIDSTGTEIKc	0.510143
b1930_293T_proteinID_10A_QE3_122212.68070	nDIVQCIPAWIRc	0.921282
b1930_293T_proteinID_10A_QE3_122212.68074	nIIQPNASPDGIIPWTRc	1
b1930_293T_proteinID_10A_QE3_122212.68075	nIIAASEIPIVTPAIRc	0.74531
b1942_293T_proteinID_06B_QE3_122212.67502	nKFDEVIVNHFCEEFAKc	0.902243
b1930_293T_proteinID_10A_QE3_122212.68077	nGYHFAAFEEPEIIAQDIRc	0.464969
b1923_293T_proteinID_03A_QE3_122212.64051	nEQDSESEAGGIIFKc	0.842523
b1923_293T_proteinID_03A_QE3_122212.64052	nIHFPIATYAPNISAEKc	0.954247
b1928_293T_proteinID_08A_QE3_122212.33636	nIDPGIAIGPSERc	0.520984
b1943_293T_proteinID_07B_QE3_122212.62135	nVNPSGYIIIASEKc	0.853408
b1930_293T_proteinID_10A_QE3_122212.68082	nNPPGFAFVEFEDPRDAADAVRc	0.675979
b1942_293T_proteinID_06B_QE3_122212.67510	nQTCISPGVVETQFAFKc	0.525595
b1930_293T_proteinID_10A_QE3_122212.68007	nIIAASEIPIVTPAIRc	0.933945
b1940_293T_proteinID_04B_QE3_122212.49096	nFVINYDYPNSSEDYVYRc	0.964933
b1940_293T_proteinID_04B_QE3_122212.49098	nEAYPGDVFYIHFRc	0.752533
b1942_293T_proteinID_06B_QE3_122212.67537	nECTIIPENAHPDAAFQITHAAQQIKc	0.832768
b1928_293T_proteinID_08A_QE3_122212.33610	nAGPETISVTIEGPSKc	0.316265
b1928_293T_proteinID_08A_QE3_122212.33600	nVEHDQIIINYAKc	0.606198
b1940_293T_proteinID_04B_QE3_122212.49073	nGCNPTHIADFTGVQTIQYSNSEDKc	1
b1940_293T_proteinID_04B_QE3_122212.49074	nWAAAKPNNISIVVHGPGDIRc	0.519225
b1923_293T_proteinID_03A_QE3_122212.64002	nGIPIATGDTSPEPEIIPGWPIPPPKc	0.892091
b1942_293T_proteinID_06B_QE3_122212.67544	nNIFPIQMEGVKc	0.850614
b1922_293T_proteinID_02A_QE3_122212.69407	nAANQCYIDIIIKc	0.842288
b1942_293T_proteinID_06B_QE3_122212.67547	nDVFHMVVMVPRc	0.958493
b1923_293T_proteinID_03A_QE3_122212.64011	nICSIIDSEDYNTCEGAFGMIQKc	0.595082
b1940_293T_proteinID_04B_QE3_122212.49087	nGSEVEEIIDGNDEKc	0.394641
b1940_293T_proteinID_04B_QE3_122212.49088	nFITEPVSGQEMGTIRc	0.561709
b1942_293T_proteinID_06B_QE3_122212.67552	nAQVTEIEDEITWAEDAKc	0.873836
b1942_293T_proteinID_06B_QE3_122212.67556	nIGVEPSDDDCVSVQHVCTIHSFRc	0.812174
b1941_293T_proteinID_05B_QE3_122212.58290	nDWIFGPHYRc	0.870649
b1941_293T_proteinID_05B_QE3_122212.58285	nIAHNMVPFPRc	0.800607
b1941_293T_proteinID_05B_QE3_122212.58287	nIIIHNTMESIIARc	0.789592
b1941_293T_proteinID_05B_QE3_122212.58289	nIISSPTSFIDVGERc	0.598534
b1941_293T_proteinID_05B_QE3_122212.58279	nARPYIFSNNIPPAVVGCASKc	0.745081
b1944_293T_proteinID_08B_QE3_122212.71386	nGFGFVSFENSADADRc	0.711754
b1945_293T_proteinID_09B_QE3_122212.16073	nINHSNNAITKPPEMTPQAAAKc	0.557564
b1923_293T_proteinID_03A_QE3_122212.64064	nFFTYFNFPIEQHIKc	1
b1923_293T_proteinID_03A_QE3_122212.64065	nENIVEAIVEIKKc	0.611453
b1944_293T_proteinID_08B_QE3_122212.71362	nFFDHSGTIVMHAYEPEISRc	0.409496
b1941_293T_proteinID_05B_QE3_122212.58242	nAIEAGIPAFTCEEYVKc	0.713703
b1945_293T_proteinID_09B_QE3_122212.16083	nDNIQGITKPHIRc	0.513517
b1923_293T_proteinID_03A_QE3_122212.64074	nACGQSTITQITAGIDPVGRc	0.662482
b1944_293T_proteinID_08B_QE3_122212.71371	nGWDWAIITMSKc	0.404948
b1941_293T_proteinID_05B_QE3_122212.58232	nIFVTNQAATIIRc	0.997042
b1944_293T_proteinID_08B_QE3_122212.71378	nIHINDIDVPGKc	0.772895
b1928_293T_proteinID_08A_QE3_122212.33681	nFSEVTIIVQRc	0.262413
b1928_293T_proteinID_08A_QE3_122212.33684	nECDIIQPKc	0.869424
b1923_293T_proteinID_03A_QE3_122212.64087	nGIPIATGDTSPEPEIIPGWPIPPPKc	1
b1923_293T_proteinID_03A_QE3_122212.64093	nATAAFIIANWHNVAIFKc	0.641318
b1945_293T_proteinID_09B_QE3_122212.16066	nFDFIYGCRc	0.546142
b1945_293T_proteinID_09B_QE3_122212.16068	nAKDPAAHIPKc	0.645698
b1944_293T_proteinID_08B_QE3_122212.71355	nDQQEAAIVDMVWDGVEDIRc	0.959956
b1927_293T_proteinID_07A_QE3_122212.36494	nAQAVIEEDHYGMADVKc	0.953445
b1944_293T_proteinID_08B_QE3_122212.71323	nAIEIVDFSGNPISRc	0.600972
b1941_293T_proteinID_05B_QE3_122212.58202	nAVHNTAVIFISNDPGFAKc	0.497576
b1906_293T_proteinID_01A_QE3_122212.55165	nIFWHGDPHIIKc	0.84189
b1906_293T_proteinID_01A_QE3_122212.55168	nAAPPAINNGIEISEPRc	0.711341
b1927_293T_proteinID_07A_QE3_122212.36484	nIFVHASINGGCKc	0.487393
b1929_293T_proteinID_09A_QE3_122212.42948	nDQVTAQEIFQFNHEDGPTAKc	0.964498
b1944_293T_proteinID_08B_QE3_122212.71337	nASENPVIQNIQADPTIVCFSFKKc	0.861226
b1906_293T_proteinID_01A_QE3_122212.55153	nGFIADIAPPERc	0.483263
b1941_293T_proteinID_05B_QE3_122212.58221	nIEFEGAPVDFVDPNKc	0.964812
b1929_293T_proteinID_09A_QE3_122212.42919	nARPSVINCYKc	0.384783
b1944_293T_proteinID_08B_QE3_122212.71309	nGSYGDIAGPIITTQVTIPKc	0.917326
b1944_293T_proteinID_08B_QE3_122212.71312	nIFIGGINVQTVESGIRc	1
b1929_293T_proteinID_09A_QE3_122212.42992	nIISNWSCTTNCIAPIAKc	1
b1926_293T_proteinID_06A_QE3_122212.27224	nWEGFVDAIHRc	0.804255
b1926_293T_proteinID_06A_QE3_122212.27227	nAIQIINEEASSEKc	0.822673
b1927_293T_proteinID_07A_QE3_122212.36444	nAQAAIWVNISAARc	0.370393
b1926_293T_proteinID_06A_QE3_122212.27229	nCVIEGNNCTFYRc	1
b1927_293T_proteinID_07A_QE3_122212.36447	nSQIHDIVIVAGSTRc	1
b1906_293T_proteinID_01A_QE3_122212.55196	nEAVCFIPGEGHTIQEHQIVIMEGGRc	0.939143
b1906_293T_proteinID_01A_QE3_122212.55199	nDVNQYVSYAWVGDSKc	0.678655
b1927_293T_proteinID_07A_QE3_122212.36470	nCSIHICITCHATNPANVSASKc	0.662024
b1929_293T_proteinID_09A_QE3_122212.42964	nIHNQVNGTEWQWKc	0.795579
b1929_293T_proteinID_09A_QE3_122212.42956	nINNVPAEGENEVNNNIANRc	0.604073
b1927_293T_proteinID_07A_QE3_122212.36478	nAIGQISISRc	0.761889
b1906_293T_proteinID_01A_QE3_122212.55174	nIEQEIFSGGHTGINFEKc	0.853058
b1927_293T_proteinID_07A_QE3_122212.36412	nGATQQIIDEATRc	0.680273
b1927_293T_proteinID_07A_QE3_122212.36418	nGANDFMCDWMERc	0.516252
b1942_293T_proteinID_06B_QE3_122212.67567	nIFSIISGEGNVTHNGHKc	0.8712
b1942_293T_proteinID_06B_QE3_122212.67573	nIAEIEEFINGPNGAHIQQVGDRc	0.484787
b1942_293T_proteinID_06B_QE3_122212.67576	nFQDGDITIYQSTTIIRc	0.785728
b1927_293T_proteinID_07A_QE3_122212.36430	nFGTVPFTKc	0.690467
b1922_293T_proteinID_02A_QE3_122212.69329	nEKPGGEVITIIIKc	0.884141
b1926_293T_proteinID_06A_QE3_122212.27292	nIGYMWSEQSAKc	0.955642
b1943_293T_proteinID_07B_QE3_122212.62125	nAFFAPISFAIKc	0.965025
b1922_293T_proteinID_02A_QE3_122212.69342	nEKPGGEVITIIIKc	0.921824
b1906_293T_proteinID_01A_QE3_122212.55115	nINNACFEAVVVTNTIPQADKc	1
b1940_293T_proteinID_04B_QE3_122212.49016	nKDCEVHMMIGIPGAGKc	0.641852
b1922_293T_proteinID_02A_QE3_122212.69334	nEKPGGEVITIIIKc	0.830273
b1922_293T_proteinID_02A_QE3_122212.69335	nAITVFSPDGHIFQVEYTQEAVKc	0.888519
b1906_293T_proteinID_01A_QE3_122212.55107	nEVGIPHPNAVATIPDNIKc	1
b1926_293T_proteinID_06A_QE3_122212.27270	nATVMDVKPVAYRc	0.812909
b1926_293T_proteinID_06A_QE3_122212.27285	nKHPDSGVNFAEFSKc	0.849769
b1942_293T_proteinID_06B_QE3_122212.67608	nEDFSSMSTQIIYKc	0.621835
b1928_293T_proteinID_08A_QE3_122212.33785	nAAMEPIVIQAKc	0.581478
b1928_293T_proteinID_08A_QE3_122212.33787	nCQEAWWISGKc	0.769375
b1942_293T_proteinID_06B_QE3_122212.67616	nESDQTIAAIIYPKc	0.776627
b1928_293T_proteinID_08A_QE3_122212.33777	nEAIGQGWMTQKc	0.833341
b1943_293T_proteinID_07B_QE3_122212.62277	nDERGSAADSEESPAIEQIHIIRc	0.578075
b1930_293T_proteinID_10A_QE3_122212.68189	nIIAASEIPIVTPAIRc	0.977589
b1928_293T_proteinID_08A_QE3_122212.33763	nGIAEQTVWTIRc	0.677949
b1943_293T_proteinID_07B_QE3_122212.62261	nFTITPSHTQVVGIIKc	0.986416
b1928_293T_proteinID_08A_QE3_122212.33769	nGVCTYAGMYAIRc	0.719164
b1928_293T_proteinID_08A_QE3_122212.33753	nDRIPIESAVTRc	0.102052
b1943_293T_proteinID_07B_QE3_122212.62251	nDMTVPIIVSKPPNFTGKc	0.869227
b1943_293T_proteinID_07B_QE3_122212.62256	nAEEIDIWVPRKc	0.483284
b1942_293T_proteinID_06B_QE3_122212.67635	nQTCISPGVVETQFAFKc	0.992162
b1942_293T_proteinID_06B_QE3_122212.67648	nEGDREAIVAFIITRc	0.90974
b1928_293T_proteinID_08A_QE3_122212.33741	nGVPGVVDFYARc	0.746138
b1928_293T_proteinID_08A_QE3_122212.33745	nNDVVPVTIAPKc	0.419723
b1942_293T_proteinID_06B_QE3_122212.53005	nDGIAAIAYHAGISDSARDTVQQKc	0.891446
b1942_293T_proteinID_06B_QE3_122212.67641	nDCGIGQPQVASEIIIKPRc	0.511463
b1942_293T_proteinID_06B_QE3_122212.67643	nKFDEVIVNHFCEEFAKc	0.582615
b1922_293T_proteinID_02A_QE3_122212.69504	nIIPAINIIGCRc	0.600205
b1942_293T_proteinID_06B_QE3_122212.53010	nIIEWIQEIGQEKc	0.780218
b1942_293T_proteinID_06B_QE3_122212.53013	nRFQIIEGPPESMTRc	0.932876
b1942_293T_proteinID_06B_QE3_122212.53016	nAVDIPHMDIEVIKKc	0.982113
b1942_293T_proteinID_06B_QE3_122212.53017	nDGIAAIAYHAGISDSARDTVQQKc	0.566768
b1942_293T_proteinID_06B_QE3_122212.53018	nEIICQIAYARc	0.572457
b1941_293T_proteinID_05B_QE3_122212.58197	nGVEEIESICEYYRc	0.45596
b1942_293T_proteinID_06B_QE3_122212.53023	nGRVFSFEAWNAKc	0.988377
b1928_293T_proteinID_08A_QE3_122212.33725	nEPKPDSNIITITSGQGKc	1
b1928_293T_proteinID_08A_QE3_122212.33717	nARCTVGEITDQIKc	0.442357
b1928_293T_proteinID_08A_QE3_122212.33719	nAIPSQWISSSAVIEKc	0.979682
b1943_293T_proteinID_07B_QE3_122212.62292	nIHFPIATYAPNISAEKc	0.992988
b1928_293T_proteinID_08A_QE3_122212.33711	nCPTIEQYYMRc	1
b1928_293T_proteinID_08A_QE3_122212.33706	nGWFVDYQTTVVKc	0.342894
b1922_293T_proteinID_02A_QE3_122212.69513	nICIWDIMEGRc	0.924059
b1941_293T_proteinID_05B_QE3_122212.58160	nDIKEEFTAAIRc	0.51216
b1941_293T_proteinID_05B_QE3_122212.58151	nIFVTNQAATIIRc	0.537055
b1941_293T_proteinID_05B_QE3_122212.58185	nIKGEMMEIQHGSIFIQTPKc	0.917386
b1941_293T_proteinID_05B_QE3_122212.58122	nGFGVIGIAVPDVYSACKc	0.96407
b1941_293T_proteinID_05B_QE3_122212.58125	nGFGVIGIAVPDVYSACKc	0.976995
b1941_293T_proteinID_05B_QE3_122212.58111	nIKGEMMEIQHGSIFIQTPKc	0.888357
b1941_293T_proteinID_05B_QE3_122212.58112	nIIGFYDATAHFAKc	0.912736
b1944_293T_proteinID_08B_QE3_122212.71498	nFTVNIHGVIDKc	0.797268
b1941_293T_proteinID_05B_QE3_122212.58117	nIIQIIAETFHWKc	0.914788
b1944_293T_proteinID_08B_QE3_122212.71463	nIIWIACWIHHKc	0.909011
b1928_293T_proteinID_08A_QE3_122212.33797	nIDQSDPAPIQHQMDIYQKc	0.716952
b1941_293T_proteinID_05B_QE3_122212.58131	n(42.011)AAHRPYEWVQAVVSRc	0.83916
b1944_293T_proteinID_08B_QE3_122212.71479	nDPVSTVSIQQFIYEKc	0.936038
b1929_293T_proteinID_09A_QE3_122212.42816	nHHPVFYQGTYSQAINDAKRc	0.61051
b1944_293T_proteinID_08B_QE3_122212.71442	nAIEIVDFSGNPISRc	0.681828
b1944_293T_proteinID_08B_QE3_122212.71444	nITIQTISDNIDIRc	0.445311
b1944_293T_proteinID_08B_QE3_122212.71447	nIGDAYFTFITDCKDPKc	0.918907
b1926_293T_proteinID_06A_QE3_122212.27308	nATVMDVKPVAYRc	0.980849
b1929_293T_proteinID_09A_QE3_122212.42800	nFEPQISAEESEIRc	1
b1906_293T_proteinID_01A_QE3_122212.55260	nHIVSPEAIEIIDKc	0.964874
b1941_293T_proteinID_05B_QE3_122212.58108	nETIETISEFNDSIKc	0.554059
b1941_293T_proteinID_05B_QE3_122212.58109	nAAAAAAMAAASGAAIPPIIPPRc	0.563601
b1929_293T_proteinID_09A_QE3_122212.42807	nAMADPEVQQIMSDPFMRc	0.593573
b1944_293T_proteinID_08B_QE3_122212.71435	nDPVSTVSIQQFIYEKc	0.971992
b1926_293T_proteinID_06A_QE3_122212.27331	nAPSTPFPPSPAPAPGITKc	0.479469
b1926_293T_proteinID_06A_QE3_122212.27336	nKHPDSGVNFAEFSKc	0.58734
b1944_293T_proteinID_08B_QE3_122212.71405	nAANMGAIPPDISYIVRc	0.853418
b1926_293T_proteinID_06A_QE3_122212.27340	nAEVEAIHSSNMTAVVKc	0.820367
b1929_293T_proteinID_09A_QE3_122212.42875	nEDQPVVPGETQGDSYFTGKc	0.980682
b1927_293T_proteinID_07A_QE3_122212.36563	nAQAVIEEDHYGMADVKc	0.944325
b1926_293T_proteinID_06A_QE3_122212.27311	nSNSTMGYMMAKc	0.746025
b1927_293T_proteinID_07A_QE3_122212.36598	nGATQQIIDEATRc	0.99775
b1929_293T_proteinID_09A_QE3_122212.42836	nAIEVIKPAAIIQEKc	0.83677
b1926_293T_proteinID_06A_QE3_122212.27326	nAEAGDAVVHKPGVWARc	0.924873
b1929_293T_proteinID_09A_QE3_122212.42846	nSSVQEECVSTISSSKDEDPIEATRc	0.890602
b1926_293T_proteinID_06A_QE3_122212.27327	nDIIINTMYQEEKc	0.870157
b1942_293T_proteinID_06B_QE3_122212.53041	nHIEINPDDSIIETIRc	0.651099
b1943_293T_proteinID_07B_QE3_122212.62208	nIHFPIATYAPNISAEKc	1
b1922_293T_proteinID_02A_QE3_122212.69428	nIIAATAIFKc	0.839138
b1922_293T_proteinID_02A_QE3_122212.69429	nIFTPIEEHIGIQIRc	0.81426
b1942_293T_proteinID_06B_QE3_122212.53058	nDFATWTAIHEACNRc	0.538805
b1922_293T_proteinID_02A_QE3_122212.69411	nIGEATPSAIAIMENANVIARc	0.935735
b1942_293T_proteinID_06B_QE3_122212.53064	nGRVFSFEAWNAKc	0.970546
b1929_293T_proteinID_09A_QE3_122212.42882	nAIEVIKPAAIIQEKc	0.973519
b1929_293T_proteinID_09A_QE3_122212.42883	nEDQPVVPGETQGDSYFTGKc	0.752486
b1926_293T_proteinID_06A_QE3_122212.27357	nREEISNVIEAMRc	0.622247
b1927_293T_proteinID_07A_QE3_122212.36551	nAEEPSDIIGPEDPKc	0.788685
b1927_293T_proteinID_07A_QE3_122212.36555	nEIPETTPIMEVKc	0.407138
b1942_293T_proteinID_06B_QE3_122212.53072	nEIQDIQGHIVSSDISPRc	1
b1926_293T_proteinID_06A_QE3_122212.27365	nGGAAGGAIPESPGPAIGAKc	1
b1927_293T_proteinID_07A_QE3_122212.36546	nEITTMGFRc	0.891605
b1927_293T_proteinID_07A_QE3_122212.36547	nTQVQIDSDHIEEDIHRc	0.64579
b1922_293T_proteinID_02A_QE3_122212.69434	nCNVVSVPDSIIWRc	0.705838
b1942_293T_proteinID_06B_QE3_122212.53084	nHIEINPDDSIIETIRc	1
b1942_293T_proteinID_06B_QE3_122212.53085	nIRFPAEDEFPTISAHNNHMAKc	0.930088
b1942_293T_proteinID_06B_QE3_122212.53088	nHVIPMNPNTADIFKc	0.867222
b1922_293T_proteinID_02A_QE3_122212.69468	nIIQQVIQYIDYIHTKc	0.846645
b1942_293T_proteinID_06B_QE3_122212.53092	nEAQAAIAEAQEDIVSERc	0.935799
b1927_293T_proteinID_07A_QE3_122212.36515	nRMSPIIIGVRc	0.721053
b1906_293T_proteinID_01A_QE3_122212.55219	nIEQEIFSGGHTGINFEKc	1
b1922_293T_proteinID_02A_QE3_122212.69473	nIHPVIIASIVDTYERc	0.902844
b1923_293T_proteinID_03A_QE3_122212.64260	nACGQSTITQITAGIDPVGRc	1
b1925_293T_proteinID_05A_QE3_122212.18135	nFVAIAYNEKc	0.886228
b1928_293T_proteinID_08A_QE3_122212.33427	nGIVGVENNAEIKKc	0.743665
b1928_293T_proteinID_08A_QE3_122212.33428	nCPTIEQYYMRc	0.42341
b1942_293T_proteinID_06B_QE3_122212.67736	nKFDEVIVNHFCEEFAKc	0.806492
b1945_293T_proteinID_09B_QE3_122212.16281	nAACCISVVKc	0.502259
b1928_293T_proteinID_08A_QE3_122212.33411	nHPESNTAGMDIFQKc	0.495905
b1925_293T_proteinID_05A_QE3_122212.18124	nIHYCVSCYIHSKc	0.97226
b1925_293T_proteinID_05A_QE3_122212.18125	nAISVIECGHTSSTKc	0.559776
b1945_293T_proteinID_09B_QE3_122212.16289	nAKDPAAHIPKc	0.842789
b1925_293T_proteinID_05A_QE3_122212.18128	nIHYCVSCYIHSKc	0.749723
b1928_293T_proteinID_08A_QE3_122212.33417	nEGIIPYNYVQKc	0.973415
b1925_293T_proteinID_05A_QE3_122212.18110	nIAQGINHIGKc	0.958824
b1928_293T_proteinID_08A_QE3_122212.33400	nECDIIQPKc	0.592196
b1923_293T_proteinID_03A_QE3_122212.64283	nEAHDIVNWIKc	0.922648
b1923_293T_proteinID_03A_QE3_122212.64284	nIHFPIATYAPNISAEKc	0.817171
b1925_293T_proteinID_05A_QE3_122212.18114	nCVTDPAYEWVNNCHERc	0.693549
b1945_293T_proteinID_09B_QE3_122212.16256	nAKDPAAHIPKc	0.994732
b1945_293T_proteinID_09B_QE3_122212.16259	nINHSNNAITKPPEMTPQAAAKc	0.711885
b1942_293T_proteinID_06B_QE3_122212.67743	nDVFHMVVMVPRc	0.768757
b1923_293T_proteinID_03A_QE3_122212.64292	nGIITIAVQEISDNRc	0.776956
b1945_293T_proteinID_09B_QE3_122212.16265	nIANITENIANKc	0.569754
b1942_293T_proteinID_06B_QE3_122212.53111	nEPFTDVVTTNIKc	0.96608
b1942_293T_proteinID_06B_QE3_122212.53112	nIIPEEIGNIRc	0.944142
b1923_293T_proteinID_03A_QE3_122212.64299	nGITVDSIIQTDDATIFKc	0.812621
b1942_293T_proteinID_06B_QE3_122212.53113	nMWPFMVVNDAGRPKc	0.522861
b1942_293T_proteinID_06B_QE3_122212.67750	nAVIQEEQANIWFQKc	0.73664
b1941_293T_proteinID_05B_QE3_122212.58091	nIIQIIAETFHWKc	0.927493
b1945_293T_proteinID_09B_QE3_122212.16233	nINMNGINVSSGMVDARc	0.970855
b1942_293T_proteinID_06B_QE3_122212.53123	nEHIYFEEVTIKc	0.347819
b1941_293T_proteinID_05B_QE3_122212.58095	nAIEAGIPAFTCEEYVKc	1
b1941_293T_proteinID_05B_QE3_122212.58088	nMAVGATIGGVAWIGGKc	0.277149
b1923_293T_proteinID_03A_QE3_122212.64229	nFYGPAGPYFIFAGRc	1
b1942_293T_proteinID_06B_QE3_122212.53131	nHVIPMNPNTADIFKc	0.484625
b1942_293T_proteinID_06B_QE3_122212.53135	nHIEINPDDSIIETIRc	0.999563
b1941_293T_proteinID_05B_QE3_122212.58083	nFIPSYQAVGYMRc	0.923132
b1945_293T_proteinID_09B_QE3_122212.16247	nIGNTTWICGVKc	0.832699
b1923_293T_proteinID_03A_QE3_122212.64236	nGIPIATGDTSPEPEIIPGWPIPPPKc	0.9266
b1923_293T_proteinID_03A_QE3_122212.64237	nHPSAVTACNIDIENIITDSSRc	0.619855
b1942_293T_proteinID_06B_QE3_122212.53142	nGSSAVGITADVMKc	0.892028
b1922_293T_proteinID_02A_QE3_122212.55006	nRFGVPVIADGGIQNVFHIAKc	0.738199
b1923_293T_proteinID_03A_QE3_122212.64246	nICSIIDSEDYNTCEGAFGMIQKc	0.621076
b1942_293T_proteinID_06B_QE3_122212.67784	nRCATPVIIDFIIPSKc	0.638883
b1942_293T_proteinID_06B_QE3_122212.67786	nDVFHMVVMVPRc	0.741558
b1945_293T_proteinID_09B_QE3_122212.16229	nINKPYIYGPTSHGERc	0.774663
b1942_293T_proteinID_06B_QE3_122212.67790	nAVIQEEQANIWFQKc	0.778186
b1942_293T_proteinID_06B_QE3_122212.67794	nNIFPIQMEGVKc	0.838477
b1946_293T_proteinID_10B_QE3_122212.76077	nEITAQEAIAPFRc	0.628331
b1941_293T_proteinID_05B_QE3_122212.58044	nARPYIFSNNIPPAVVGCASKc	0.388274
b1925_293T_proteinID_05A_QE3_122212.18194	nGPPPPPGDENREMDDPYVGPKc	1
b1941_293T_proteinID_05B_QE3_122212.58070	nGEESEGFINPEIIETVRKc	0.721264
b1941_293T_proteinID_05B_QE3_122212.58072	nAIEIPIAASTIPRPRc	0.707146
b1941_293T_proteinID_05B_QE3_122212.58060	nIEEQIQGIDVAIKc	0.921221
b1941_293T_proteinID_05B_QE3_122212.58052	nEITGYNADVICIQEVHRc	1
b1941_293T_proteinID_05B_QE3_122212.58056	nIAHNMVPFPRc	0.965036
b1925_293T_proteinID_05A_QE3_122212.18190	nEGDIPQVVRc	0.424092
b1925_293T_proteinID_05A_QE3_122212.18176	nASIIHSMPTHSFPRc	0.687484
b1925_293T_proteinID_05A_QE3_122212.18160	nASIIHSMPTHSFPRc	0.750107
b1928_293T_proteinID_08A_QE3_122212.33456	nGVPGVVDFYARc	0.602367
b1928_293T_proteinID_08A_QE3_122212.33440	nAIPSQWISSSAVIEKc	0.507256
b1946_293T_proteinID_10B_QE3_122212.76098	nFSTFNDYTFITAEEKc	0.835785
b1941_293T_proteinID_05B_QE3_122212.58027	nGISDIAQHWIMRc	0.511485
b1942_293T_proteinID_06B_QE3_122212.67700	nAANMGAIPPDISYIVRc	0.380278
b1946_293T_proteinID_10B_QE3_122212.76086	nASQDPGPAAIIIKc	0.731152
b1944_293T_proteinID_08B_QE3_122212.71595	nEANIPPGAMAAVGISWEECKc	0.426267
b1941_293T_proteinID_05B_QE3_122212.58012	nGISDIAQHWIMRc	0.985868
b1929_293T_proteinID_09A_QE3_122212.42704	nDRIIASTIYHSVKc	0.95409
b1906_293T_proteinID_01A_QE3_122212.55393	nIIDSIFNTVWDKc	0.346947
b1906_293T_proteinID_01A_QE3_122212.55396	nAIIVDIEPNTMDSVRc	0.790487
b1927_293T_proteinID_07A_QE3_122212.36272	nAQAVIEEDHYGMADVKc	1
b1944_293T_proteinID_08B_QE3_122212.71541	n(42.011)ADVIDIHEAGEEDFAMDEDGDESIHKc	0.80067
b1944_293T_proteinID_08B_QE3_122212.71543	nGSYGDIAGPIITTQVTIPKc	0.875244
b1906_293T_proteinID_01A_QE3_122212.55385	nIVRFPEDIMNDIRc	0.87441
b1906_293T_proteinID_01A_QE3_122212.55386	nIIVDEAIYEDNSVVSISQPKc	1
b1906_293T_proteinID_01A_QE3_122212.55388	nSTVRDIDPQADITFIRc	0.614745
b1927_293T_proteinID_07A_QE3_122212.36265	nAEEPSDIIGPEDPKc	0.908749
b1906_293T_proteinID_01A_QE3_122212.55371	nINNACFEAVVVTNTIPQADKc	0.955948
b1906_293T_proteinID_01A_QE3_122212.55377	nRGTFGVDTAATGGVFDISNIDRc	1
b1946_293T_proteinID_10B_QE3_122212.76150	nIIGVAIPIITKc	0.549608
b1946_293T_proteinID_10B_QE3_122212.76159	nAGCAMTSIIASEITKc	0.812191
b1927_293T_proteinID_07A_QE3_122212.36210	nAEEPSDIIGPEDPKc	0.561799
b1927_293T_proteinID_07A_QE3_122212.36216	nIMDCVACFKc	0.623221
b1927_293T_proteinID_07A_QE3_122212.36218	nREVDDIDPEVGDIKc	0.959887
b1944_293T_proteinID_08B_QE3_122212.71529	nIGDAYFTFITDCKDPKc	0.413555
b1929_293T_proteinID_09A_QE3_122212.42754	nIWDPIIEDTRc	0.776522
b1929_293T_proteinID_09A_QE3_122212.42722	nICITIHNNEGSYIAHTQAKc	0.923887
b1929_293T_proteinID_09A_QE3_122212.42715	nAVSDWIHEQEKc	0.785201
b1944_293T_proteinID_08B_QE3_122212.71500	nIAVVHFFDHAFAAIARc	0.767867
b1944_293T_proteinID_08B_QE3_122212.71502	nIHFEITDAIKc	0.960163
b1944_293T_proteinID_08B_QE3_122212.71510	nIGDAYFTFITDCKDPKc	0.950258
b1906_293T_proteinID_01A_QE3_122212.55328	nIIPGFMCQSGDFTRc	0.907825
b1942_293T_proteinID_06B_QE3_122212.53160	nIRFPAEDEFPTISAHNNHMAKc	0.899152
b1926_293T_proteinID_06A_QE3_122212.27013	nIMEVDYSVNKc	0.806326
b1923_293T_proteinID_03A_QE3_122212.64300	n(42.011)AQIEIISDQGYRVDGRc	0.814636
b1929_293T_proteinID_09A_QE3_122212.42789	nAIEVIKPAAIIQEKc	0.982203
b1926_293T_proteinID_06A_QE3_122212.27019	nKIIDDWGTTCKc	0.84969
b1923_293T_proteinID_03A_QE3_122212.64305	nACGQSTITQITAGIDPVGRc	0.763035
b1922_293T_proteinID_02A_QE3_122212.69545	nANPHNYDAWFDAIRc	0.756802
b1906_293T_proteinID_01A_QE3_122212.55312	nEAVCFIPGEGHTIQEHQIVIMEGGRc	0.809231
b1906_293T_proteinID_01A_QE3_122212.55313	nGPVFAPPGEPIPENVKc	0.858405
b1906_293T_proteinID_01A_QE3_122212.55315	nIAIHIRPCAPIIGAKc	0.434349
b1942_293T_proteinID_06B_QE3_122212.53171	nRFQIIEGPPESMTRc	0.996474
b1929_293T_proteinID_09A_QE3_122212.42791	nDQVTAQEIFQFNHEDGPTAKc	1
b1926_293T_proteinID_06A_QE3_122212.27020	nIIHGGVGYITPRc	0.853054
b1926_293T_proteinID_06A_QE3_122212.27027	nKHPDSGVNFAEFSKc	1
b1923_293T_proteinID_03A_QE3_122212.64317	nGIPIATGDTSPEPEIIPGWPIPPPKc	1
b1906_293T_proteinID_01A_QE3_122212.55302	nAYVESICSNNDDSFIHETHENKc	0.629377
b1942_293T_proteinID_06B_QE3_122212.53188	nAVDIPHMDIEVIKKc	0.941449
b1923_293T_proteinID_03A_QE3_122212.64320	nETSDCSTIFEWRc	0.491345
b1923_293T_proteinID_03A_QE3_122212.64324	nHPSAVTACNIDIENIITDSSRc	1
b1923_293T_proteinID_03A_QE3_122212.64326	nGIITIAVQEISDNRc	0.770555
b1923_293T_proteinID_03A_QE3_122212.64329	nIAAEAISSIDGDIAGRc	1
b1922_293T_proteinID_02A_QE3_122212.69564	nGFGFVGFADPASVDKc	0.911534
b1922_293T_proteinID_02A_QE3_122212.69566	nIGEATPSAIAIMENANVIARc	0.949915
b1942_293T_proteinID_06B_QE3_122212.53192	nEHGVPIIIDEIHPGQPADRc	0.442809
b1929_293T_proteinID_09A_QE3_122212.42773	nGSPPVPSGPPMEESGIRc	0.41087
b1923_293T_proteinID_03A_QE3_122212.64336	nIAAEAISSIDGDIAGRc	0.956641
b1926_293T_proteinID_06A_QE3_122212.27050	nSNSTMGYMMAKc	0.843602
b1922_293T_proteinID_02A_QE3_122212.69588	nFDEISFVNVARc	0.961446
b1906_293T_proteinID_01A_QE3_122212.55361	nWPDIFPTDFKc	0.44825
b1922_293T_proteinID_02A_QE3_122212.69572	nIIFEVSDENRc	0.78882
b1906_293T_proteinID_01A_QE3_122212.55354	nRGTFGVDTAATGGVFDISNIDRc	0.959114
b1906_293T_proteinID_01A_QE3_122212.55347	nACIISIGYDEENDRc	0.976572
b1926_293T_proteinID_06A_QE3_122212.27030	nKHPDSGVNFAEFSKc	0.982049
b1926_293T_proteinID_06A_QE3_122212.27035	nGNGIVECIMPKc	0.59701
b1906_293T_proteinID_01A_QE3_122212.55341	nGIEIDVVMIRc	0.685729
b1906_293T_proteinID_01A_QE3_122212.55339	nACIISIGYDEENDRc	0.409408
b1926_293T_proteinID_06A_QE3_122212.27047	nKHPDSGVNFAEFSKc	0.993031
b1926_293T_proteinID_06A_QE3_122212.27095	nADYFGQCVKc	0.52514
b1923_293T_proteinID_03A_QE3_122212.64141	nCNEIINMIDKc	0.99708
b1926_293T_proteinID_06A_QE3_122212.27098	nGAEGIIAPQPPPPQQHQERPGAAAIGQARc	1
b1928_293T_proteinID_08A_QE3_122212.33545	nGAIVHYTIINHHVYRc	0.173897
b1925_293T_proteinID_05A_QE3_122212.18015	nAISVIECGHTSSTKc	0.653207
b1925_293T_proteinID_05A_QE3_122212.18016	nEEGETADVVGCCSIRc	1
b1923_293T_proteinID_03A_QE3_122212.64144	nGTEDITSPHAIPIDIIDRc	0.728353
b1925_293T_proteinID_05A_QE3_122212.18017	nAIQHYQNHIMIARc	0.511481
b1942_293T_proteinID_06B_QE3_122212.53201	nIIASANIEEYTMKc	0.543182
b1942_293T_proteinID_06B_QE3_122212.67840	nITCFSEVPTSVFGEKc	0.282973
b1922_293T_proteinID_02A_QE3_122212.69701	nCQSPWTEAIWARc	0.862948
b1942_293T_proteinID_06B_QE3_122212.67844	nEDFSSMSTQIIYKc	0.921582
b1928_293T_proteinID_08A_QE3_122212.33530	nIGEMWSNINDSEKc	0.553258
b1925_293T_proteinID_05A_QE3_122212.18002	nHGEGEIFDTEKc	0.998291
b1942_293T_proteinID_06B_QE3_122212.53214	nGCAYYGNPAWQGFCSKc	1
b1923_293T_proteinID_03A_QE3_122212.64159	nDTSEHFHVFVGDISPEITTEDIKc	0.939864
b1942_293T_proteinID_06B_QE3_122212.53215	nADVIFIVPRc	0.456288
b1942_293T_proteinID_06B_QE3_122212.67850	nESDQTIAAIIYPKc	0.814889
b1926_293T_proteinID_06A_QE3_122212.27070	nFIITHNPTNMTINKc	0.723282
b1942_293T_proteinID_06B_QE3_122212.53220	nIIEWIQEIGQEKc	0.940411
b1928_293T_proteinID_08A_QE3_122212.33525	nAIIGATNPAQAPPGTIRc	0.947105
b1928_293T_proteinID_08A_QE3_122212.33526	nCPGDSSHICDFIRc	0.51896
b1945_293T_proteinID_09B_QE3_122212.16136	nIIWAGGYNREECIRc	0.538777
b1923_293T_proteinID_03A_QE3_122212.64171	nFTASAGIQVEGDDITVTNPKc	1
b1926_293T_proteinID_06A_QE3_122212.27086	nFIITHNPTNMTINKc	0.58852
b1945_293T_proteinID_09B_QE3_122212.16143	nADSNIGSAYHYRc	0.90256
b1928_293T_proteinID_08A_QE3_122212.33514	nAGSEGIQQYVGMKc	0.792123
b1943_293T_proteinID_07B_QE3_122212.62493	nIHFPIATYAPNISAEKc	0.945549
b1928_293T_proteinID_08A_QE3_122212.33516	nIIDSVEIEADDDRINKc	0.82677
b1906_293T_proteinID_01A_QE3_122212.55409	nGFIADIAPPERc	0.973854
b1923_293T_proteinID_03A_QE3_122212.64100	nIAAEAISSIDGDIAGRc	1
b1928_293T_proteinID_08A_QE3_122212.33507	nIDQSDPAPIQHQMDIYQKc	0.933972
b1942_293T_proteinID_06B_QE3_122212.53248	nGIFSANDSQCKc	0.902535
b1923_293T_proteinID_03A_QE3_122212.64107	nIAAEAISSIDGDIAGRc	0.988995
b1942_293T_proteinID_06B_QE3_122212.67886	nRIIEGDGGPNEGGMGAYCPAPQVSNDIIIKc	0.873641
b1922_293T_proteinID_02A_QE3_122212.55121	nIMGIDIPDGGHITHGYMGDVKc	0.805806
b1922_293T_proteinID_02A_QE3_122212.55122	nFQSGDFHVIMGVIRc	0.578053
b1922_293T_proteinID_02A_QE3_122212.69769	nFYEFSISGIRc	0.706088
b1922_293T_proteinID_02A_QE3_122212.55114	nGGQTHIGIPVDNTVKc	0.992357
b1922_293T_proteinID_02A_QE3_122212.55115	nFQSGDFHVIMGVIRc	0.556006
b1922_293T_proteinID_02A_QE3_122212.55116	nKHPDADSIYVEEVDSGEIAPRc	0.836442
b1942_293T_proteinID_06B_QE3_122212.53278	nDAIRPPIQNINVVQIKc	0.948367
b1922_293T_proteinID_02A_QE3_122212.55119	nEGMNIVEWMERc	0.998357
b1925_293T_proteinID_05A_QE3_122212.18096	nIHYCVSCYIHSKc	0.602631
b1925_293T_proteinID_05A_QE3_122212.18063	nHMVFIAQRc	0.845147
b1928_293T_proteinID_08A_QE3_122212.33595	nGIVGVENNAEIKKc	0.756338
b1925_293T_proteinID_05A_QE3_122212.18070	nAIQHYQNHIMIARc	0.869522
b1942_293T_proteinID_06B_QE3_122212.67802	nIFSIISGEGNVTHNGHKc	0.524738
b1923_293T_proteinID_03A_QE3_122212.64180	nGTEDITSPHAIPIDIIDRc	1
b1927_293T_proteinID_07A_QE3_122212.36290	nECCHGDIIECADDRADIYKc	0.91311
b1928_293T_proteinID_08A_QE3_122212.33587	nHPDASYNFSEFSKc	0.21886
b1923_293T_proteinID_03A_QE3_122212.64184	nFIGDIEVWDDAEKc	0.986755
b1927_293T_proteinID_07A_QE3_122212.36296	nGITINAAHVEYSTQARc	0.511228
b1928_293T_proteinID_08A_QE3_122212.33572	nHNIQAEDTIHIWKc	0.498715
b1927_293T_proteinID_07A_QE3_122212.36282	nIDIEEECDPPSYAAGQRc	1
b1928_293T_proteinID_08A_QE3_122212.33562	nDATSGAMITGEIKKc	0.735298
b1928_293T_proteinID_08A_QE3_122212.33564	nDATSGAMITGEIKKc	0.480938
b1928_293T_proteinID_08A_QE3_122212.33565	nCPGDSSHICDFIRc	0.485426
b1925_293T_proteinID_05A_QE3_122212.18036	nIAFIGVQVKc	0.377036
b1942_293T_proteinID_06B_QE3_122212.67834	nIDVETVMNIDHIKc	0.544156
b1928_293T_proteinID_08A_QE3_122212.33550	nFTQIISSGSDGIVKc	0.81317
b1925_293T_proteinID_05A_QE3_122212.18020	nHGEGEIFDTEKc	0.724404
b1945_293T_proteinID_09B_QE3_122212.16186	nFIVHIQAGQCGNQIGAKc	0.723179
b1942_293T_proteinID_06B_QE3_122212.67831	nIGPDSIWIAIDRc	0.525827
b1944_293T_proteinID_08B_QE3_122212.71682	nIIPPEWMDVDKc	0.799838
b1944_293T_proteinID_08B_QE3_122212.71683	nAVESIKPSIMTISTDIHTIKc	0.503606
b1922_293T_proteinID_02A_QE3_122212.55092	nGGQTHIGIPVDNTVKc	1
b1927_293T_proteinID_07A_QE3_122212.36360	nDIFAMDYKSENEPIENEAAKc	0.662502
b1944_293T_proteinID_08B_QE3_122212.71697	nIIWIACWIHHKc	0.971723
b1927_293T_proteinID_07A_QE3_122212.36398	nEETQSCPGSIEDNNIQIEKc	1
b1944_293T_proteinID_08B_QE3_122212.71667	nDPVSTVSIQQFIYEKc	0.601014
b1927_293T_proteinID_07A_QE3_122212.36386	nAAAEEIQEAAFAGDGATENGVQPPKc	0.94181
b1906_293T_proteinID_01A_QE3_122212.55493	nIIPTIIEHGIERc	0.774114
b1927_293T_proteinID_07A_QE3_122212.36335	nHGNIGFIPRc	0.737852
b1927_293T_proteinID_07A_QE3_122212.36337	nATVIISMDKc	0.533131
b1943_293T_proteinID_07B_QE3_122212.62403	nGITPTGTIPIGVIQGGKc	0.97183
b1943_293T_proteinID_07B_QE3_122212.62405	nIHFPIATYAPNISAEKc	0.98969
b1944_293T_proteinID_08B_QE3_122212.71659	nITPSYVAFTPEGERIIGDAGKc	0.671895
b1946_293T_proteinID_10B_QE3_122212.76011	nVIIPIIYHHIIRc	0.647073
b1927_293T_proteinID_07A_QE3_122212.36352	nHGNIGFIPRc	0.534689
b1929_293T_proteinID_09A_QE3_122212.42602	nIAFENPDIQEAYIAKc	0.903193
b1927_293T_proteinID_07A_QE3_122212.36357	nFVGPGGYFIKc	0.986354
b1927_293T_proteinID_07A_QE3_122212.36345	nDMWPEMVCIDSCGRc	0.730481
b1927_293T_proteinID_07A_QE3_122212.36347	nFMTTAMYTARc	0.809691
b1927_293T_proteinID_07A_QE3_122212.36348	nRMSPIIIGVRc	0.966976
b1944_293T_proteinID_08B_QE3_122212.71634	nFSGIEEFSYIRc	0.617855
b1942_293T_proteinID_06B_QE3_122212.53281	nEHAIIAYTIYVKc	0.472257
b1929_293T_proteinID_09A_QE3_122212.42660	nIHNQVNGTEWQWKc	0.717997
b1929_293T_proteinID_09A_QE3_122212.42659	nAAAPDVEDEPIIRc	0.68238
b1922_293T_proteinID_02A_QE3_122212.69660	nIHIFHTSIPIAEAPGKc	0.819417
b1944_293T_proteinID_08B_QE3_122212.71600	nGWDWAIITMSKc	0.918742
b1906_293T_proteinID_01A_QE3_122212.55437	nAIIVDIEPNTMDSVRc	0.556094
b1942_293T_proteinID_06B_QE3_122212.53291	nEHAIIAYTIYVKc	0.589157
b1942_293T_proteinID_06B_QE3_122212.53292	nAVTVMCIVPRc	0.639403
b1926_293T_proteinID_06A_QE3_122212.27141	nCWNFSSCWSDGKc	0.790014
b1922_293T_proteinID_02A_QE3_122212.55016	nENIIDEQGSIAIRQEQIDNQTRc	0.663682
b1944_293T_proteinID_08B_QE3_122212.71610	nAVQGMIDTDYVCSRc	0.997253
b1944_293T_proteinID_08B_QE3_122212.71611	nIHINDIDVPGKc	0.875172
b1944_293T_proteinID_08B_QE3_122212.71614	nAINQEQVIAVTIDNGFMRc	0.59236
b1922_293T_proteinID_02A_QE3_122212.69658	nIEDMIPIAFTRc	0.879526
b1906_293T_proteinID_01A_QE3_122212.55428	nGAAIDVHESEPESFSQGPIKc	0.912088
b1943_293T_proteinID_07B_QE3_122212.62422	nGQAPPIVTTNFIVKc	0.771457
b1927_293T_proteinID_07A_QE3_122212.36317	nGATQQIIDEATRc	0.997958
b1906_293T_proteinID_01A_QE3_122212.55420	nDMAIPPETNVIITKc	0.585914
b1922_293T_proteinID_02A_QE3_122212.55031	nCGIVIMWKc	0.656924
b1929_293T_proteinID_09A_QE3_122212.42651	nDQVTAQEIFQFNHEDGPTAKc	0.941192
b1943_293T_proteinID_07B_QE3_122212.62416	nDPIIFPSFIHSYKc	0.626774
b1922_293T_proteinID_02A_QE3_122212.55061	nDTVATQIQEAVDATRc	0.85964
b1922_293T_proteinID_02A_QE3_122212.55066	nYAVEAEIDPVEYTIRKc	0.854683
b1922_293T_proteinID_02A_QE3_122212.55068	nREEQPGAAGAGAAPAIDFTVENFEKc	0.823044
b1926_293T_proteinID_06A_QE3_122212.27179	nNMQNISFQDCYSSKc	0.598717
b1922_293T_proteinID_02A_QE3_122212.69694	nIDAIESIIKc	0.572353
b1906_293T_proteinID_01A_QE3_122212.55462	nIEQEIFSGGHTGINFEKc	0.907146
b1906_293T_proteinID_01A_QE3_122212.55463	nIIMYSFFNDKc	0.477455
b1929_293T_proteinID_09A_QE3_122212.42693	nIISNWSCTTNCIAPIAKc	0.898872
b1925_293T_proteinID_05A_QE3_122212.18371	nDITNAGEIGRc	0.283417
b1942_293T_proteinID_06B_QE3_122212.53324	nCIEIVEHQGPNEIRKc	0.669853
b1942_293T_proteinID_06B_QE3_122212.53327	nAEIQAQIAAISFKc	0.554253
b1942_293T_proteinID_06B_QE3_122212.53330	nIISFIATVKc	0.914802
b1925_293T_proteinID_05A_QE3_122212.18369	n(42.011)AAEQDGPIKc	0.949192
b1942_293T_proteinID_06B_QE3_122212.53332	nHIEINPDDSIIETIRc	0.974543
b1932_293T_proteinID_12A_QE3_122212.60326	nIIGNHPGVIPFAIRc	0.886737
b1932_293T_proteinID_12A_QE3_122212.60328	nEFIVYITHIDYVDTERc	0.917723
b1927_293T_proteinID_07A_QE3_122212.36801	nTQVQIDSDHIEEDIHRc	0.879131
b1927_293T_proteinID_07A_QE3_122212.36802	nTQVQIDSDHIEEDIHRc	0.647224
b1927_293T_proteinID_07A_QE3_122212.36804	nEIPETTPIMEVKc	0.87543
b1942_293T_proteinID_06B_QE3_122212.67973	nKFDEVIVNHFCEEFAKc	0.79428
b1942_293T_proteinID_06B_QE3_122212.67989	nDVFHMVVMVPRc	0.393073
b1945_293T_proteinID_09B_QE3_122212.16493	nAIKPANMIARc	0.902619
b1932_293T_proteinID_12A_QE3_122212.60356	nFIAEIGVPISQHKc	0.447006
b1927_293T_proteinID_07A_QE3_122212.36836	nCIRPQVIGPIKc	0.861189
b1942_293T_proteinID_06B_QE3_122212.67999	nIIEEEIEGFGIRc	0.305815
b1925_293T_proteinID_05A_QE3_122212.18343	nEHEIEHIDQRc	0.757534
b1932_293T_proteinID_12A_QE3_122212.60341	nIGASTIIYDIERc	0.99839
b1932_293T_proteinID_12A_QE3_122212.60343	nEIIQSIGDTISRc	0.983195
b1932_293T_proteinID_12A_QE3_122212.60345	nFHMVDGNVSGEFEDIVPEKc	1
b1932_293T_proteinID_12A_QE3_122212.60347	nIGEPDYIPSQHDIIIARc	1
b1932_293T_proteinID_12A_QE3_122212.60348	nFTARPIVQTIDEGGKc	0.91536
b1932_293T_proteinID_12A_QE3_122212.60349	nEFIVYITHIDYVDTERc	0.923583
b1942_293T_proteinID_06B_QE3_122212.67990	nIGQIEEEIEEEQSNSEIIMDRc	0.554997
b1942_293T_proteinID_06B_QE3_122212.67992	nGSEGKPSITIPADAPGPEEAITTVTVAPAPRc	0.672683
b1906_293T_proteinID_01A_QE3_122212.55523	nDIPTIPMVTSPSSDEPPMEASQSHIRc	0.894164
b1945_293T_proteinID_09B_QE3_122212.16470	nICANHYISPAMKc	0.976898
b1932_293T_proteinID_12A_QE3_122212.60373	nITESINRDSEEPFNSVEIQAAISKc	0.931164
b1942_293T_proteinID_06B_QE3_122212.53367	nCIEIVEHQGPNEIRKc	0.842395
b1923_293T_proteinID_03A_QE3_122212.64466	nGFVPYDAEISFAIRc	0.564956
b1942_293T_proteinID_06B_QE3_122212.53370	nIRFPAEDEFPTISAHNNHMAKc	0.895364
b1942_293T_proteinID_06B_QE3_122212.53371	nHIEINPDDSIIETIRc	1
b1922_293T_proteinID_02A_QE3_122212.55210	nIMGIDIPDGGHITHGYMGDVKc	0.865461
b1932_293T_proteinID_12A_QE3_122212.60360	nIIANAISSMPACIAEIEEDKc	1
b1922_293T_proteinID_02A_QE3_122212.55212	nKFQSWIESCIVKc	0.683682
b1942_293T_proteinID_06B_QE3_122212.53374	nGVPYASCTATQVFSTFRc	0.597544
b1925_293T_proteinID_05A_QE3_122212.18328	nFIGMDMEHTHIVKc	1
b1906_293T_proteinID_01A_QE3_122212.55503	nHIVSPEAIEIIDKc	0.777654
b1922_293T_proteinID_02A_QE3_122212.55243	nDTVATQIQEAVDATRc	1
b1925_293T_proteinID_05A_QE3_122212.18310	nEFPGAGGWQEPKc	0.406498
b1945_293T_proteinID_09B_QE3_122212.16450	nAKDPAAHIPKc	0.991024
b1942_293T_proteinID_06B_QE3_122212.53384	nGVEWAAFMRc	0.802596
b1942_293T_proteinID_06B_QE3_122212.53385	nAGNAAIGIGGPQQSPAAQCDQKc	0.534373
b1945_293T_proteinID_09B_QE3_122212.16455	nIYNIAQFEGGESKc	0.875791
b1922_293T_proteinID_02A_QE3_122212.69883	nINEWFINTTDFIDTIKc	0.819394
b1922_293T_proteinID_02A_QE3_122212.55234	nAVVMTPSPIFSKc	0.537812
b1925_293T_proteinID_05A_QE3_122212.18301	nIAFIGVQVKc	0.911859
b1932_293T_proteinID_12A_QE3_122212.60384	nIIANAISSMPACIAEIEEDKc	0.960965
b1942_293T_proteinID_06B_QE3_122212.53399	nEPFTDVVTTNIKc	0.996979
b1942_293T_proteinID_06B_QE3_122212.67908	nDIISIAYSPDGKc	0.414051
b1930_293T_proteinID_10A_QE3_122212.68474	nCIEIFSEIAEEKc	0.962205
b1942_293T_proteinID_06B_QE3_122212.67911	nDIDQASIANVSQQIAPRc	0.582002
b1942_293T_proteinID_06B_QE3_122212.67915	nAANMGAIPPDISYIVRc	0.333414
b1946_293T_proteinID_10B_QE3_122212.76285	nGNHIIGTFDITGIPPAPRc	0.731116
b1930_293T_proteinID_10A_QE3_122212.68403	nGIPTVIYYFPRc	0.764522
b1942_293T_proteinID_06B_QE3_122212.67928	nDIDQASIANVSQQIAPRc	0.899495
b1926_293T_proteinID_06A_QE3_122212.27617	nFEQSPSYVKc	0.939924
b1942_293T_proteinID_06B_QE3_122212.67933	nNIRDIDEYSSIIRc	0.806378
b1942_293T_proteinID_06B_QE3_122212.67935	nAANMGAIPPDISYIVRc	0.600051
b1930_293T_proteinID_10A_QE3_122212.68411	nIFPIIQAMHPAIAGKc	0.753185
b1930_293T_proteinID_10A_QE3_122212.68416	nAGIIEIWEIRRc	0.695973
b1926_293T_proteinID_06A_QE3_122212.27624	nEICIDPAYSKc	0.960081
b1925_293T_proteinID_05A_QE3_122212.18391	nIEEDGGCVIGMDRc	0.892107
b1922_293T_proteinID_02A_QE3_122212.69806	nASNTADTITQEVIGRKc	0.67458
b1942_293T_proteinID_06B_QE3_122212.53303	nEIICQIAYARc	0.985612
b1942_293T_proteinID_06B_QE3_122212.53304	nRFQIIEGPPESMTRc	0.817771
b1942_293T_proteinID_06B_QE3_122212.53305	nGRVFSFEAWNAKc	0.795037
b1942_293T_proteinID_06B_QE3_122212.53307	nAVDIPHMDIEVIKKc	1
b1942_293T_proteinID_06B_QE3_122212.53313	nIFPIIMTMHSNIAGKc	0.385253
b1942_293T_proteinID_06B_QE3_122212.53318	nHMSEVMECNINEIVKc	0.426161
b1942_293T_proteinID_06B_QE3_122212.53319	nICTQIEGIQSTVTGDVERc	1
b1926_293T_proteinID_06A_QE3_122212.27609	nKHPDASYNFSEFSKc	0.984465
b1931_293T_proteinID_11A_QE3_122212.63036	nFHDPDSAVVAQHITNTVFVGRc	0.722045
b1931_293T_proteinID_11A_QE3_122212.63040	nIDSGNFSWGSECCTRc	0.500914
b1926_293T_proteinID_06A_QE3_122212.27635	nAAGNPGSIAAPIQHKPCSAPIEPKc	0.88726
b1930_293T_proteinID_10A_QE3_122212.68510	nIFVGGIDNSTTQETIRc	1
b1946_293T_proteinID_10B_QE3_122212.76329	nGMTTIISSIGWQCVIASRKc	0.822099
b1948_293T_proteinID_12B_QE3_122212.8981	nIFVIEDHSNRc	0.997844
b1948_293T_proteinID_12B_QE3_122212.8988	nAFNGVVIATEKKc	0.732439
b1931_293T_proteinID_11A_QE3_122212.63028	nIITPAEEVITAEERc	0.701666
b1927_293T_proteinID_07A_QE3_122212.22285	nIDFNTDVEKc	0.992865
b1926_293T_proteinID_06A_QE3_122212.27696	nGGNESSKFDEVFSNKc	0.700821
b1944_293T_proteinID_08B_QE3_122212.71765	n(42.011)ADVIDIHEAGEEDFAMDEDGDESIHKc	0.914597
b1926_293T_proteinID_06A_QE3_122212.13038	nIMNCPFSQRc	0.906885
b1943_293T_proteinID_07B_QE3_122212.62511	nDERGSAADSEESPAIEQIHIIRc	0.566072
b1948_293T_proteinID_12B_QE3_122212.8963	nIFVIEDHSNRc	0.723237
b1944_293T_proteinID_08B_QE3_122212.71779	nAVESIKPSIMTISTDIHTIKc	0.800883
b1948_293T_proteinID_12B_QE3_122212.8969	nIIVNDFDASKc	0.75496
b1927_293T_proteinID_07A_QE3_122212.22292	nEFPCGSISETVCKc	0.599505
b1931_293T_proteinID_11A_QE3_122212.63007	nIGVETAIINTNIRc	0.711635
b1946_293T_proteinID_10B_QE3_122212.76375	nAAIEAIDEIDIFGAHGSRKc	0.578591
b1946_293T_proteinID_10B_QE3_122212.76377	nAAIEAIDEIDIFGAHGSRKc	0.803968
b1926_293T_proteinID_06A_QE3_122212.13052	nAPVKPGIPTKc	0.534052
b1926_293T_proteinID_06A_QE3_122212.13055	nQIVRDPTAHSIGHMSADTRc	0.377062
b1906_293T_proteinID_01A_QE3_122212.55568	nEAVCFIPGEGHTIQEHQIVIMEGGRc	0.493028
b1922_293T_proteinID_02A_QE3_122212.55147	nAIHIFSVGQGPAKc	0.758043
b1923_293T_proteinID_03A_QE3_122212.64543	nIAAEAISSIDGDIAGRc	0.981104
b1927_293T_proteinID_07A_QE3_122212.36895	nHGNIGFIPRc	0.981318
b1943_293T_proteinID_07B_QE3_122212.62568	nGMIPYYYGIIRc	0.859525
b1926_293T_proteinID_06A_QE3_122212.13083	nRIIPDGCEVKc	0.481598
b1944_293T_proteinID_08B_QE3_122212.71723	nASIITDEGDVDMAIDQRc	0.899829
b1927_293T_proteinID_07A_QE3_122212.22252	nHMYSSIYIKc	0.926484
b1923_293T_proteinID_03A_QE3_122212.64552	nIAAEAISSIDGDIAGRc	0.848477
b1924_293T_proteinID_04A_QE3_122212.3032	nHGATHVHASKc	0.744045
b1944_293T_proteinID_08B_QE3_122212.71730	nWFGAIAEVIGNKc	0.621059
b1948_293T_proteinID_12B_QE3_122212.8924	nDYGNYPIHRc	0.817862
b1906_293T_proteinID_01A_QE3_122212.55550	nAAMEAIFVEVTKc	0.779041
b1906_293T_proteinID_01A_QE3_122212.55553	nEHENIIHFVEKc	0.96288
b1923_293T_proteinID_03A_QE3_122212.64560	nIQIDESAPDNVIEVTARc	0.685995
b1948_293T_proteinID_12B_QE3_122212.8911	nAAVVTSPPPTTAPWKc	0.664051
b1944_293T_proteinID_08B_QE3_122212.71703	nGFGIGVEGVEPGSKc	0.749404
b1927_293T_proteinID_07A_QE3_122212.22277	nFATYAAAISVRc	0.971224
b1922_293T_proteinID_02A_QE3_122212.55155	nAVVPGVKPHDWISAARc	0.968978
b1945_293T_proteinID_09B_QE3_122212.16540	nAHIMVIQVNGGTVAEKc	0.504262
b1924_293T_proteinID_04A_QE3_122212.3010	nHITHAQSYIDAKc	0.819347
b1927_293T_proteinID_07A_QE3_122212.22270	nDMQGAENICIKc	0.526656
b1948_293T_proteinID_12B_QE3_122212.8907	nETTVGAVTWTHKc	0.820604
b1946_293T_proteinID_10B_QE3_122212.76315	nEIEQSIASWTQQIKc	0.933398
b1923_293T_proteinID_03A_QE3_122212.64501	nGIVPTDYAEIIPSDGKc	0.993383
b1923_293T_proteinID_03A_QE3_122212.64504	nIHFPIATYAPNISAEKc	0.915552
b1931_293T_proteinID_11A_QE3_122212.63075	nIIHHTNIIIQTFKc	0.27768
b1927_293T_proteinID_07A_QE3_122212.36854	nIRIGYAVYETPTAHNTAKc	0.472875
b1927_293T_proteinID_07A_QE3_122212.22212	nGGIEASENIENPPKc	0.928341
b1927_293T_proteinID_07A_QE3_122212.22214	nESIPPAANPSPVSKc	0.657306
b1946_293T_proteinID_10B_QE3_122212.76300	nASQDPGPAAIIIKc	0.970151
b1946_293T_proteinID_10B_QE3_122212.76302	nETIIAFEWEPNGSKc	0.767572
b1946_293T_proteinID_10B_QE3_122212.76304	nFGIIDQDISNIGPATDNQKc	0.85366
b1946_293T_proteinID_10B_QE3_122212.76305	nFGIIDQDISNIGPATDNQKc	0.984088
b1924_293T_proteinID_04A_QE3_122212.3076	nHVPSHFSQQNSSKc	0.815766
b1946_293T_proteinID_10B_QE3_122212.76308	nIFIFSTQHFISKc	0.834033
b1923_293T_proteinID_03A_QE3_122212.64514	nRIAPITSDPTEAWAVGAVEASFKc	0.846727
b1945_293T_proteinID_09B_QE3_122212.16528	nGIVTGGMMRc	0.665947
b1906_293T_proteinID_01A_QE3_122212.55597	nAAMEAIFVEVTKc	0.927612
b1932_293T_proteinID_12A_QE3_122212.60431	nFHMVDGNVSGEFEDIVPEKc	0.850782
b1923_293T_proteinID_03A_QE3_122212.64522	nCGVHYIQSAIIQIPRc	0.765197
b1943_293T_proteinID_07B_QE3_122212.62585	nCVWGPIASPSTSIIKc	0.876629
b1923_293T_proteinID_03A_QE3_122212.64525	nAIPSFINMFNRc	0.919873
b1931_293T_proteinID_11A_QE3_122212.63059	nEIEGEEIEIVINKPPDKc	1
b1927_293T_proteinID_07A_QE3_122212.22231	nVIYESDENCEVDPSKc	1
b1906_293T_proteinID_01A_QE3_122212.55578	nIAISQAIGKc	0.807942
b1922_293T_proteinID_02A_QE3_122212.55197	nDATNVGTEGGFAPNIIENKc	1
b1927_293T_proteinID_07A_QE3_122212.22238	nAGASEGEIIRc	0.465691
b1945_293T_proteinID_09B_QE3_122212.16501	nAFSPTFINTGRc	0.506607
b1923_293T_proteinID_03A_QE3_122212.64533	nETSDCSTIFEWRc	0.949191
b1923_293T_proteinID_03A_QE3_122212.64534	nGIPIATGDTSPEPEIIPGWPIPPPKc	1
b1927_293T_proteinID_07A_QE3_122212.36865	nHGNIGFIPRc	0.974012
b1931_293T_proteinID_11A_QE3_122212.63068	nDHGIEQIGIVRc	0.664543
b1906_293T_proteinID_01A_QE3_122212.55571	nIGIIEIPAPKc	0.471867
b1906_293T_proteinID_01A_QE3_122212.55574	nIIPGFMCQSGDFTRc	0.807322
b1945_293T_proteinID_09B_QE3_122212.16390	nHIYINIQEKc	0.593473
b1945_293T_proteinID_09B_QE3_122212.16391	nICANHYISPAMKc	0.755697
b1923_293T_proteinID_03A_QE3_122212.64383	nIFTVEAWDPRc	0.428376
b1927_293T_proteinID_07A_QE3_122212.36938	nICIPHHIINERc	0.725274
b1942_293T_proteinID_06B_QE3_122212.53456	nIRFPAEDEFPTISAHNNHMAKc	0.710139
b1942_293T_proteinID_06B_QE3_122212.53457	nDAIRPPIQNINVVQIKc	0.959035
b1927_293T_proteinID_07A_QE3_122212.36927	nICIPHHIINERc	0.639532
b1927_293T_proteinID_07A_QE3_122212.36928	nICIPHHIINERc	0.918461
b1945_293T_proteinID_09B_QE3_122212.16379	nAYISYTEGIKKc	0.7702
b1932_293T_proteinID_12A_QE3_122212.60238	nIIGNHPGVIPFAIRc	0.941929
b1942_293T_proteinID_06B_QE3_122212.53470	nRFQIIEGPPESMTRc	0.625272
b1927_293T_proteinID_07A_QE3_122212.22317	nGGGGGQDNGIEGIGGDSRc	0.643876
b1922_293T_proteinID_02A_QE3_122212.55319	nEGFVWYTEQVVKc	0.987596
b1932_293T_proteinID_12A_QE3_122212.60227	nFHMVDGNVSGEFEDIVPEKc	0.875485
b1932_293T_proteinID_12A_QE3_122212.60256	nIGEPDYIPSQHDIIIARc	0.975797
b1942_293T_proteinID_06B_QE3_122212.53488	nEGRPSGEAFVEIESEDESKc	0.515617
b1923_293T_proteinID_03A_QE3_122212.64348	nDRFGIDDQDWIVSITRc	0.827315
b1906_293T_proteinID_01A_QE3_122212.41006	nAIAYECQANFISIKc	0.995901
b1906_293T_proteinID_01A_QE3_122212.41009	nDQEFVIPYRPKc	0.918397
b1906_293T_proteinID_01A_QE3_122212.55633	nAGIAPPAPPIPPIPPERc	0.603086
b1906_293T_proteinID_01A_QE3_122212.55637	nDYISVAQSAIRc	0.409954
b1942_293T_proteinID_06B_QE3_122212.53497	nAIEMSCYIQNQIARc	0.379271
b1932_293T_proteinID_12A_QE3_122212.60246	nITESINRDSEEPFNSVEIQAAISKc	1
b1906_293T_proteinID_01A_QE3_122212.55630	nIVRFPEDIMNDIRc	0.81659
b1927_293T_proteinID_07A_QE3_122212.36909	nFVPQEMGWHTVSVKc	0.545557
b1906_293T_proteinID_01A_QE3_122212.55624	nICEEQAQAIQEMGIHISQSKc	0.380388
b1932_293T_proteinID_12A_QE3_122212.60274	nEGGSAGIIPSQNIEEKc	0.899119
b1932_293T_proteinID_12A_QE3_122212.60279	nFYPIEIEYGQDEEAVKc	0.997108
b1923_293T_proteinID_03A_QE3_122212.64370	nCNEIINMIDKc	0.997292
b1923_293T_proteinID_03A_QE3_122212.64374	nGTEDITSPHAIPIDIIDRc	0.869229
b1932_293T_proteinID_12A_QE3_122212.60267	nFIHNPDADQGFVGCAISSTIQRc	0.751483
b1930_293T_proteinID_10A_QE3_122212.68564	nIFPIIQAMHPAIAGKc	1
b1932_293T_proteinID_12A_QE3_122212.60292	nAIIVDIEPNTMDSVRc	0.864131
b1946_293T_proteinID_10B_QE3_122212.76199	nEEQIVQIINSVYAKc	0.775532
b1932_293T_proteinID_12A_QE3_122212.60298	nGSAAWMAPEVFEGSWYSEKc	1
b1932_293T_proteinID_12A_QE3_122212.60289	nGTFGVDTAATGGVFDISNIDRc	1
b1931_293T_proteinID_11A_QE3_122212.63202	nFTQAGSEVSAIISRc	0.999546
b1931_293T_proteinID_11A_QE3_122212.63203	nDTHTDHDTSTENTDESNHDPQFEPIVSIPEQEIKc	0.83991
b1930_293T_proteinID_10A_QE3_122212.68581	nIFPIIQAMHPAIAGKc	0.889969
b1946_293T_proteinID_10B_QE3_122212.76176	nCSENKIPAEIQEIPGISHGYWSAPSDKc	0.581027
b1930_293T_proteinID_10A_QE3_122212.68594	nIGIVTVNITIDGVKc	0.50405
b1925_293T_proteinID_05A_QE3_122212.18299	nDREEDGNGIEPAAVARc	0.33081
b1942_293T_proteinID_06B_QE3_122212.53400	nIIPEEIGNIRc	0.884079
b1942_293T_proteinID_06B_QE3_122212.53403	nAVIENVIGAAVIRc	0.753433
b1926_293T_proteinID_06A_QE3_122212.27738	nAAGNPGSIAAPIQHKPCSAPIEPKc	0.949149
b1930_293T_proteinID_10A_QE3_122212.68544	nENYVWGVIIHRc	0.883713
b1925_293T_proteinID_05A_QE3_122212.18274	nHGEGEIFDTEKc	0.799985
b1926_293T_proteinID_06A_QE3_122212.13108	nGFGGITHGPPYKc	0.354725
b1948_293T_proteinID_12B_QE3_122212.8799	nHEVNYQWVVHKc	0.704723
b1930_293T_proteinID_10A_QE3_122212.68556	nENYVWGVIIHRc	0.866837
b1942_293T_proteinID_06B_QE3_122212.53431	nGSSAVGITADVMKc	0.920328
b1948_293T_proteinID_12B_QE3_122212.8791	nAAVVTSPPPTTAPWKc	0.765418
b1926_293T_proteinID_06A_QE3_122212.27725	nIRCDTVVSEISTFQRc	0.547845
b1926_293T_proteinID_06A_QE3_122212.27726	nGSSGVFITAAVTTDQETGERc	0.733902
b1948_293T_proteinID_12B_QE3_122212.8787	nHEVNYQWVVHKc	0.906933
b1946_293T_proteinID_10B_QE3_122212.76239	nAGCAMTSIIASEITKc	0.86292
b1943_293T_proteinID_07B_QE3_122212.62600	nFTITPPTAQHVGVIKc	0.996213
b1943_293T_proteinID_07B_QE3_122212.62601	nIHFPIATYAPNISAEKc	1
b1931_293T_proteinID_11A_QE3_122212.63156	nFAMEPNEFDSDTIRc	0.579677
b1946_293T_proteinID_10B_QE3_122212.76221	nGPSSEWMHVGHIIPFIFTKc	0.826987
b1946_293T_proteinID_10B_QE3_122212.76224	nHSGNITFDEIVQIARc	0.681016
b1926_293T_proteinID_06A_QE3_122212.27784	nEMNMPIPGYKc	0.967027
b1948_293T_proteinID_12B_QE3_122212.8884	nCVSCQGINPSNKc	0.848145
b1946_293T_proteinID_10B_QE3_122212.76214	nEEQIVQIINSVYAKc	0.578651
b1926_293T_proteinID_06A_QE3_122212.27750	nGPIVIPAGGGAQDESGHRc	0.633007
b1946_293T_proteinID_10B_QE3_122212.76205	nGPSSEWMHVGHIIPFIFTKc	0.808865
b1926_293T_proteinID_06A_QE3_122212.27763	nGRDIVVIGVHKc	0.861238
b1948_293T_proteinID_12B_QE3_122212.8864	nIICTGETSEEEAKc	0.920546
b1931_293T_proteinID_11A_QE3_122212.63146	nICDQWDAISSITHSRc	0.942212
b1931_293T_proteinID_11A_QE3_122212.63149	nDREGFFTNGITITAKc	0.745693
b1926_293T_proteinID_06A_QE3_122212.13168	nIIGGFNEDIPSNRc	0.443039
b1931_293T_proteinID_11A_QE3_122212.63114	nDQFNFIHINRc	0.386468
b1931_293T_proteinID_11A_QE3_122212.63115	nHTTSIFDDFAHDEKc	0.916191
b1944_293T_proteinID_08B_QE3_122212.71899	nIIPPEWMDVDKc	0.702481
b1926_293T_proteinID_06A_QE3_122212.13155	nFHYTFSTEIAKc	0.413803
b1944_293T_proteinID_08B_QE3_122212.71865	nIYQCPIQINNPFNEYSKc	0.679494
b1943_293T_proteinID_07B_QE3_122212.62613	nAVQAVIPTIEYDYTRc	0.480623
b1944_293T_proteinID_08B_QE3_122212.71874	nFFVVIDEIKPSSAPEIQAVRc	0.503649
b1943_293T_proteinID_07B_QE3_122212.62615	nFTITPPTAQHVGVIKc	0.711749
b1944_293T_proteinID_08B_QE3_122212.71876	nAYWIIIGEIDCSKc	0.658983
b1926_293T_proteinID_06A_QE3_122212.13177	nVRDIIAYQRc	0.561828
b1926_293T_proteinID_06A_QE3_122212.13178	nRAGPISFSSSRc	0.429051
b1906_293T_proteinID_01A_QE3_122212.55689	nFQMPDQGMTSADYFFQGTKc	1
b1922_293T_proteinID_02A_QE3_122212.55260	nMQNINPMVDVKVDTEDIEKc	0.877419
b1922_293T_proteinID_02A_QE3_122212.55269	nRFGVPVIADGGIQNVFHIAKc	0.970425
b1943_293T_proteinID_07B_QE3_122212.62684	nFATGIVDNSVPIIRc	0.595531
b1906_293T_proteinID_01A_QE3_122212.55681	nGSDEPPVFIEINYKc	0.869598
b1922_293T_proteinID_02A_QE3_122212.55252	nKFQSWIESCIVKc	0.786313
b1945_293T_proteinID_09B_QE3_122212.16441	nIGNTTWICGVKc	0.982765
b1923_293T_proteinID_03A_QE3_122212.64430	nFFTYFNFPIEQHIKc	0.812374
b1943_293T_proteinID_07B_QE3_122212.62675	nIFPGFVIETVKc	0.538461
b1906_293T_proteinID_01A_QE3_122212.41039	nAIAYECQANFISIKc	0.616507
b1943_293T_proteinID_07B_QE3_122212.62679	nIHFPIATYAPNISAEKc	0.81895
b1927_293T_proteinID_07A_QE3_122212.22384	nIEWCCEQWRc	0.530317
b1944_293T_proteinID_08B_QE3_122212.71818	nEANIPPGAMAAVGISWEECKc	0.552504
b1906_293T_proteinID_01A_QE3_122212.41023	nEAPNPIHITVDTQIQNGRc	0.660634
b1923_293T_proteinID_03A_QE3_122212.64446	nFYGPAGPYFIFAGRc	0.956877
b1944_293T_proteinID_08B_QE3_122212.71820	nGWDWAIITMSKc	0.998092
b1927_293T_proteinID_07A_QE3_122212.22380	nAPSHEEIHGDQTDFGQGSQSPQKc	0.73934
b1906_293T_proteinID_01A_QE3_122212.55663	nQIVIIRPPASIQYRc	0.381094
b1906_293T_proteinID_01A_QE3_122212.55655	nDFPAVDSVIMKc	0.835199
b1927_293T_proteinID_07A_QE3_122212.22397	nIICIHQPSNKc	0.852717
b1922_293T_proteinID_02A_QE3_122212.55278	nENIIDEQGSIAIRQEQIDNQTRc	0.839321
b1923_293T_proteinID_03A_QE3_122212.64452	nGIPIATGDTSPEPEIIPGWPIPPPKc	0.945617
b1923_293T_proteinID_03A_QE3_122212.64454	nHPSAVTACNIDIENIITDSSRc	0.836897
b1945_293T_proteinID_09B_QE3_122212.16424	nAHGSMVGVNIPQKc	0.788953
b1906_293T_proteinID_01A_QE3_122212.41013	n(42.011)AAPVVNPPGVVVSRc	0.341732
b1944_293T_proteinID_08B_QE3_122212.71835	nAINQEQVIAVTIDNGFMRc	0.867966
b1906_293T_proteinID_01A_QE3_122212.41080	nIATTIIQDWKc	0.539088
b1906_293T_proteinID_01A_QE3_122212.41071	nAIEMIGGEIASKc	0.618229
b1906_293T_proteinID_01A_QE3_122212.41076	nAIVQNDGIIQVKc	0.853629
b1906_293T_proteinID_01A_QE3_122212.41078	nIACFFIHPRc	0.94269
b1924_293T_proteinID_04A_QE3_122212.3199	nIIECTNCGCRc	0.918108
b1927_293T_proteinID_07A_QE3_122212.22347	nATEDGTPYDPAKc	0.992051
b1906_293T_proteinID_01A_QE3_122212.41060	nFIENIPQWSSDAIVSKc	0.305936
b1924_293T_proteinID_04A_QE3_122212.3193	nHVAVTNMNEYSSRc	0.894579
b1927_293T_proteinID_07A_QE3_122212.36990	nHDVAYNTIIGSCVKc	0.739359
b1931_293T_proteinID_11A_QE3_122212.63170	nICDQWDAISSITHSRc	0.995972
b1924_293T_proteinID_04A_QE3_122212.3186	nIIECTNCGCRc	0.834962
b1923_293T_proteinID_03A_QE3_122212.64404	nGTEDITSPHAIPIDIIDRc	0.959333
b1932_293T_proteinID_12A_QE3_122212.60317	nGTFGVDTAATGGVFDISNIDRc	0.721763
b1931_293T_proteinID_11A_QE3_122212.63176	nAVVNYIIQMARc	1
b1923_293T_proteinID_03A_QE3_122212.64409	nFTASAGIQVEGDDITVTNPKc	1
b1906_293T_proteinID_01A_QE3_122212.55698	nFTIGDICSRc	0.963838
b1927_293T_proteinID_07A_QE3_122212.22356	nEMGDINGEEADKIDERc	0.322581
b1927_293T_proteinID_07A_QE3_122212.36983	nDINVIPEYSDDSRc	0.871431
b1932_293T_proteinID_12A_QE3_122212.60305	nFYPIEIEYGQDEEAVKc	0.40869
b1931_293T_proteinID_11A_QE3_122212.63187	nDGMDIMESYVDRc	0.424234
b1932_293T_proteinID_12A_QE3_122212.60308	nGSEAAMIIEAADFAARKc	0.659921
b1906_293T_proteinID_01A_QE3_122212.55690	nKIEEAMDGGETPQIFTVIPEKc	0.567606
b1906_293T_proteinID_01A_QE3_122212.55729	nIIPTIIEHGIERc	0.724503
b1922_293T_proteinID_02A_QE3_122212.55426	nIAIHNPNIPTTIPVNSQNIQPARc	0.542497
b1930_293T_proteinID_10A_QE3_122212.68291	nDRPAVGSPFQIFISKc	0.981919
b1906_293T_proteinID_01A_QE3_122212.55719	nEESDQPQWSSQFIQKc	1
b1942_293T_proteinID_06B_QE3_122212.53575	nDAIRPPIQNINVVQIKc	0.89768
b1922_293T_proteinID_02A_QE3_122212.55417	nGPIPSIFSGVHGPPPYGDSRc	0.87889
b1923_293T_proteinID_03A_QE3_122212.50088	nICFDNSFSDISEKc	0.475378
b1925_293T_proteinID_05A_QE3_122212.18590	nIHIDSGAHGPEKc	0.471084
b1925_293T_proteinID_05A_QE3_122212.18593	nHCECSTDEVESEDMDAYCRKc	1
b1922_293T_proteinID_02A_QE3_122212.55443	nDIINNWSIAEIEKc	0.892274
b1923_293T_proteinID_03A_QE3_122212.50070	nIIVDGIKQEVISTSSKc	0.714869
b1923_293T_proteinID_03A_QE3_122212.50071	nAEWPSETPVICQQCGGKPGVTTTSAKc	0.789451
b1923_293T_proteinID_03A_QE3_122212.50069	nAADIISAMCDRc	0.593913
b1928_293T_proteinID_08A_QE3_122212.33871	nEHMQEVCSSQIITSVRRc	0.944133
b1932_293T_proteinID_12A_QE3_122212.60105	nEFIVYITHIDYVDTERc	0.947428
b1923_293T_proteinID_03A_QE3_122212.50060	nDGVREVFEMAHRc	0.900362
b1925_293T_proteinID_05A_QE3_122212.18577	nDREEDGNGIEPAAVARc	0.580239
b1928_293T_proteinID_08A_QE3_122212.33869	nEDPNEWQASHVKc	0.430691
b1906_293T_proteinID_01A_QE3_122212.41122	nGICAIAQAEYIRc	0.627743
b1928_293T_proteinID_08A_QE3_122212.33850	nDATSGAMITGEIKKc	0.892766
b1922_293T_proteinID_02A_QE3_122212.55451	nDATNVGTEGGFAPNIIENKc	0.808976
b1932_293T_proteinID_12A_QE3_122212.60120	nIGASTIIYDIERc	0.985889
b1932_293T_proteinID_12A_QE3_122212.60122	nEIIQSIGDTISRc	0.823944
b1922_293T_proteinID_02A_QE3_122212.55458	nEAAWAISNINISGRKc	0.28983
b1932_293T_proteinID_12A_QE3_122212.60125	nEFIVYITHIDYVDTERc	0.838126
b1906_293T_proteinID_01A_QE3_122212.41111	nDVDGFWVINVGRc	0.976167
b1906_293T_proteinID_01A_QE3_122212.41112	nTAIIIYDDISKc	0.0981059
b1932_293T_proteinID_12A_QE3_122212.60129	nFTARPIVQTIDEGGKc	0.771223
b1906_293T_proteinID_01A_QE3_122212.55741	nINTSEIIYEIKc	0.888845
b1922_293T_proteinID_02A_QE3_122212.55482	nGMEMGEDNIICNIRc	0.950837
b1932_293T_proteinID_12A_QE3_122212.60153	nEIIGGMIWIEPRc	0.769626
b1925_293T_proteinID_05A_QE3_122212.18556	nIHIDSGAHGPEKc	0.884887
b1932_293T_proteinID_12A_QE3_122212.60156	nITESINRDSEEPFNSVEIQAAISKc	0.936261
b1906_293T_proteinID_01A_QE3_122212.41100	nFYTQQWEDSRc	0.613521
b1928_293T_proteinID_08A_QE3_122212.33838	nGDGNPVEIITKc	0.336167
b1906_293T_proteinID_01A_QE3_122212.55733	nFISTSQFIINRc	0.864065
b1922_293T_proteinID_02A_QE3_122212.55474	nIAINQINQISMKc	0.58202
b1928_293T_proteinID_08A_QE3_122212.33833	nAHFGIPYVEAEDKc	0.537837
b1932_293T_proteinID_12A_QE3_122212.60170	nIIANAISSMPACIAEIEEDKc	0.613502
b1930_293T_proteinID_10A_QE3_122212.68206	nAITNIGDIFICKc	0.851143
b1930_293T_proteinID_10A_QE3_122212.68208	nGIVEQEIQHMVSKc	0.606808
b1930_293T_proteinID_10A_QE3_122212.68223	nIHPVIIASIVDTYERc	0.895662
b1942_293T_proteinID_06B_QE3_122212.53522	nFIESPDFQPNIWKc	0.550077
b1943_293T_proteinID_07B_QE3_122212.62806	nFTITPPTAQHVGVIKc	0.906949
b1922_293T_proteinID_02A_QE3_122212.55404	nIIDYVYNASNNEIVRc	0.836728
b1942_293T_proteinID_06B_QE3_122212.53546	nRSGAEVIDTPVFEIKc	0.473048
b1942_293T_proteinID_06B_QE3_122212.53555	nEFISTYNMMKc	0.390918
b1946_293T_proteinID_10B_QE3_122212.76592	nIAATAIINAAIQKc	0.667292
b1943_293T_proteinID_07B_QE3_122212.62722	nEIIAVTIITHVPVKc	0.49793
b1945_293T_proteinID_09B_QE3_122212.16716	nECPFAIKPKc	0.633283
b1943_293T_proteinID_07B_QE3_122212.62726	nESIPVIAAPSMWTRPAIKc	0.730077
b1946_293T_proteinID_10B_QE3_122212.76582	nIIYTGPGWKc	0.788093
b1926_293T_proteinID_06A_QE3_122212.27422	nAVQRIYEQIMKc	0.843489
b1923_293T_proteinID_03A_QE3_122212.64713	nIHFPIATYAPNISAEKc	0.849178
b1943_293T_proteinID_07B_QE3_122212.62717	nIHSFIGGDVFIRc	0.602628
b1943_293T_proteinID_07B_QE3_122212.62700	nEIIAVTIITHVPVKc	0.680629
b1923_293T_proteinID_03A_QE3_122212.64729	nEIAPYDMNWFYTRc	1
b1943_293T_proteinID_07B_QE3_122212.62705	nIMGSPTSIGTWGSWIGPDHDKc	0.779057
b1946_293T_proteinID_10B_QE3_122212.76564	nHNQIPIVIEFHEQTAPKc	0.860452
b1923_293T_proteinID_03A_QE3_122212.64735	nAIPSFINMFNRc	0.915698
b1927_293T_proteinID_07A_QE3_122212.36698	nAQAAIWVNISAARc	0.95673
b1927_293T_proteinID_07A_QE3_122212.22041	nHEIFANCYEEVKc	1
b1927_293T_proteinID_07A_QE3_122212.22042	nGSSFEMTADDSAIRc	0.462153
b1926_293T_proteinID_06A_QE3_122212.27464	nAAGNPGSIAAPIQHKPCSAPIEPKc	0.805655
b1927_293T_proteinID_07A_QE3_122212.36682	nFGTVPFTKc	0.817625
b1927_293T_proteinID_07A_QE3_122212.36683	nMYNVYQHDEIc	0.860559
b1926_293T_proteinID_06A_QE3_122212.27469	nFQEYYIQQNEAIAAKc	0.59871
b1943_293T_proteinID_07B_QE3_122212.62753	nIITFDGIAIDSPKc	0.721309
b1944_293T_proteinID_08B_QE3_122212.71983	nHQNQNTIQEIIQNCQDCIMRc	0.803162
b1944_293T_proteinID_08B_QE3_122212.71999	n(42.011)ADVIDIHEAGEEDFAMDEDGDESIHKc	0.936129
b1923_293T_proteinID_03A_QE3_122212.50136	nKGQFIWEIITKc	0.912249
b1922_293T_proteinID_02A_QE3_122212.55385	nEGMNIVEWMERc	0.989752
b1926_293T_proteinID_06A_QE3_122212.27492	nIFSQFCMKc	0.437963
b1925_293T_proteinID_05A_QE3_122212.18531	nIHIDSGAHGPEKc	0.822396
b1922_293T_proteinID_02A_QE3_122212.55388	nNTEPTVTTSDAAVDISSFKc	1
b1928_293T_proteinID_08A_QE3_122212.33819	nIHCWSITQDSKc	0.900304
b1944_293T_proteinID_08B_QE3_122212.71965	nHESMEIFVVCQGFIAPDKVDSKc	0.758354
b1923_293T_proteinID_03A_QE3_122212.64792	nCNEIINMIDKc	0.974486
b1906_293T_proteinID_01A_QE3_122212.41154	nYCGATWVVIGHSERc	0.506453
b1943_293T_proteinID_07B_QE3_122212.62793	nIVINFPAEYPFKPPKc	0.985456
b1943_293T_proteinID_07B_QE3_122212.62794	nIHFPIATYAPNISAEKc	1
b1906_293T_proteinID_01A_QE3_122212.41157	nSTDCCICVAGQEFQAHKc	0.385173
b1928_293T_proteinID_08A_QE3_122212.33807	nIHCWSITQDSKc	0.801655
b1906_293T_proteinID_01A_QE3_122212.41159	nFIENIPQWSSDAIVSKc	0.876793
b1946_293T_proteinID_10B_QE3_122212.76509	nGNHIIGTFDITGIPPAPRc	0.775843
b1906_293T_proteinID_01A_QE3_122212.55795	nAIIVDIEPNTMDSVRc	0.56193
b1923_293T_proteinID_03A_QE3_122212.50122	nAADIISAMCDRc	0.586615
b1927_293T_proteinID_07A_QE3_122212.22023	nFATYAAAISVRc	0.997589
b1926_293T_proteinID_06A_QE3_122212.27470	nQSSSSRDTNMFQIGKc	0.646958
b1906_293T_proteinID_01A_QE3_122212.41140	nDVDGFWVINVGRc	0.890249
b1926_293T_proteinID_06A_QE3_122212.27477	nGPIVIPAGGGAQDESGHRc	0.692471
b1943_293T_proteinID_07B_QE3_122212.62786	nFTITPPTAQHVGVIKc	0.995596
b1943_293T_proteinID_07B_QE3_122212.62787	nIFPDVIFPADSEHQKc	0.975968
b1944_293T_proteinID_08B_QE3_122212.71941	nGPSENVSQEQFEASMSHIIKc	0.952891
b1927_293T_proteinID_07A_QE3_122212.22032	nFATYAAAISVRc	0.931188
b1944_293T_proteinID_08B_QE3_122212.71949	nDRNIHIPTMENGPFIIIRc	0.489051
b1922_293T_proteinID_02A_QE3_122212.55390	nEEQTIIPGDNIIWECRc	1
b1927_293T_proteinID_07A_QE3_122212.22033	nDQEFTVDGRc	0.390923
b1906_293T_proteinID_01A_QE3_122212.55776	nIAFHGIIINGIEDRc	0.392329
b1906_293T_proteinID_01A_QE3_122212.41132	nHIGKPIIGGPFMITTHTGERc	0.496104
b1943_293T_proteinID_07B_QE3_122212.62773	nCVWGPIASPSTSIIKc	0.911216
b1944_293T_proteinID_08B_QE3_122212.71953	nGDDGIFDDNFIEHRc	0.537954
b1944_293T_proteinID_08B_QE3_122212.71917	nGFGIGVEGVEPGSKc	0.844474
b1944_293T_proteinID_08B_QE3_122212.71918	nFCGIMNQIIHKc	0.880684
b1946_293T_proteinID_10B_QE3_122212.76559	nFYGIPVTGVIGEETKc	0.832486
b1927_293T_proteinID_07A_QE3_122212.36610	nHGNIGFIPRc	0.997131
b1927_293T_proteinID_07A_QE3_122212.36618	nFMTTAMYTARc	0.763939
b1944_293T_proteinID_08B_QE3_122212.71927	nAIDIAAMITRc	0.650948
b1923_293T_proteinID_03A_QE3_122212.50169	nEPENCNNWCIWKc	1
b1946_293T_proteinID_10B_QE3_122212.76542	nFIAISNNYIQIRc	0.606994
b1946_293T_proteinID_10B_QE3_122212.76544	nHSGNITFDEIVQIARc	0.855444
b1906_293T_proteinID_01A_QE3_122212.41197	nGGIFPSGPPQFPPYRc	1
b1923_293T_proteinID_03A_QE3_122212.64751	nIAAEAISSIDGDIAGRc	0.987726
b1927_293T_proteinID_07A_QE3_122212.36601	nTQVQIDSDHIEEDIHRc	0.779036
b1927_293T_proteinID_07A_QE3_122212.36607	nDTYYDFDAEAHDHKQEEDMKc	0.664379
b1923_293T_proteinID_03A_QE3_122212.50163	nDNRPQGWCIADTYIKc	0.732671
b1906_293T_proteinID_01A_QE3_122212.41183	nIFFAHNNMTNYATVWASKc	0.662165
b1946_293T_proteinID_10B_QE3_122212.76528	nHIDAFWIQRc	0.794346
b1946_293T_proteinID_10B_QE3_122212.76529	nEESFSIICIFHPIEKc	0.68005
b1927_293T_proteinID_07A_QE3_122212.36624	nIHISQIQHEWSIIKc	0.875182
b1927_293T_proteinID_07A_QE3_122212.36628	nDIFAMDYKSENEPIENEAAKc	0.905897
b1944_293T_proteinID_08B_QE3_122212.71914	nIIWIACWIHHKc	0.951431
b1923_293T_proteinID_03A_QE3_122212.50144	nHIFAIFFTEQRc	0.445432
b1925_293T_proteinID_05A_QE3_122212.18495	nHEGDNAFIANEEKc	1
b1942_293T_proteinID_06B_QE3_122212.53686	nEPFTDVVTTNIKc	0.962332
b1922_293T_proteinID_02A_QE3_122212.55549	nDYIPVDAEEIRDYVKc	0.892482
b1906_293T_proteinID_01A_QE3_122212.41204	nEEGASAHFSPVIRc	0.922354
b1906_293T_proteinID_01A_QE3_122212.41205	nAKIDSIQDIGMDHFAIIKc	0.358022
b1906_293T_proteinID_01A_QE3_122212.41209	nIIVTDMSAAEQYRc	0.715318
b1906_293T_proteinID_01A_QE3_122212.55823	nAGIAPPAPPIPPIPPERc	0.487991
b1922_293T_proteinID_02A_QE3_122212.55561	nCQGMIIIGGGVVKc	1
b1906_293T_proteinID_01A_QE3_122212.55828	nIIIIGIFNAGKc	0.645034
b1922_293T_proteinID_02A_QE3_122212.55565	nEGFVWYTEQVVKc	0.917234
b1906_293T_proteinID_01A_QE3_122212.55810	nIGIIEIPAPKc	0.852125
b1906_293T_proteinID_01A_QE3_122212.55811	nIIPGFMCQSGDFTRc	0.942496
b1928_293T_proteinID_08A_QE3_122212.33993	nNNVGIGGSAVPPPPIKc	0.514473
b1922_293T_proteinID_02A_QE3_122212.55551	nFIYEAWQGEERc	0.792297
b1925_293T_proteinID_05A_QE3_122212.18466	nGPPPPPGDENREMDDPYVGPKc	0.964613
b1930_293T_proteinID_10A_QE3_122212.68365	nCMPTFQFEKc	0.87187
b1923_293T_proteinID_03A_QE3_122212.64581	nIIEEEIIAFQKc	0.67341
b1928_293T_proteinID_08A_QE3_122212.33986	nECDIIQPKc	0.677638
b1906_293T_proteinID_01A_QE3_122212.41240	nVRDTYITTQVVGQTGVIRc	1
b1932_293T_proteinID_12A_QE3_122212.60019	nICITDEDVVFVRc	0.796863
b1906_293T_proteinID_01A_QE3_122212.41247	nYCGATWVVIGHSERc	0.776502
b1906_293T_proteinID_01A_QE3_122212.55882	nEESDQPQWSSQFIQKc	0.433421
b1928_293T_proteinID_08A_QE3_122212.33977	nNVYKFTIDTSERc	0.415796
b1932_293T_proteinID_12A_QE3_122212.60001	nIIGNHPGVIPFAIRc	0.567564
b1923_293T_proteinID_03A_QE3_122212.64596	nIFTVEAWDPRc	0.953455
b1922_293T_proteinID_02A_QE3_122212.55579	nECITAYYNDPNFYEECKc	0.578701
b1932_293T_proteinID_12A_QE3_122212.60008	nKIEEAMDGGETPQIFTVIPEKc	0.865241
b1906_293T_proteinID_01A_QE3_122212.41237	nGGVADFIIYRc	0.989183
b1906_293T_proteinID_01A_QE3_122212.55862	nAFIHWVSQPIMCVVRc	0.864639
b1906_293T_proteinID_01A_QE3_122212.55865	nIVRFPEDIMNDIRc	0.752122
b1928_293T_proteinID_08A_QE3_122212.33966	nFPIDSTGTEIKc	0.784006
b1906_293T_proteinID_01A_QE3_122212.41220	nDQQPGEFIIRc	0.61055
b1945_293T_proteinID_09B_QE3_122212.16578	nIEQESEIHSYISRc	0.642519
b1906_293T_proteinID_01A_QE3_122212.41228	nVRDTYITTQVVGQTGVIRc	0.885844
b1928_293T_proteinID_08A_QE3_122212.33951	nDQDIPIAEAVRPKc	0.454001
b1922_293T_proteinID_02A_QE3_122212.55596	nFGAYIVTGIRc	0.487508
b1928_293T_proteinID_08A_QE3_122212.33952	nAADRIPNISSPSAEGPPQPPSGPAPRc	0.819019
b1906_293T_proteinID_01A_QE3_122212.41212	nIAGEYENVPTVDIHMKc	0.656908
b1932_293T_proteinID_12A_QE3_122212.60050	nFYPIEIEYGQDEEAVKc	1
b1930_293T_proteinID_10A_QE3_122212.68329	nINEAVMCIISIKc	0.836638
b1932_293T_proteinID_12A_QE3_122212.60045	nERFDSNCITPGTEFMYNIAKc	0.648657
b1942_293T_proteinID_06B_QE3_122212.53616	nCIEIVEHQGPNEIRKc	0.90751
b1932_293T_proteinID_12A_QE3_122212.60072	nFYPIEIEYGQDEEAVKc	0.894651
b1932_293T_proteinID_12A_QE3_122212.60073	nERFDSNCITPGTEFMYNIAKc	1
b1932_293T_proteinID_12A_QE3_122212.60060	nGTFGVDTAATGGVFDISNIDRc	1
b1932_293T_proteinID_12A_QE3_122212.60064	nAIIVDIEPNTMDSVRc	0.941104
b1932_293T_proteinID_12A_QE3_122212.60067	nIIIPHQDIQIKc	0.192853
b1942_293T_proteinID_06B_QE3_122212.53639	nDIPNMFMDSQGSVSKc	0.67423
b1932_293T_proteinID_12A_QE3_122212.60092	nGTFGVDTAATGGVFDISNIDRc	0.91314
b1932_293T_proteinID_12A_QE3_122212.60093	nFTARPIVQTIDEGGKc	0.63103
b1932_293T_proteinID_12A_QE3_122212.60098	nIIGNHPGVIPFAIRc	0.767373
b1943_293T_proteinID_07B_QE3_122212.62928	nAGIEDIETIESISIDQDSKc	0.865233
b1943_293T_proteinID_07B_QE3_122212.62909	nHTTAIEEISEQIEQAKc	0.523483
b1932_293T_proteinID_12A_QE3_122212.60081	nFIPIAIFQAEPTVRKc	1
b1926_293T_proteinID_06A_QE3_122212.27502	nCQETTAGFTIGRc	0.936113
b1926_293T_proteinID_06A_QE3_122212.27504	nDFAEGICNKc	0.683286
b1926_293T_proteinID_06A_QE3_122212.27508	nAIQIINEEASSEKc	0.680181
b1943_293T_proteinID_07B_QE3_122212.62918	nAIQIIYSIRc	0.723604
b1942_293T_proteinID_06B_QE3_122212.53661	nIRFPAEDEFPTISAHNNHMAKc	0.898014
b1922_293T_proteinID_02A_QE3_122212.55527	nEAAWAISNINISGRKc	0.85024
b1922_293T_proteinID_02A_QE3_122212.55529	nECITAYYNDPNFYEECKc	0.594526
b1943_293T_proteinID_07B_QE3_122212.62902	nEIIAVTIITHVPVKc	0.865894
b1943_293T_proteinID_07B_QE3_122212.62904	nIITFDGIAIDSPKc	0.794723
b1942_293T_proteinID_06B_QE3_122212.53673	nEIEPEAAEEAIENTPKc	0.696936
b1942_293T_proteinID_06B_QE3_122212.53674	nGIYAAFDCTAQMKc	0.435445
b1922_293T_proteinID_02A_QE3_122212.55513	nRFGVPVIADGGIQNVFHIAKc	0.799708
b1926_293T_proteinID_06A_QE3_122212.27539	nASIISAMSDKc	0.963803
b1939_293T_proteinID_03B_QE3_122212.70034	nAAFVIPVFARc	0.479628
b1946_293T_proteinID_10B_QE3_122212.76469	nDYGVIIEGSAIAIRc	0.749809
b1926_293T_proteinID_06A_QE3_122212.27545	nATVMDVKPVAYRc	1
b1939_293T_proteinID_03B_QE3_122212.70024	nTIISNIGSPVVICHNDIICKc	0.839024
b1926_293T_proteinID_06A_QE3_122212.27511	nEMNMPIPGYKc	0.729288
b1923_293T_proteinID_03A_QE3_122212.64603	nGTEDITSPHAIPIDIIDRc	0.886464
b1939_293T_proteinID_03B_QE3_122212.70014	nGFAFVYFESPADAKc	0.827587
b1943_293T_proteinID_07B_QE3_122212.62823	nIFPGFVIETVKc	0.904796
b1926_293T_proteinID_06A_QE3_122212.27521	nQSSSSRDTNMFQIGKc	0.769192
b1923_293T_proteinID_03A_QE3_122212.64614	nDGTIGFTPGSEIIITKc	0.862777
b1939_293T_proteinID_03B_QE3_122212.70000	nEDVSFPNSIIKc	0.653277
b1923_293T_proteinID_03A_QE3_122212.64618	nARPMSISTIFIINSVKc	0.471703
b1943_293T_proteinID_07B_QE3_122212.62814	nIHSFIGGDVFIRc	0.58796
b1926_293T_proteinID_06A_QE3_122212.27570	nAENSHINIIGKc	0.997311
b1939_293T_proteinID_03B_QE3_122212.70073	nEYPPEDIFNIVGKKc	0.986247
b1926_293T_proteinID_06A_QE3_122212.27579	nKHPDASYNFSEFSKc	0.959804
b1926_293T_proteinID_06A_QE3_122212.27583	nAETNWSYHIIIKc	0.154564
b1943_293T_proteinID_07B_QE3_122212.62872	nIFPDVIFPADSEHQKc	0.829501
b1939_293T_proteinID_03B_QE3_122212.70066	nIHFPIATYAPNISAEKc	0.56038
b1946_293T_proteinID_10B_QE3_122212.76493	nGDSDQPIFITPYIEAGKc	1
b1946_293T_proteinID_10B_QE3_122212.76498	nIIMNMAIIPIRc	0.81427
b1926_293T_proteinID_06A_QE3_122212.27556	nGENIHSMTVEGPPPKc	0.82934
b1943_293T_proteinID_07B_QE3_122212.62867	nIFPGFVIETVKc	0.981283
b1927_293T_proteinID_07A_QE3_122212.22199	nAYVDDTPAFQMKc	0.821422
b1946_293T_proteinID_10B_QE3_122212.76480	nFICIFIWKc	0.70594
b1926_293T_proteinID_06A_QE3_122212.27560	nKHPDASYNFSEFSKc	1
b1926_293T_proteinID_06A_QE3_122212.27561	nHTIADNFNPVQEERGKc	0.872902
b1926_293T_proteinID_06A_QE3_122212.27563	nEHSSANVSPFAPGVSSRc	0.742031
b1943_293T_proteinID_07B_QE3_122212.62850	nEAWSWEIIEGIKc	0.862645
b1939_293T_proteinID_03B_QE3_122212.70044	nIAAAGIDVGSPEPIPTNHPIITIKc	0.767061
b1943_293T_proteinID_07B_QE3_122212.62856	nTRIDVIIDMFRc	0.9723
b1923_293T_proteinID_03A_QE3_122212.50018	nIAQNNGIQHISSGHFIRc	0.679195
b1927_293T_proteinID_07A_QE3_122212.22126	nTGSPAPIEPEPGAAQPKc	0.697305
b1928_293T_proteinID_08A_QE3_122212.33940	nNVYKFTIDTSERc	0.418699
b1906_293T_proteinID_01A_QE3_122212.41283	nEAPNPIHITVDTQIQNGRc	0.580058
b1906_293T_proteinID_01A_QE3_122212.41284	nEIGYPTMIKc	0.676851
b1906_293T_proteinID_01A_QE3_122212.41287	nIDTHPAMVTFIEMGAARc	0.42269
b1928_293T_proteinID_08A_QE3_122212.33937	nAVQGVTVHPYFHDRc	0.564148
b1945_293T_proteinID_09B_QE3_122212.16678	nAIKPANMIARc	0.821244
b1928_293T_proteinID_08A_QE3_122212.33938	nAVQGVTVHPYFHDRc	0.567055
b1923_293T_proteinID_03A_QE3_122212.50011	nDIIITSTYISDSGSTGEHTKc	0.755104
b1923_293T_proteinID_03A_QE3_122212.50009	nSCKDDTFIIQAPIQRc	1
b1945_293T_proteinID_09B_QE3_122212.16682	nAVQVISNQTIKc	0.659045
b1923_293T_proteinID_03A_QE3_122212.64670	nGIPIATGDTSPEPEIIPGWPIPPPKc	0.90496
b1906_293T_proteinID_01A_QE3_122212.41274	nIMAVIGEPIDERc	0.993952
b1928_293T_proteinID_08A_QE3_122212.33926	nIHNQQAISSFIEEGIRc	0.63378
b1927_293T_proteinID_07A_QE3_122212.36764	nGANDFMCDWMERc	0.396142
b1927_293T_proteinID_07A_QE3_122212.22147	nAQAEIVGTQDEATRc	0.818249
b1926_293T_proteinID_06A_QE3_122212.27591	nATVMDVKPVAYRc	0.946551
b1923_293T_proteinID_03A_QE3_122212.64680	nGFVPYDAEISFAIRc	0.604821
b1926_293T_proteinID_06A_QE3_122212.27596	nIAMYTCEQIVRc	0.959114
b1923_293T_proteinID_03A_QE3_122212.64684	nIHFPIATYAPNISAEKc	1
b1926_293T_proteinID_06A_QE3_122212.27599	nDIIINTMYQEEKc	0.938055
b1927_293T_proteinID_07A_QE3_122212.36794	nEITTMGFRc	0.984342
b1906_293T_proteinID_01A_QE3_122212.41266	nICGPCSVQAVVINGKc	0.926484
b1939_293T_proteinID_03B_QE3_122212.70096	nDVCHEIIPIIKPQGRc	0.961673
b1939_293T_proteinID_03B_QE3_122212.70097	nIAFFMPGFAPITSRc	0.908595
b1943_293T_proteinID_07B_QE3_122212.62892	nCTIPWGTISFIKc	0.720114
b1906_293T_proteinID_01A_QE3_122212.41254	nHDDYIFMIKc	0.859788
b1943_293T_proteinID_07B_QE3_122212.62893	nGNAGGIQPEIIISITAPKKc	0.676886
b1943_293T_proteinID_07B_QE3_122212.62895	nAIEAAFQIEHIMDITRc	0.646794
b1927_293T_proteinID_07A_QE3_122212.36788	nEAIDEEINSCVDKc	0.646033
b1943_293T_proteinID_07B_QE3_122212.62899	nFVIGFIHEACKc	0.489916
b1946_293T_proteinID_10B_QE3_122212.76431	nIIIAEIMQIKc	0.785393
b1945_293T_proteinID_09B_QE3_122212.16631	nYNRDFESTITSYKc	0.78396
b1946_293T_proteinID_10B_QE3_122212.76438	nHNQIPIVIEFHEQTAPKc	0.442303
b1945_293T_proteinID_09B_QE3_122212.16638	nAHAMADVDAWKc	0.465882
b1923_293T_proteinID_03A_QE3_122212.50050	nFAQPGSFEYEYWMRc	0.786455
b1923_293T_proteinID_03A_QE3_122212.50046	nKGQFIWEIITKc	0.596258
b1923_293T_proteinID_03A_QE3_122212.50047	nIGIPPITPYQQEAIQKc	0.66643
b1946_293T_proteinID_10B_QE3_122212.76424	nIEYCEAITMIRc	0.935915
b1946_293T_proteinID_10B_QE3_122212.76427	nDYGVIIEGSAIAIRc	0.662603
b1927_293T_proteinID_07A_QE3_122212.36722	nAGAGSATISMAYAYARc	0.282453
b1923_293T_proteinID_03A_QE3_122212.50040	nDDGDGQIIIPISDARKc	0.781157
b1927_293T_proteinID_07A_QE3_122212.36728	nAIGQISISRc	0.941319
b1923_293T_proteinID_03A_QE3_122212.50035	nFVINYDYPNSSEDYINRc	0.709992
b1927_293T_proteinID_07A_QE3_122212.22100	nATEDGTPYDPAKc	0.793802
b1923_293T_proteinID_03A_QE3_122212.64642	nCFEIWAIIEEERKc	0.90916
b1945_293T_proteinID_09B_QE3_122212.16613	nEREDQTVIIIHAKc	0.541145
b1923_293T_proteinID_03A_QE3_122212.64646	nFFTYFNFPIEQHIKc	0.592791
b1906_293T_proteinID_01A_QE3_122212.41294	nAIAYECQANFISIKc	0.964776
b1946_293T_proteinID_10B_QE3_122212.76407	nHNQIPIVIEFHEQTAPKc	0.804533
b1927_293T_proteinID_07A_QE3_122212.36744	nIITERGYSFDTTAERc	0.844897
b1937_293T_proteinID_01B_QE3_122212.66203	nFDPVGPIPFPNPIIPGRc	0.93921
b1937_293T_proteinID_01B_QE3_122212.66204	nIITIAGPTNVIFKc	0.674431
b1927_293T_proteinID_07A_QE3_122212.22624	nFGAAVIGNHAARc	0.378062
b1925_293T_proteinID_05A_QE3_122212.18796	nCISVHPNCKc	0.748205
b1927_293T_proteinID_07A_QE3_122212.22626	nCVVTGEDGSESVATVNVKc	1
b1928_293T_proteinID_08A_QE3_122212.47421	nIIEGISHEVITSAACGRc	0.468973
b1928_293T_proteinID_08A_QE3_122212.47429	nDASIMTTNDGATIIKc	1
b1931_293T_proteinID_11A_QE3_122212.63555	nIAPPEAPVTEYMFGKc	0.654501
b1931_293T_proteinID_11A_QE3_122212.63556	nWIAGCDFITISPKc	0.747518
b1931_293T_proteinID_11A_QE3_122212.63558	nCVESISFIQRc	0.463402
b1931_293T_proteinID_11A_QE3_122212.6054	nHSTIVPDNAAHQGANRc	0.811054
b1948_293T_proteinID_12B_QE3_122212.8479	nAITSEGKPYVTKc	0.957037
b1931_293T_proteinID_11A_QE3_122212.6022	nHIVYESTQNKc	0.993776
b1931_293T_proteinID_11A_QE3_122212.6023	nKFGAQNVGRc	0.815412
b1931_293T_proteinID_11A_QE3_122212.6028	nHIVYESTQNKc	0.668586
b1948_293T_proteinID_12B_QE3_122212.8465	nAITSEGKPYVTKc	0.986904
b1931_293T_proteinID_11A_QE3_122212.6034	nAHGEIFEQFKc	0.839312
b1931_293T_proteinID_11A_QE3_122212.63548	nDHTTIISEMMTPRc	0.834083
b1940_293T_proteinID_04B_QE3_122212.49926	nAVIENVIGAAVIRc	0.587668
b1931_293T_proteinID_11A_QE3_122212.63515	nFTQAGSEVSAIISRc	0.974341
b1931_293T_proteinID_11A_QE3_122212.6097	nHMQSQQIENGKKc	0.602914
b1940_293T_proteinID_04B_QE3_122212.49930	nFVINYDYPNSSEDYVYRc	0.649704
b1948_293T_proteinID_12B_QE3_122212.8446	nRHIEFSHDNYRc	0.470123
b1931_293T_proteinID_11A_QE3_122212.6062	nHMQSQQIENGKKc	0.658904
b1940_293T_proteinID_04B_QE3_122212.49901	nEHAIIAYTIYVKc	0.661143
b1940_293T_proteinID_04B_QE3_122212.49907	nIRFPAEDEFPTISAHNNHMAKc	0.775726
b1931_293T_proteinID_11A_QE3_122212.63508	nHTTSIFDDFAHDEKc	0.496775
b1948_293T_proteinID_12B_QE3_122212.8420	nRHIEFSHDNYRc	0.525512
b1931_293T_proteinID_11A_QE3_122212.6077	nHNCAIADAKc	0.729156
b1940_293T_proteinID_04B_QE3_122212.49913	nEAIITGSIITKc	0.456927
b1940_293T_proteinID_04B_QE3_122212.49915	nEHIYFEEVTIKc	0.682284
b1923_293T_proteinID_03A_QE3_122212.64945	nEIAPYDMNWFYTRc	0.996506
b1923_293T_proteinID_03A_QE3_122212.64948	nFYTGNDPIDVWWRc	0.794815
b1940_293T_proteinID_04B_QE3_122212.35217	nRIIDIHSPSEIEKc	0.782315
b1940_293T_proteinID_04B_QE3_122212.35218	nRHVFNEIIRc	0.734633
b1940_293T_proteinID_04B_QE3_122212.35219	nCSVIMAANPVYGRc	0.94754
b1940_293T_proteinID_04B_QE3_122212.49857	nEIDDTYIEDAADVTARc	1
b1940_293T_proteinID_04B_QE3_122212.49859	nIIHPPSHSPIIKc	0.981564
b1946_293T_proteinID_10B_QE3_122212.62162	nIFPIIQAMHPAIAGKc	0.826647
b1923_293T_proteinID_03A_QE3_122212.64969	nIAAEAISSIDGDIAGRc	0.843798
b1943_293T_proteinID_07B_QE3_122212.62944	nFTARPIQETIFERc	0.953985
b1943_293T_proteinID_07B_QE3_122212.62946	nIITFDGIAIDSPKc	0.999091
b1940_293T_proteinID_04B_QE3_122212.49826	nIDAPVQYFYRPETQHRc	0.919573
b1946_293T_proteinID_10B_QE3_122212.62167	nIRGTSYMSPHGIPIDIIDRc	0.649049
b1940_293T_proteinID_04B_QE3_122212.49828	nGNYQNIWQSVAHDWTSGIQRc	0.591025
b1940_293T_proteinID_04B_QE3_122212.49829	nEHAIIAYTIYVKc	0.674232
b1943_293T_proteinID_07B_QE3_122212.62932	nGFCYVEFDESDSIKc	0.972103
b1940_293T_proteinID_04B_QE3_122212.49835	nGEFGVYIVWDGSSRPYRc	0.687931
b1946_293T_proteinID_10B_QE3_122212.62176	nAGTQIENIDTDFRDGIKc	0.85602
b1948_293T_proteinID_12B_QE3_122212.8507	nIINETKEDPKc	0.52073
b1923_293T_proteinID_03A_QE3_122212.50332	nAADIISAMCDRc	0.610359
b1923_293T_proteinID_03A_QE3_122212.50334	nIIVDGIKQEVISTSSKc	0.924122
b1923_293T_proteinID_03A_QE3_122212.50335	nAEWPSETPVICQQCGGKPGVTTTSAKc	0.835029
b1940_293T_proteinID_04B_QE3_122212.49886	nAEIQAQIAAISFKc	0.778721
b1931_293T_proteinID_11A_QE3_122212.63473	nTTPWEGGIFKc	0.994479
b1940_293T_proteinID_04B_QE3_122212.49887	nFTQSAIDCMSVEHGRc	0.768929
b1923_293T_proteinID_03A_QE3_122212.64906	nIAAEAISSIDGDIAGRc	0.564443
b1931_293T_proteinID_11A_QE3_122212.6004	nQMEAVAAQGKc	0.619566
b1931_293T_proteinID_11A_QE3_122212.63479	nDRIEITVIIPSRc	0.945819
b1923_293T_proteinID_03A_QE3_122212.64909	nIHFPIATYAPNISAEKc	0.769967
b1923_293T_proteinID_03A_QE3_122212.50322	nIIVDGIKQEVISTSSKc	0.989947
b1931_293T_proteinID_11A_QE3_122212.63480	nHIDAIDANDEITPIGRc	0.883769
b1940_293T_proteinID_04B_QE3_122212.49896	nKIHTEPQISEAIEYVRc	0.87016
b1931_293T_proteinID_11A_QE3_122212.63483	nFTQAGSEVSAIISRc	0.998222
b1923_293T_proteinID_03A_QE3_122212.50310	nIGIPPITPYQQEAIQKc	0.811208
b1923_293T_proteinID_03A_QE3_122212.50313	nFAQPGSFEYEYWMRc	0.804633
b1940_293T_proteinID_04B_QE3_122212.35229	nRIPGDTFAAIKc	0.488823
b1943_293T_proteinID_07B_QE3_122212.62983	nFTARPIQETIFERc	0.700374
b1943_293T_proteinID_07B_QE3_122212.62985	nGFCYVEFDESDSIKc	0.813267
b1940_293T_proteinID_04B_QE3_122212.49864	nKIHTEPQISEAIEYVRc	0.679112
b1923_293T_proteinID_03A_QE3_122212.64932	nIHFPIATYAPNISAEKc	0.827008
b1940_293T_proteinID_04B_QE3_122212.49875	nIIHPPSHSPIIKc	0.636343
b1923_293T_proteinID_03A_QE3_122212.64936	nDFIIFEAAPTETRc	0.626671
b1945_293T_proteinID_09B_QE3_122212.16906	nIYNMGFRc	0.929207
b1940_293T_proteinID_04B_QE3_122212.49879	nAQIIQIQQEINNSKc	0.412693
b1943_293T_proteinID_07B_QE3_122212.62979	nESIRPIWAQVQGFRc	0.817303
b1931_293T_proteinID_11A_QE3_122212.63466	nKMDGTFYEFGEDIPEAPERc	0.664733
b1946_293T_proteinID_10B_QE3_122212.62107	nFIRENVESMGGKc	0.687132
b1928_293T_proteinID_08A_QE3_122212.47319	nQVPIHAIYDNVEKc	0.953639
b1946_293T_proteinID_10B_QE3_122212.62101	nRAPFDIFWNRc	0.958815
b1946_293T_proteinID_10B_QE3_122212.62117	nIGTIYEGAVNIQINTIAKc	0.992299
b1925_293T_proteinID_05A_QE3_122212.18766	nFFIHPVAGRc	0.591442
b1946_293T_proteinID_10B_QE3_122212.76746	nGDINIIIIGTPSVAKc	0.763382
b1937_293T_proteinID_01B_QE3_122212.66261	nGNEGANGAPAITIIIRc	0.555132
b1937_293T_proteinID_01B_QE3_122212.66264	nFDIGIICFDNKc	0.79795
b1940_293T_proteinID_04B_QE3_122212.35263	nAPIMVTSQVINCRc	0.428746
b1940_293T_proteinID_04B_QE3_122212.35266	nTDVDAIIWQPHSSKc	0.309742
b1940_293T_proteinID_04B_QE3_122212.35269	nGPIIYCARPPWDIKc	0.984083
b1925_293T_proteinID_05A_QE3_122212.18750	nGPPPPPGDENREMDDPYVGPKc	0.957501
b1925_293T_proteinID_05A_QE3_122212.18756	nGSEVDASVQEESPVTKc	0.502484
b1946_293T_proteinID_10B_QE3_122212.76735	nDFFQSYGNNVEIRc	0.547739
b1946_293T_proteinID_10B_QE3_122212.76738	nGNHIIGTFDITGIPPAPRc	0.843913
b1928_293T_proteinID_08A_QE3_122212.47333	nATNESEEEIPQIVPIGKKc	0.639019
b1937_293T_proteinID_01B_QE3_122212.66295	nETTPNYIPIYVARc	0.977606
b1923_293T_proteinID_03A_QE3_122212.50351	nEISPEIAHIASIKc	0.597473
b1923_293T_proteinID_03A_QE3_122212.50343	nIEDIENEIEEMKc	0.973033
b1925_293T_proteinID_05A_QE3_122212.18747	nAAEFEVEISARc	0.506959
b1928_293T_proteinID_08A_QE3_122212.47342	nAVIVDIEPGTMHSVRc	0.618457
b1946_293T_proteinID_10B_QE3_122212.76726	nIIMNMAIIPIRc	0.992967
b1928_293T_proteinID_08A_QE3_122212.47345	nAGQEDVIFPVFRc	0.815284
b1937_293T_proteinID_01B_QE3_122212.66285	nDAIYQIMNGPIRc	0.749945
b1940_293T_proteinID_04B_QE3_122212.35281	nVRAWGPQIEGGVVGKc	0.638639
b1946_293T_proteinID_10B_QE3_122212.76793	nGRPGSGTSAVDSISNFIESVKc	0.875205
b1946_293T_proteinID_10B_QE3_122212.76794	nAQTENTWFSYIKc	0.538722
b1928_293T_proteinID_08A_QE3_122212.47353	nDPQSGQEVATPPVPQIQVCEPKc	0.608801
b1946_293T_proteinID_10B_QE3_122212.62141	nIDSIEYDENTSIIFRPNSKc	0.507167
b1937_293T_proteinID_01B_QE3_122212.66235	nFDPVGPIPFPNPIIPGRc	0.706758
b1928_293T_proteinID_08A_QE3_122212.47360	nHICCIQAISYVSTHPSIVKc	0.670347
b1923_293T_proteinID_03A_QE3_122212.64996	nEIRPAIEIIEPIEYKc	0.9832
b1946_293T_proteinID_10B_QE3_122212.62152	nAGTIGQTHIIGHQIDSFGMVPESGSIKc	0.871568
b1946_293T_proteinID_10B_QE3_122212.62153	nDKPEAPSNVISMAQIRc	0.776098
b1946_293T_proteinID_10B_QE3_122212.62155	nIGTIYEGAVNIQINTIAKc	0.654338
b1946_293T_proteinID_10B_QE3_122212.62157	nANIIIESRPDIIKc	0.597553
b1946_293T_proteinID_10B_QE3_122212.62128	nFIRENVESMGGKc	0.817756
b1925_293T_proteinID_05A_QE3_122212.18710	nGPPPPPGDENREMDDPYVGPKc	1
b1928_293T_proteinID_08A_QE3_122212.47372	nHGYIGEFEIIDTHRc	1
b1923_293T_proteinID_03A_QE3_122212.50388	nIGVDIDAMTWRc	0.452191
b1923_293T_proteinID_03A_QE3_122212.50385	nFGDVVIQINGENCAGWSSDKc	0.338782
b1946_293T_proteinID_10B_QE3_122212.62137	nIGNDFMWITIASSQAVSNARc	0.682442
b1927_293T_proteinID_07A_QE3_122212.22769	nCIECEDITERc	0.685203
b1927_293T_proteinID_07A_QE3_122212.22789	nGEFDPGQDTDQHPPKc	0.57332
b1923_293T_proteinID_03A_QE3_122212.50199	nKFIIPDYNDTIRc	0.692019
b1923_293T_proteinID_03A_QE3_122212.50184	nDIQQHKEEAGVIGSVVARc	0.731363
b1923_293T_proteinID_03A_QE3_122212.50185	nIQIQSCSKIEDIPAETWNHATVRc	0.780772
b1927_293T_proteinID_07A_QE3_122212.22727	nDQDIEPGAPSMEAKc	0.993704
b1928_293T_proteinID_08A_QE3_122212.47519	nDNNMMPYYEAICKc	0.9023
b1925_293T_proteinID_05A_QE3_122212.18685	nIGVIHAGQKc	0.883182
b1928_293T_proteinID_08A_QE3_122212.47522	nIFVAIQGCMFKc	0.522916
b1928_293T_proteinID_08A_QE3_122212.47524	nGNYSTDQICNIDNVKc	0.751006
b1927_293T_proteinID_07A_QE3_122212.22745	nAYVDDTPAFQMKc	0.969745
b1925_293T_proteinID_05A_QE3_122212.18679	nEISDIVSARc	0.997625
b1928_293T_proteinID_08A_QE3_122212.47539	nIRIFDIARc	0.98934
b1927_293T_proteinID_07A_QE3_122212.22752	nGGIEASENIENPPKc	0.981567
b1928_293T_proteinID_08A_QE3_122212.47540	nVHQVVEDGYEFFAKc	0.981227
b1928_293T_proteinID_08A_QE3_122212.47541	nEAYDGTIPIIKc	0.969745
b1931_293T_proteinID_11A_QE3_122212.63671	nAQDCPTFICAIPRc	0.8478
b1931_293T_proteinID_11A_QE3_122212.63674	nIFMGNIPPDITEEEMRKc	0.78607
b1948_293T_proteinID_12B_QE3_122212.8364	nHITGAFEKc	0.680495
b1948_293T_proteinID_12B_QE3_122212.8356	nTVTSTVIHGKc	0.541223
b1931_293T_proteinID_11A_QE3_122212.63655	nHIDAIDANDEITPIGRc	0.991434
b1927_293T_proteinID_07A_QE3_122212.22715	nDREYYVPYTGEKc	0.717357
b1927_293T_proteinID_07A_QE3_122212.22716	nHIYYITGESKc	0.682037
b1931_293T_proteinID_11A_QE3_122212.63660	nNPGQIAIFSVSDKc	0.979394
b1931_293T_proteinID_11A_QE3_122212.63637	nEIEGEEIEIVINKPPDKc	1
b1948_293T_proteinID_12B_QE3_122212.8323	nEVPVSSGSQHRc	0.421198
b1940_293T_proteinID_04B_QE3_122212.49810	nAAISIVPEHPKc	0.36791
b1931_293T_proteinID_11A_QE3_122212.63643	nHIIGVADIIQKc	0.504776
b1931_293T_proteinID_11A_QE3_122212.63645	nIACTVCTFVTSVGDAMAKc	1
b1931_293T_proteinID_11A_QE3_122212.63618	nGPGMGAPIVSVDVVARc	0.691911
b1948_293T_proteinID_12B_QE3_122212.8301	nQIADHSMAQTPRc	0.46905
b1948_293T_proteinID_12B_QE3_122212.8302	nICVANSPQEARc	0.533398
b1948_293T_proteinID_12B_QE3_122212.8414	nEDSVKPGNHITVKc	0.556037
b1948_293T_proteinID_12B_QE3_122212.8416	nEDSVKPGNHITVKc	0.669973
b1940_293T_proteinID_04B_QE3_122212.49728	nHIEINPDDSIIETIRc	0.996902
b1940_293T_proteinID_04B_QE3_122212.49729	nHIEINPDDSIIETIRc	0.933659
b1940_293T_proteinID_04B_QE3_122212.49732	nGGSFEVNWNIYKc	0.682367
b1948_293T_proteinID_12B_QE3_122212.8406	nARQPPPMVMPKc	0.769229
b1945_293T_proteinID_09B_QE3_122212.16824	nFQPFWDGSSGQRc	0.243247
b1940_293T_proteinID_04B_QE3_122212.35122	nFSAIQCAAASPRc	0.706692
b1923_293T_proteinID_03A_QE3_122212.50219	nIAQNNGIQHISSGHFIRc	0.922286
b1940_293T_proteinID_04B_QE3_122212.35128	nGPIIYCARPPWDIKc	0.960989
b1937_293T_proteinID_01B_QE3_122212.66191	nIIEIADIGPTIRPRc	0.963555
b1940_293T_proteinID_04B_QE3_122212.49764	nIDAPVQYFYRPETQHRc	0.659784
b1940_293T_proteinID_04B_QE3_122212.49765	nIIQHEWEESNVSIIKc	0.319828
b1937_293T_proteinID_01B_QE3_122212.66196	nACIDYPVYSVIPPASICKc	0.78558
b1931_293T_proteinID_11A_QE3_122212.63599	nTVIEENIHCIIKc	0.905293
b1940_293T_proteinID_04B_QE3_122212.35134	nDIQEVGIPIHRc	0.889597
b1940_293T_proteinID_04B_QE3_122212.49771	nIGGIGTNPVGRc	0.297518
b1945_293T_proteinID_09B_QE3_122212.16800	nWPASVIPAATPRc	0.524021
b1937_293T_proteinID_01B_QE3_122212.66185	nDFIIQDTMIRc	0.909765
b1940_293T_proteinID_04B_QE3_122212.49779	nGEVYSCGWGADGQTGIGMYNITSSPTKc	1
b1937_293T_proteinID_01B_QE3_122212.66189	nEFDFIVTAEDGDGAGEARc	0.927248
b1940_293T_proteinID_04B_QE3_122212.35100	nGDITPIMAAANSGHVKc	0.598825
b1940_293T_proteinID_04B_QE3_122212.35108	n(42.011)AAAMAVAAASRRc	0.875545
b1940_293T_proteinID_04B_QE3_122212.49742	nAFNQISGIVEHERc	1
b1940_293T_proteinID_04B_QE3_122212.35110	nATGVTDIIVVHEHRc	0.544498
b1940_293T_proteinID_04B_QE3_122212.35116	nAYVNTFGYIAKc	0.833622
b1940_293T_proteinID_04B_QE3_122212.49750	nHIEINPDDSIIETIRc	0.896975
b1940_293T_proteinID_04B_QE3_122212.49751	nMWPFMVVNDAGRPKc	0.627561
b1923_293T_proteinID_03A_QE3_122212.64811	nEIRPAIEIIEPIEYKc	0.789255
b1931_293T_proteinID_11A_QE3_122212.63583	nEIEGEEIEIVINKPPDKc	0.926439
b1946_293T_proteinID_10B_QE3_122212.62097	nGFIMAEEMKc	0.646983
b1931_293T_proteinID_11A_QE3_122212.63585	nAQDVIVQYMEVVKc	0.409641
b1925_293T_proteinID_05A_QE3_122212.18653	nCVPSDETCEKPVDETTKc	0.540923
b1928_293T_proteinID_08A_QE3_122212.47432	nFYEQVVQYIQRc	0.820492
b1937_293T_proteinID_01B_QE3_122212.66151	nNGYGFVEFEDSRDVDDAVYEINGKc	0.730182
b1928_293T_proteinID_08A_QE3_122212.47438	nIQANWNRAEEEFEFQIPGRc	0.949034
b1937_293T_proteinID_01B_QE3_122212.66156	nCEIGAVCTIINAEEEEQQKc	0.610692
b1937_293T_proteinID_01B_QE3_122212.66158	nFIITAIPTIGHCKc	0.970986
b1923_293T_proteinID_03A_QE3_122212.50253	nDIIITSTYISDSGSTGEHTKc	1
b1923_293T_proteinID_03A_QE3_122212.50247	nFGVITEQDIKc	0.550409
b1940_293T_proteinID_04B_QE3_122212.35178	nGGVVAGNVAHIIDSSHGKc	0.417967
b1946_293T_proteinID_10B_QE3_122212.76629	nIITIFEGDIIITGTPKc	0.763422
b1928_293T_proteinID_08A_QE3_122212.47449	nICMVEDAVSEMTRc	0.328284
b1937_293T_proteinID_01B_QE3_122212.66145	nDIVDYITTNYKc	0.687527
b1937_293T_proteinID_01B_QE3_122212.66149	nINDYIFFFDKc	0.84823
b1923_293T_proteinID_03A_QE3_122212.50239	nINDWICIPVERc	0.885751
b1946_293T_proteinID_10B_QE3_122212.76613	nHGSPIIPITEFSDIPRc	0.480912
b1928_293T_proteinID_08A_QE3_122212.47457	nQVPIHAIYDNVEKc	0.997263
b1923_293T_proteinID_03A_QE3_122212.50230	nGIITAQEPSTPTVIRc	0.514683
b1940_293T_proteinID_04B_QE3_122212.35150	nRIIDIHSPSEIEKc	0.552072
b1940_293T_proteinID_04B_QE3_122212.35153	nATGVTDIIVVHEHRc	0.481477
b1928_293T_proteinID_08A_QE3_122212.47461	nATSDEVIQSDISAHQIPKc	0.830743
b1937_293T_proteinID_01B_QE3_122212.66160	nASIPFSTVGSNQIIEAKc	0.895748
b1937_293T_proteinID_01B_QE3_122212.66166	nFARPITIGIDIGTTSVKc	0.779179
b1945_293T_proteinID_09B_QE3_122212.16870	nIIAQQAGSDEFRc	0.514467
b1925_293T_proteinID_05A_QE3_122212.18611	nENDINAEPQIKc	0.949461
b1946_293T_proteinID_10B_QE3_122212.76677	nHNQIPIVIEFHEQTAPKc	1
b1923_293T_proteinID_03A_QE3_122212.64860	nCDENIIYIDYKc	0.629035
b1923_293T_proteinID_03A_QE3_122212.64869	nCKPIDVFDFPDNVDVSSIGRc	1
b1928_293T_proteinID_08A_QE3_122212.47479	nIGDQPSIGIGQTIEKc	0.793981
b1923_293T_proteinID_03A_QE3_122212.50291	nGRPYSVPPCWEEAIGQKc	0.537744
b1937_293T_proteinID_01B_QE3_122212.66115	nFARPITIGIDIGTTSVKc	0.891018
b1945_293T_proteinID_09B_QE3_122212.16884	nHEVSPIPCHAMGPYSCKc	0.601119
b1923_293T_proteinID_03A_QE3_122212.64872	nTAEYFEIPEIVRRc	0.9635
b1946_293T_proteinID_10B_QE3_122212.76668	nHGSPIIPITEFSDIPRc	0.718686
b1923_293T_proteinID_03A_QE3_122212.50282	nIAQNNGIQHISSGHFIRc	0.9697
b1946_293T_proteinID_10B_QE3_122212.62036	nGAYDIFINQKc	0.435527
b1937_293T_proteinID_01B_QE3_122212.66105	nACIDYPVYSVIPPASICKc	0.950518
b1923_293T_proteinID_03A_QE3_122212.50277	nDIIITSTYISDSGSTGEHTKc	0.949563
b1937_293T_proteinID_01B_QE3_122212.66139	nDIVDYITTNYKc	0.743336
b1946_293T_proteinID_10B_QE3_122212.62007	nQAPPIPPIIRc	0.80774
b1945_293T_proteinID_09B_QE3_122212.16852	nIISGPHQESPQTIGKc	0.996882
b1923_293T_proteinID_03A_QE3_122212.64886	nFVPYIIAAIQHSCQDIGAKc	0.646646
b1923_293T_proteinID_03A_QE3_122212.64888	nGIPIATGDTSPEPEIIPGWPIPPPKc	0.878378
b1946_293T_proteinID_10B_QE3_122212.62003	nATISFFEIDGRKc	0.700233
b1940_293T_proteinID_04B_QE3_122212.35195	nFQEHIITAPKPVEAIKc	0.406955
b1946_293T_proteinID_10B_QE3_122212.76644	nIGDAYFTFITDCKc	0.45628
b1923_293T_proteinID_03A_QE3_122212.50260	nDNRPQGWCIADTYIKc	1
b1927_293T_proteinID_07A_QE3_122212.22408	nIAEHMGPKc	0.939715
b1946_293T_proteinID_10B_QE3_122212.76910	nEYNIVIIPRc	0.910129
[truncated: 121,540 more rows]

## Sheet: substitution containing type 2
Scan	Peptide	IonPurity
[truncated: 6,582 more rows]

## Sheet: substitution containing type 3
Scan	Peptide	IonPurity
[truncated: 5,064 more rows]
